# Supplementary material for: Genome-wide detection of CRISPR editing in vivo using GUIDE-tag
Source: Nat Commun. 2022 Jan 21;13:437. doi: 10.1038/s41467-022-28135-9 (PMC8782884; doi:10.1038/s41467-022-28135-9)
Supplement: Supplementary file 4 — Supplementary Data 1 [file 41467_2022_28135_MOESM4_ESM.xlsx]

## Sheet: Fah off-target analysis
Supplementary Datasheet 1. In vivo off target analysis of sgFah by GUIDE-tag (provided as a separate file).
Fah OFF-target site (biotin-Fah exon 2-14 donor)
				D7-R1		D7-R2		D7-R3
Target	Sequence	Location	Chr	Total_reads	UMI	Total_reads	UMI	Total_reads	UMI		UMI%			ratio
ON	GGCCTTGTTCACATATAACTAGG	chr7:84,603,623-84,603,645	-	19888	14750	24802	7158	27704	6505	0.805087	0.800492	0.733867	5.97288	5.69992	4.74576
OT-1	GGaCTTGTTCACATATAAaTGGG	chr5:142382323-142382552	+	39826	881	195828	408	70192	700	0.0480869	0.0456274	0.0789711	3.46441	3.66024	3.55254
OT-2	aGtCTTGTTCtCATATAACTGGG	chr8:88661163-88661392	+	58294	511	78384	262	21344	524	0.0278915	0.0292999	0.0591155	3.6678	3.26907	2.02712
OT-3	tGCCaTGTTgACATATAACTAGG	chr16:15098313-15098542	+	36790	541	52882	234	39500	299	0.029529	0.0261686	0.0337319	2.8678	4.21906	1.6
OT-4	aGCCaTGTTCACATATAAgTTGG	chrX:159410907-159411136	+	44248	423	10406	302	53072	236	0.0230883	0.0337732	0.0266245	2.67797	2.19335	1.32203
OT-5	GGaCTaGTTCACATtTAACTCGG	chr13:108780130-108780152	+	24800	395	26646	157	36878	195	0.02156	0.0175576	0.0219991	4.06102	4.77787	1.85085
OT-6	GGgCTTGTTCACATcTAAgTGGG	chr8:85325507-85325736	+	45624	599	49468	342	43960	273	0.0326947	0.0382465	0.0307987	1.49831	1.10366	0.894915
OT-7	tGtCTTaTTCACATATAACTCAG	chr13:108780026-108780255	+	13828	221	62702	79	45426	132	0.0120627	0.00883471	0.0148917
					18321		8942		8864
				D34-R1		D34-R2		D34-R3
Target	Sequence	Location	Chr	Total_reads	UMI	Total_reads	UMI	Total_reads	UMI
ON	GGCCTTGTTCACATATAACTAGG	chr7:84,603,623-84,603,645	-	19888	19981	24802	16455	27704	20966
OT-1	GGaCTTGTTCACATATAAaTGGG	chr5:142382323-142382552	+	82498	27	40382	33	59046	36
OT-2	aGtCTTGTTCtCATATAACTGGG	chr8:88661163-88661392	+	57186	19	18334	25	26182	22
OT-3	tGCCaTGTTgACATATAACTAGG	chr16:15098313-15098542	+	29484	29	38554	23	44332	14
OT-4	aGCCaTGTTCACATATAAgTTGG	chrX:159410907-159411136	+	46568	17	47334	19	49404	21
OT-5	GGaCTaGTTCACATtTAACTCGG	chr13:108780130-108780152	+	30858	8	33828	6	27768	13
OT-6	GGgCTTGTTCACATcTAAgTGGG	chr8:85325507-85325736	+	52630	22	57706	14	48556	15
OT-7	tGtCTTaTTCACATATAACTCAG	chr13:108780026-108780255	+	38562	8	18946	11	18812	5
Fah OFF-target site (iGUIDE or biotin-iGUIDE donor)
				SpCas9-mSA-sgFah (30ug)+iGUIDE donor (1nmol)						SpCas9-mSA-sgFah (30ug)+biotin-iGUIDE donor (1nmol)
				D7-R1		D7-R2		D7-R3		D7-R1		D7-R2		D7-R3
Target	Sequence	Location	Strand	UMI	Total_Reads	UMI	Total_Reads	UMI	Total_Reads	UMI	Total_Reads	UMI	Total_Reads	UMI	Total_Reads
ON	GGCCTTGTTCACATATAACTAGG	chr7:84,603,623-84,603,645	-	895	7689	635	6620	724	8206	937	8985	1055	9720	922	9019
OT-1	GGaCTTGTTCACATATAAaTGGG	chr5:142382323-142382552	+	59	401	82	426	51	545	68	625	78	851	49	226
OT-2	aGtCTTGTTCtCATATAACTGGG	Chr8:88661267 - 88661289	+	23	213	40	120	19	97	40	274	46	403	36	462
OT-3	tGCCaTGTTgACATATAACTAGG	Chr16:15098417 -15098439	+	30	34	46	27	23	169	46	200	42	232	32	89
OT-4	aGCCaTGTTCACATATAAgTTGG	ChrX:159411011-159411033	+	27	169	36	236	19	154	32	295	34	308	25	182
OT-5	GGaCTaGTTCACATtTAACTCGG	Chr13:64304596 - 64304618	+	23	103	34	219	17	137	29	272	36	357	23	158
OT-6	GGgCTTGTTCACATcTAAgTGGG	Chr8:85325611 - 85325633	+	15	67	29	287	21	169	34	393	48	412	38	239
OT-7	tGtCTTaTTCACATATAACTCAG	chr13:108780130-108780152	+	11	57	19	167	11	40	21	118	21	258	13	78
OT-8	GGCCTTaTaCACATATAACTGGA	Chr:14104258918-104258940	-	8	32	8	70	6	27	11	34	11	40	8	25
OT-9	caCCaTGTcCACATATAACTTGG	chr5:146230447-146230469	-	10	42	15	106	8	25	13	48	15	53	10	34
Amplicon sequence used SpCas9-mSA
			D7-R1			D7-R2			D7-R3
Target	Sequence	Location	Indels	Total_Reads	%	Indels	Total_Reads	%	Indels	Total_Reads	%
OT-1	GGaCTTGTTCACATATAAaTGGG	chr5:142382323-142382552	354	19913	1.77773	1416	97914	1.44617	659	35096	1.87771
OT-2	aGtCTTGTTCtCATATAACTGGG	chr8:88661163-88661392	287	29147	0.984664	426	39192	1.08696	173	10672	1.62106
OT-3	tGCCaTGTTgACATATAACTAGG	chr16:15098313-15098542	209	18395	1.13618	243	26441	0.919027	239	19750	1.21013
OT-4	aGCCaTGTTCACATATAAgTTGG	chrX:159410907-159411136	183	22124	0.827156	61	5203	1.1724	187	26536	0.704703
OT-5	GGaCTaGTTCACATtTAACTCGG	chr13:64304492-64304721	85	12400	0.685484	72	13323	0.540419	122	18439	0.661641
OT-6	GGgCTTGTTCACATcTAAgTGGG	chr8:85325507-85325736	262	22812	1.14852	313	24734	1.26546	228	21980	1.03731
OT-7	tGtCTTaTTCACATATAACTCAG	chr13:108780130-108780152	24	6914	0.347122	87	31351	0.277503	87	22713	0.383041
			D34-R1			D34-R2			D34-R3
Target	Sequence	Location	Indels	Total_Reads	%	Indels	Total_Reads	%	Indels	Total_Reads	%
OT-1	GGaCTTGTTCACATATAAaTGGG	chr5:142382323-142382552	106	41249	0.256976	48	20191	0.23773	60	29523	0.203231
OT-2	aGtCTTGTTCtCATATAACTGGG	chr8:88661163-88661392	58	28593	0.202847	23	9167	0.2509	42	13091	0.320831
OT-3	tGCCaTGTTgACATATAACTAGG	chr16:15098313-15098542	45	14742	0.30525	42	19277	0.217876	65	22166	0.293242
OT-4	aGCCaTGTTCACATATAAgTTGG	chrX:159410907-159411136	59	23284	0.253393	46	23667	0.194363	53	24702	0.214558
OT-5	GGaCTaGTTCACATtTAACTCGG	chr13:64304492-64304721	41	15429	0.265733	52	16914	0.307438	44	13884	0.316912
OT-6	GGgCTTGTTCACATcTAAgTGGG	chr8:85325507-85325736	48	26315	0.182405	45	28853	0.155963	68	24278	0.280089
OT-7	tGtCTTaTTCACATATAACTCAG	chr13:108780130-108780152	53	19281	0.274882	29	9473	0.306133	38	9406	0.403997
Amplicon sequence used SpCas9-mSA*
			R1	R2	R3	R2	R5	R6	R3	R8	R9
Target	Sequence	Location	Total_Reads	Total_indels	indel_frequency	Total_Reads	Total_indels	indel_frequency	Total_Reads	Total_indels	indel_frequency
ON	GGCCTTGTTCACATATAACTAGG	chr7:84,603,623-84,603,645	52198	6241	0.119564	43873	4582	0.104438	38036	3252	0.0854979	0.103167
OT-1	GGaCTTGTTCACATATAAaTGGG	chr5:142382323-142382552	32654	521	0.0159552	43489	682	0.0156821	35943	547	0.0152185
OT-2	aGtCTTGTTCtCATATAACTGGG	chr8:88661163-88661392	39986	602	0.0150553	48464	581	0.0119883	48826	382	0.0078237
OT-3	tGCCaTGTTgACATATAACTAGG	chr16:15098313-15098542	58792	654	0.011124	75649	823	0.0108792	73469	667	0.00907866
OT-4	aGCCaTGTTCACATATAAgTTGG	chrX:159410907-159411136	112354	1301	0.0115795	84886	1199	0.0141248	102289	778	0.0076059
OT-5	GGaCTaGTTCACATtTAACTCGG	chr13:64304492-64304721	59621	944	0.0158333	50247	1122	0.0223297	60873	845	0.0138814
OT-6	GGgCTTGTTCACATcTAAgTGGG	chr8:85325507-85325736	42385	841	0.0198419	38670	761	0.0196793	31706	915	0.0288589
OT-7	tGtCTTaTTCACATATAACTCAG	chr13:108780130-108780152	86574	981	0.0113313	58065	1158	0.0199432	73646	874	0.0118676
OT-8	GGCCTTaTaCACATATAACTGGA	Chr14:104258918-104258940	133214	951	0.00713889	53178	875	0.0164542	45562	1081	0.0237259
OT-9	caCCaTGTcCACATATAACTTGG	Chr5:146230447-146230469	98441	858	0.00871588	106953	834	0.00779782	65042	847	0.0130224

## Sheet: AMPseq statistical analysis
				Control									SpCas9-mSA*
				R1			R2			R3			R1			R2			R3
Experiment	Target	Sequence	Location	Reads	indels	indel_frequency	Reads.1	indels.1	indel_frequency.1	Reads.2	indels.2	indel_frequency.2	Reads.3	indels.3	indel_frequency.3	Reads.4	indels.4	indel_frequency.4	Reads.5	indels.5	indel_frequency.5	pvalue	BH.adjusted.pvalue
Fah	ON	GGCCTTGTTCACATATAACTAGG	chr7:84,603,623-84,603,645	56653	101	0.0018	36314	73	0.002	45705	52	0.0011	52198	6616	0.1267	43873	4660	0.1062	38036	3483	0.0916	0.0021341	0.00711368
Fah	OT-1	GGaCTTGTTCACATATAAaTGGG	chr5:142382323-142382552	38133	32	0.0008	37024	55	0.0015	28498	41	0.0014	32654	553	0.0169	43489	645	0.0148	35943	598	0.0166	3.70221e-05	0.000370221
Fah	OT-2	aGtCTTGTTCtCATATAACTGGG	chr8:88661163-88661392	39011	54	0.0014	60582	55	0.0009	38101	32	0.0008	39986	635	0.0159	48464	638	0.0132	48826	414	0.0085	0.0109974	0.0157106
Fah	OT-3	tGCCaTGTTgACATATAACTAGG	chr16:15098313-15098542	69645	57	0.0008	87316	75	0.0009	82107	61	0.0007	58792	694	0.0118	75649	883	0.0117	73469	705	0.0096	0.00100451	0.00502256
Fah	OT-4	aGCCaTGTTCACATATAAgTTGG	chrX:159410907-159411136	151189	120	0.0008	111839	109	0.001	68053	68	0.001	112354	1419	0.0126	84886	1313	0.0155	102289	842	0.0082	0.0147712	0.0164124
Fah	OT-5	GGaCTaGTTCACATtTAACTCGG	chr13:64304492-64304721	36970	82	0.0022	40560	107	0.0026	50061	75	0.0015	59621	1019	0.0171	50247	1185	0.0236	60873	905	0.0149	0.00540685	0.0108137
Fah	OT-6	GGgCTTGTTCACATcTAAgTGGG	chr8:85325507-85325736	50218	77	0.0015	36465	67	0.0018	32313	82	0.0025	42385	916	0.0216	38670	799	0.0207	31706	980	0.0309	0.0046387	0.0108137
Fah	OT-7	tGtCTTGTTCACATATAACTCAG	chr13:108780026-108780255	103430	84	0.0008	59341	103	0.0017	67006	80	0.0012	86574	1052	0.0122	58065	1264	0.0218	73646	920	0.0125	0.012716	0.015895
Fah	OT-8	GGCCTTaTaCACATATAACTGGA	Chr14:104258918-104258940	132970	86	0.0006	69449	79	0.0011	48725	98	0.002	133214	1038	0.0078	53178	934	0.0176	45562	1142	0.0251	0.03774	0.03774
Fah	OT-9	caCCaTGTcCACATATAACTTGG	Chr5:146230447-146230469	130565	79	0.0006	122459	75	0.0006	86183	72	0.0008	98441	926	0.0094	106953	885	0.0083	65042	897	0.0138	0.00957234	0.0157106
p-values were calculated by two-tailed Student’s t-test. To adjust for multiple comparisons p-values were adjusted using the Benjamini-Hochberg (BH) method
