# Supplementary material for: Genome-wide detection of CRISPR editing in vivo using GUIDE-tag
Source: Nat Commun. 2022 Jan 21;13:437. doi: 10.1038/s41467-022-28135-9 (PMC8782884; doi:10.1038/s41467-022-28135-9)
Supplement: Supplementary file 5 — Supplementary Data 2 [file 41467_2022_28135_MOESM5_ESM.xlsx]

## Sheet: fah
name	gRNAPlusPAM	OffTargetSequence	inExon	inIntron	entrez_id	gene	score	n.mismatch	mismatch.distance2PAM	alignment	isCanonicalPAM	forViewInUCSC	strand	chrom	chromStart	chromEnd	extendedSequence	gRNAefficacy	flankSequence
Fah-sgRNA	GGCCTTGTTCACATATAACTNGG	GGCCTTGTTCACATATAACTAGG		TRUE	14085	Fah	1	0		....................	1	chr7:84603623-84603645	-	chr7	84603623	84603645	GCTAGGCCTTGTTCACATATAACTAGGCAG	27.9749	CTCCTGTTGAGCACAGGCCTTGAGTCCAATTAGACAGCTGTTGGTTACCCTCAGAATGCAAGTGCCACTATTACAGCATTGTGGATATCTTGGTATTCCAGCTATTGTCATGATTTATAGGCATTGAGCTGGGTAAGACTACCCATTAATTTCCTCCCTTGGAGCTTACAAAGCACTAAAATGACTTAATACAATTGCTAGGCCTTGTTCACATATAACTAGGCAGATAATGCCTATGATCAGGTCAGAGAGGACACACTGAGAAAGGTTCCTCCTTGCATTCAGCAAGTCATAGGATGATTGCCTCTGGGTCTTTCCTGAACATCACCTGAGTGGATCCCTCACTTGAATCCACTTACCTTTCTGATCTTTGAAGCAGAATGGAGAAACAGAGGCCCA…
Fah-sgRNA	GGCCTTGTTCACATATAACTNGG	GGACTTGTTCACATATAAATGGG					0.371429	2	18,2	..A...............A.	1	chr5:142382427-142382449	+	chr5	142382427	142382449	TGTAGGACTTGTTCACATATAAATGGGTCT	47.4075	GAGCCCTGCCTAGAATCCCCCAATGAGGGACTGGGGCGTGGCTCAGTGGTAGAGCCCCTGCCTAAAATCCCCCAGTGAGGGGCTGGGGTATAGCTCACTGGTAGAACACCTGCCTGGAATCCCGCAGTTAATGGGGTGTAGCTCAGTGGTCGAGCAGTTGTGCTATGGATACCAGTACTGAAAACAATTAGTATGTTGTAGGACTTGTTCACATATAAATGGGTCTCTCTCTCTGTGTGTGTGTGTGTGTGTGTGTGTGTATTTCTGGAAGTAGCCTGAGCCTTTTGGTTGTGTTGTGTTTTTGGGAACCTAGTTTGCAGGCTTGAAAAAAGAGGTTTTTAACTGAGAGATTCAATCAGATGGGAAAAGTTCCCAGGAACAACGGCTTTCAGCCCCAGA…
Fah-sgRNA	GGCCTTGTTCACATATAACTNGG	GGCCTTATACACATATAACTGGA					0.064484	2	14,12	......A.A...........	0	chr14:104258918-104258940	-	chr14	104258918	104258940	CCACGGCCTTATACACATATAACTGGACAT	33.9493	TCTTGTGAAAATTGATGCTATTTTATTTTTTATTTTACAGATTACTATTCATATTTATACAAATTAAATGACCTGATCAAAGCAGTAGAGTTGTAAAACGGAAACCCTTGTTACTACCTGCCTGCCTCCTCCCTTTGACCATCTTGGTGGTTAAGGTACATATTTCCTCCAATCTTTGATGTACTCTGGCTGATGGCCACGGCCTTATACACATATAACTGGACATGCCCTTTTCTCTTGTTTTGTGCCCTGCTGTAGCTATCAGCTTCCTAAATGTCGGCTGACTTATTCCTACCTGGTTAAAGTAACTGTACTTGTCAATATTGGCACATTACTGAATTGTTATCTAAATATCACTAAAATAGCATGATGTGAGAAAATACAGACAAAAGCCTCCAT…
Fah-sgRNA	GGCCTTGTTCACATATAACTNGG	GGCATTATTCACAAATAACTGGG		TRUE	269109	Dpp10	0.521303	3	17,14,7	...A..A......A......	1	chr1:123771916-123771938	+	chr1	123771916	123771938	CATAGGCATTATTCACAAATAACTGGGGGA	33.0096	CCTGGCTCTGCCTCCCGAGTGCTGGGATTAAAGGCGTGCACCACCACGACTGGCTATTAGTGCAATCTCTTGGCTTAGAAAATGACCTCTAGTTTCATTGACATATGACAGTAAATACTAACAACAGTTTTGTATCAGAGTAAGCCCATATATTCCTGGGATCTTAAAAAGAAATTTAGATATCATGTGAGTCATTCATAGGCATTATTCACAAATAACTGGGGGAAAAATTGACTCTACCTGCAGCATATCCATAGGACATCCCCCTGTTATTCCTGTCAATGATATCACATTGATTATGCTTTAAGTGTACTTTATATCATTCCTCACTGCAGTTCCACTTCTAATCACACCCTTCAGACTGGTAAATAGCTACCTTTAGGACAGAGCATTTTTGTG…
Fah-sgRNA	GGCCTTGTTCACATATAACTNGG	TGCCATGTTGACATATAACTAGG					0.194444	3	20,16,11	T...A....G..........	1	chr16:15098417-15098439	-	chr16	15098417	15098439	CTTCTGCCATGTTGACATATAACTAGGCAA	42.3029	CCTGTAAATAGTGCCACTCGATGGGCCAAGAATATTCAGACCATCACACCTACCTTCCCAGGAGAGACTCCACTCTGCAGTGGGCTAAACCCACAAATCTCAAACACTAATCAAGAAAATGCCCTACAAACTTGCCTACTATCCAACAGTCTGGAGACATTGTTTCAGTCCAGAGTCCCTTCCCAGGTGATTCTGTCTTCTGCCATGTTGACATATAACTAGGCAACACAATGAACCAGCAAGTTAAGTTTCATGGGAGACCAGTATCACAATACAAACAAAAGGTATAGAAAGAGAAAGGAAAAGGCAATGGACAAGAACAAGAAGGGGAAGGGGGTGGGTGCAGGAGGAGGAAAACAAAACAGGCATTTCTCTAGAGGATGCTTTATACAAGGCAAG…
Fah-sgRNA	GGCCTTGTTCACATATAACTNGG	AGTCTTGTTCTCATATAACTGGG		TRUE	257632	Nod2	0.190385	3	20,18,10	A.T.......T.........	1	chr8:88661267-88661289	+	chr8	88661267	88661289	CCCCAGTCTTGTTCTCATATAACTGGGAAG	46.3244	GTACCAGGCAGCCTGGCATACACTCTATGGAAATTTTCTGCCATTTACCAACAGTTCTGAGAAGTGGGTATTTGCTATGTTCCATTTCACAGATGGGAAAATTGAGGCTTGAGTAGCAAGATGGGTGTGACTGGAGTGTCCTTCTCTACTTGGGAGAAGAAGCCACCAGTTGCAGAAGGATGCAAGCCTGGTACTCCCCCAGTCTTGTTCTCATATAACTGGGAAGAAACCTAATATAGACTTCTGGTCCATGAACTATAGCTAACAGAAGGGACTATCATTCTGGCCTTGCCTTCTGTGCAGAAGCAAGTGTGTGGGCAGGACGGCTGGAGGCCTGTGCTTGGTACCCAGGTGTATACTGTTTCATACAAGAACAGGAGATGGAATTCACTGTGTAGA…
Fah-sgRNA	GGCCTTGTTCACATATAACTNGG	TGTCTTATTCACATATAACTCAG		TRUE	238871	Pde4d	0.178241	3	20,18,14	T.T...A.............	0	chr13:108780130-108780152	-	chr13	108780130	108780152	TTAATGTCTTATTCACATATAACTCAGTTG	13.8246	TTTAAACACATCCCTAGTCAATTTTTCCTCTTTATTCTCTGACGTCACCACTGACATTGAACATTTTTAGATTTTTCCTTTTCCCAAAGTGATGAGTTTGAAATGAAAATTTCAGTTTTAATTTTTATTGACCCAGTTATTAGTGTGAGAAGCAAGGTATTTATGCATTTGTGAGTTCTTTATATTTTCTCTTCTGTTAATGTCTTATTCACATATAACTCAGTTGAATTTTTAAATATTTAGATATGTGTGTACTCATTTTGTTGGTTATATTCATTAACAGTTATCTGAAACTTTTAATACTTTAATATTGTTGGTATATTTAGCTATGCATAGGTTTTCTTTCAATATATTAAAACTATAGTTTATATTTCCTTGCAGGTTGTGCTTCAATGTCTT…
Fah-sgRNA	GGCCTTGTTCACATATAACTNGG	GGACTAGTTCACATTTAACTCGG		TRUE	66129	Prxl2c	0.150222	3	18,15,6	..A..A........T.....	1	chr13:64304596-64304618	-	chr13	64304596	64304618	GGCTGGACTAGTTCACATTTAACTCGGAGT	32.8196	ACGAGTGCCTGTTTGGGGGATGTGGGAGAGGGGTCTAGAGGTAACTGACTTTGGAGATGAAGTCCCAGCTCACCATGAAAGTTACTGGTGGTATCAGGGTGGGAAAGGGGTGCTCTAGACAAAGAGGAATGTACAAAGGCTCTGGGAAATGCCACTCGCTTGAAGACAGGCAGGTACTGGTGTGGGCCACTGGATAGGCTGGACTAGTTCACATTTAACTCGGAGTTTGACTTTATCCTCGGGGAATCCTCAGGGGTTTTGTGGCAGCTAAGTGAAGGAGTCACAGTGTTGTGGAGAAGGAATGAGACCTGGGCAAGCTGAAGCCAGTGATTGTGGCAACGATGTTGTCAGCCAAGGAAGTCTCACTGAGATGGGGCTAGAAGGGGCTCGTGAAGCTGA…
Fah-sgRNA	GGCCTTGTTCACATATAACTNGG	GATCTTGTTCACATGTAACTAAG					0.098032	3	19,18,6	.AT...........G.....	0	chr2:137693598-137693620	+	chr2	137693598	137693620	TCTAGATCTTGTTCACATGTAACTAAGTGA	39.9014	CTAAAACACAAAACTCCAATGGGCAAAGAGCCATGACCTTCCTGAAGATTTCTTGTAGCCTGTCCTAAATTCTTGAGGTATGGTACTATATGGCTAAAGTGCCTGACTAAAATATGGGAAGGAGAATGTATACAAAGAAAAGAAAATGTCTATCCCACATTGTCTTCCATGGCTTATATTTTTGGTGTGTATCTGATCTAGATCTTGTTCACATGTAACTAAGTGACTTTCTCCTTCCAAATTAGTGCTCAGAATGGAATAGAGTAGTCTCACTAAACATGGAAAGCTATCAAAGAGAAGGTCACAGGTGGTAATAATAGAGGTAATCTCATAACAAGATTCTTAAAAATATACCCCAGAGCTGTTAGATTCAGCAGTAGATACAAAATGTCTGCCTCA…
Fah-sgRNA	GGCCTTGTTCACATATAACTNGG	TGCCTTGTTCAAATATAAGTGGG		TRUE	243634	Ano2	0.089286	3	20,9,2	T..........A......G.	1	chr6:126022356-126022378	+	chr6	126022356	126022378	GAGATGCCTTGTTCAAATATAAGTGGGTAT	57.2738	CATAGAGAACAGGGTGTCAAAGGGGGTGTTGGGTGGTGAAGGGGGTGTATGAAGAGCACTGCATCCAAGAGAGAAGCTAGAATGAGGAGGAAAAATAGATGTCAGATCCAGAACCTATTGGTCACAGTGACGTGCGTGGAGCCTTCGTGATGTTGTCTCTCTGAGCATAGTTAAGGTGACTGCGTTACATTGAAATGAGATGCCTTGTTCAAATATAAGTGGGTATCTTGGCAACAGTACAGCATATGATCTAGGTATAGTATGGCAAGTAGGGTTAAGAAGGTAAGAATTGTTGATGGGAATATCTACTTAATGTGGGTCTTATGAGAGATAAACAGAGACAGGGAGAGATAAAGAGAGGCAAAGAGACATAGACACAGAGAGGCGGGGGAGGGAGGG…
Fah-sgRNA	GGCCTTGTTCACATATAACTNGG	GGCCTTGTCCACATATAATAAAG					0.06213	3	12,2,1	........C.........TA	0	chr10:58746334-58746356	+	chr10	58746334	58746356	GATTGGCCTTGTCCACATATAATAAAGTAC	40.098	ACTGTGGGGTTCATCGGAGACAGGGAAAGAATTACTCCCTTTATCCCGATTGGAGTCAGAGCCAGAGCCCCAGTCCGACCTTCAGTATTGACAAGAGAAGGAAAAGAGTGGAACTGATGTGTTTAGTAAAGTAACCAGCCCTGGGTCTGTCACCCAGTTAGTTCCCACTGGGTGGGCCTGGCCCAGCCATTTCTCTGATTGGCCTTGTCCACATATAATAAAGTACTCAGCCTCACAAAACAGTTGGTTCATTTTGCTCACTTGTGTACCCCTTACCACTCAGATCAAAACCAAAGGTTTCCCCATCCTGGGGAGCTCCTGACACCCCAACTCCTGTACCCACAACCTCTGTTCGACTGGAAGTACTTTCCCATGTACAGACGAGGAGGCCAAGGCTTG…
Fah-sgRNA	GGCCTTGTTCACATATAACTNGG	AGCCATGTTCACATATAAGTTGG					0.05625	3	20,16,2	A...A.............G.	1	chrX:159411011-159411033	+	chrX	159411011	159411033	ATGTAGCCATGTTCACATATAAGTTGGTGT	51.1387	TCTTCTCTTCTCTTCTTGCCCTGCCCTGCCCTGCCCTGCCCTGCCCTGCCCTCTTCCCTCCCCACTTCCACTCCCCTCCTCTCCTCTTTCCCTCTCTTTCCATTCATCTTGGACAACTCTGGCTTGTGTCAAGTTAACAAAACTATACAGTACAAGCTTCACTTTCTTTTAAATTTTTACACAAGTATGTCTGCTTATGTAGCCATGTTCACATATAAGTTGGTGTGTATTTGTGAGGGAATATGTGGAGGCCAGAAGTTTACGTCAGGCATCCTCCTGGATGGCTCCCTATATTCTGAAACAGAGTTGAGCTAGTTTAGCTTGTCAGCTTGCCCTGTGGATTCCCTGTCTCGCCTCCAGAGCACTGTGTTTACAGATGGGCCATCACACCTACCAGGC…
Fah-sgRNA	GGCCTTGTTCACATATAACTNGG	GGGCTTTTTCAAATATAACTCAG					0.05291	3	18,14,9	..G...T....A........	0	chr2:51050382-51050404	+	chr2	51050382	51050404	TTCTGGGCTTTTTCAAATATAACTCAGATG	22.0326	AAGACTGTTTTCTTGTGTTTTCTTCCTAAAGTTTTATGGTTCCAGGTTTTAGGGTTAAGTCTTTCTTCCATTTTGAGTTGGAACGTCTCCACATCACGTCAGACAAGAATCTACCTTTATGCTTTTGCGGGGCTTATTTAGTTTTTTTCCATGATACTTGTTGATACACTGATCCTTTATCCACCATGATCAAAGTTTCTGGGCTTTTTCAAATATAACTCAGATGTAAAAATGGTTAGGTATATTCGTTGAATCTTCCCCACCATTGGCTTCCTTTGGTTGTGGTTGTCTTTCCATATCTTCTGAAGCGCCTAAGCTTTGAATTTGGTCAGCATCATTTTTAAAAATTCTTTGCCTAGCCAAAATTGGTGATAATTTTCTCCCATTTTTCTTTCCTAT…
Fah-sgRNA	GGCCTTGTTCACATATAACTNGG	AGCCTTGTTCAGATATAATTCAG		TRUE	72723	Zfp74	0.047863	3	20,9,2	A..........G......T.	0	chr7:29938133-29938155	+	chr7	29938133	29938155	AACAAGCCTTGTTCAGATATAATTCAGAAA	33.5644	TTATCTTACCTACTGTGATTAAGTTGTTGTAGTTTTCTAGCATCACATTCCTATATAGGTTCCGCTGAGTAGGATCCAGTTGCTTCCATTCTTCTTGGGTAAAATCAATGGCCACGTCTTTGAACGTCACTAGTCCCTGTAACAATACGCATCACTCAAACTGAAGTTATCCATTCTAGTGGTGTAGGAAAAACATAACAAGCCTTGTTCAGATATAATTCAGAAAGATGACATTACAAAAAGCACTGCCCATTTTCTAAACAAAATGAAGCAAACGTCATATTAGCAATATAGTCAGTTTATACTCAGTTACTAGAAAACAGAGCCAGTGGTATGTATATATAGTAGAATTTTGTTCAGCTATAAAGAAAAATGACACCCAATAAACAAGCATACCTG…
Fah-sgRNA	GGCCTTGTTCACATATAACTNGG	GGCAATGTTCCCATATAACTCAG		TRUE	12495	Entpd1	0.043665	3	17,16,10	...AA.....C.........	0	chr19:40647619-40647641	+	chr19	40647619	40647641	TTCTGGCAATGTTCCCATATAACTCAGCCT	34.6991	GTCATCAGGGTGACACCAGGGGCCTCGTGTTCTTCAGAACTTTCTGTTACCTCCTCAGACCAGGGATGGTGAGAAGACAGAGACTTATGCCCTTTGAGATCCTGTCTGTTTGGAAAGACCAATCCTCAGGACCCTAGGGCTTGTGAGTGTGGTAAAATTAAGGCACTGGCTTTCCTGCCTCTCAGAACATTAAGTTTTCTGGCAATGTTCCCATATAACTCAGCCTGTCTGGGGAAGCCCAAGCCTTTTCCTTCCTTTTTTTTTTTTTTTTTTTCTTCAAGGCTTAGCCCAGCAATCTCCTTCCTGCTCTCCCCCAGTGCAAGTTTCTGACATCTCCCCAGAGACACTCATTTGGAAACTTTTTGAGCCAGTGAAGAATCAACTTAGAGATCTTTCCTT…
Fah-sgRNA	GGCCTTGTTCACATATAACTNGG	GGCAATGTTCCCATATAACTCAG		TRUE	102465114	Mir3084-2	0.043665	3	17,16,10	...AA.....C.........	0	chr19:40647619-40647641	+	chr19	40647619	40647641	TTCTGGCAATGTTCCCATATAACTCAGCCT	34.6991	GTCATCAGGGTGACACCAGGGGCCTCGTGTTCTTCAGAACTTTCTGTTACCTCCTCAGACCAGGGATGGTGAGAAGACAGAGACTTATGCCCTTTGAGATCCTGTCTGTTTGGAAAGACCAATCCTCAGGACCCTAGGGCTTGTGAGTGTGGTAAAATTAAGGCACTGGCTTTCCTGCCTCTCAGAACATTAAGTTTTCTGGCAATGTTCCCATATAACTCAGCCTGTCTGGGGAAGCCCAAGCCTTTTCCTTCCTTTTTTTTTTTTTTTTTTTCTTCAAGGCTTAGCCCAGCAATCTCCTTCCTGCTCTCCCCCAGTGCAAGTTTCTGACATCTCCCCAGAGACACTCATTTGGAAACTTTTTGAGCCAGTGAAGAATCAACTTAGAGATCTTTCCTT…
Fah-sgRNA	GGCCTTGTTCACATATAACTNGG	GTCTTTGTTCACATAAAACTAGA					0.03214	3	19,17,5	.T.T...........A....	0	chr1:23362049-23362071	+	chr1	23362049	23362071	CTGTGTCTTTGTTCACATAAAACTAGAAGT	25.1774	AATTCCATTAGCCTAATTGAAGGTGTCAATGTGGAACTCACAGTTCATGGAGAGTATTAATGGGTCTATTTCCACACCAGTCGCTGATCACCTCAGCACAGAGCTCCCGGCTGGGCTGATCCTCACAACACATCCCACGGCATCTCTAACCCTCTTGCTTCAAAGAACCCTGGTATTTTCAGGAACTTAGATTCCTCTGTGTCTTTGTTCACATAAAACTAGAAGTCAATTGGTGTTGAAAATATCCAAGCCCAGTAGTTGAGCATTCCTTAGGCTAAAAGTATCTTCTATACCTGGTTTCTCTAGATAATACAAGCTTCATAATTTTTTAGGTTTTTTTTTTGAGACCATAATTATACCATTTCCCCCTTTGCTTTCCTACCTCCAAACCCTCCCAAG…
Fah-sgRNA	GGCCTTGTTCACATATAACTNGG	GGCCTTGCTCCCACATAACTCAG					0.02963	3	13,10,7	.......C..C..C......	0	chr2:136691853-136691875	-	chr2	136691853	136691875	TTCTGGCCTTGCTCCCACATAACTCAGGCT	29.3313	TGGGGCTCTGGCATTGGACTTGGATTTTCCAAGGGAACAATATGCCAGCATCACTTATCTTCTTGTCAGACTCCCTCCAGCTTTTGGTTAGATACCCAGGCTCCGGCACCTGCCCTCCAATGCCTGAGCTCAGAGCAGAGCAGCTCTGCAGGGCTTGGGGTTTTTCCTTTTACTGCAGGAGATGCCCCAAGCTCTGTTCTGGCCTTGCTCCCACATAACTCAGGCTCTGGAAACATTCCAAGAATGCAAAGGCTAAATACAATTACTCTTACCTTGTGATTCCAGTACTGTGTCCTCCAGCCAGACTTTTATTATGCAGAGAATGTCTGGGCATTGGTAGAGGTAGTAGTAGTGTTTTCTGCATGCTGACAAAGACCAAAGAAGTCTGGCACTATGGAA…
Fah-sgRNA	GGCCTTGTTCACATATAACTNGG	GGCCTTTTTCAGACATAACTGAG		TRUE	546519	Tmem235	0.018812	3	14,9,7	......T....G.C......	0	chr11:117863897-117863919	+	chr11	117863897	117863919	GCTGGGCCTTTTTCAGACATAACTGAGCCC	31.0886	GCAGGGAGATGTGCTGTGAGAGGCAGAGATTCCGGGAGCTGGGCACTGCAGGTGTTGACCACACCCCACAATGCATTAGATTCTGTGTTACACCCTTTCCCAGATTCAGCAGGTGGCTTTAGCTGCAGGCAGTTAGAAATCCACCCCCCTCTCAGCCCAACACTGCCCAAGGAGGCCAGATAGTGTGGGCTGCAGAGCTGGGCCTTTTTCAGACATAACTGAGCCCTGGGGTCATTTACAAGGGACTTTGCTGGGTGGAGGACTGTATTGGAACCCCCAACACTACATCCCTTAAACAGAGTTCACTACCCTCAGTGCCTGTCCTGAGGCAAAGGTGGTCTCTGGGAGGGGAGAGGAAACCTAACACTGGGTCTGTGGGCGACACATTGAGCAGCCTTG…
Fah-sgRNA	GGCCTTGTTCACATATAACTNGG	GGCCTTATTCAAATACAACTGTG					0.018553	3	14,9,5	......A....A...C....	0	chr2:146694190-146694212	+	chr2	146694190	146694212	GACTGGCCTTATTCAAATACAACTGTGTTT	28.2662	GAAGGGAATTAGGTCACTAGGCAAGTTCTTTTTTTCTTTTAATAACTGCATCCAACCTCCTCCTCCTCCTTAATCCCATGCAGACAAAAGCAACAGAAACTAAGCCTTCCAGCCCCGTGATAGGCAAGGCGGGTGAGCAAAGCCAACAGCACACCTCTCTTTGCTCATCATGGATGTGTCTAATTAATCCCATGTGGACTGGCCTTATTCAAATACAACTGTGTTTTATAAACTGCTGCCTTGTTTTCTGGTCTGCGTGGTGACCCCTGACTGAGACAGCTGCGCTGTCTTAAGAAGTCAGCTATTATGGGAACAGGTTTCTTTCTGCTAATGGCGTCATGCAGGAAAGAATCTGTATTCAGTGCATGGAGAAAACATCCCCAGTGGGCAAGGAATTAA…
Fah-sgRNA	GGCCTTGTTCACATATAACTNGG	CGCCTTGTTCACGTATAACAGGA					0.018197	3	20,8,1	C...........G......A	0	chr1:156979025-156979047	+	chr1	156979025	156979047	AACACGCCTTGTTCACGTATAACAGGATGC	44.2561	TTAAACCCAACCCCCTAGACTGTGGTTAAATGCAGACAGCTCTCTGGTTACTAAATACCCAACAGAGTCTGACTGGCAATGGAGACTGTCAATATCAAAGTGTAAAGGTCTCAACTACACATACACCGTATGCTTTCTTTCCCTGAACAGTTTTCACTTTCAGAACAGCTATTTAGACCCTGGATTCAAACAGAAAAACACGCCTTGTTCACGTATAACAGGATGCCTTTTAAAAAGGGGCTCAGTCGAAATACAAGCTTTTGTAATTTTAAGTTCGATTAAAAATAAAATTAAAAAAAAAAAAAAAAAGACCAGTGAGACGGCTCAGGGGATAAAGGGGACTGCCACCAAGCCTCTCATGTGTGCTCTCACACACACACAAATGTAATAAAACAAATT…
Fah-sgRNA	GGCCTTGTTCACATATAACTNGG	GGGCTTGTTCACATCTAAGTGGG		TRUE	213435	Mylk3	0.017045	3	18,6,2	..G...........C...G.	1	chr8:85325611-85325633	+	chr8	85325611	85325633	ACTTGGGCTTGTTCACATCTAAGTGGGAAT	63.8523	TCGTGTTGCCTCAAGAATTCCCAGGCCCAGTGGAACAGCAGAGTTGAAGATTAGGGACACGTTGGAAATTTCCGTAGCCTGTTGACTGCAGTCACCACGTGGAAATGTTTCTTGAAGTAAAAAGGGGGAGGGAGAAAAAGAAGAAGCACATTTTTATATCGAGTACTTAAAAAATGATGGAAAGACAAGTCTAGGCACTTGGGCTTGTTCACATCTAAGTGGGAATGATGGGTCTCTGAGGTGGGTCTTTGGCTTCTGAGCTTTCTCTTGGGCTCTTTTCCTTCTTTGTTTTGTCCAATTCCAATGTGTTAGTTTTTGTTTTGTCTTGTTATATTGTATTATCTTTCAGAAGCCTAGTTTTTGTTTGCTTAGTTGGTTTGATTTGGTTTCTCTATGTAG…
Fah-sgRNA	GGCCTTGTTCACATATAACTNGG	GGCATTGTTCACATATAAGAGAG		TRUE	56392	Shoc2	0.015351	3	17,2,1	...A..............GA	0	chr19:53996598-53996620	+	chr19	53996598	53996620	GCGGGGCATTGTTCACATATAAGAGAGCCT	38.2842	AGGAAGCAACTGAATTGTCCTTCATTAGGAAATGGTTAAACTGTCCATGGATAGTGGGATACTATTCAGTGACAAATGAACTGTCAAAGTACAGAATCCAACCAGACCATTTGGGTGTAAGTAAAAACTAGCCTGCACATCGTCCCAGGTATCAGGACTCATTTGGGAAGTGGTTGTTGGCACAGTACGGGGGTTGGCGGGGCATTGTTCACATATAAGAGAGCCTTCTACAACAAAAAAGGAGTCTGGTTTAAAATATCATATTGCTTGCTGAGTTTGAGAAATATTACAAAATAGTAATTAGCTTGTATTGAATCACAGCTGCTCCAAAGTTAACATAGTCTTGCTGTATTTAGTTGCCCTGTCCATTTTAGATTTGGTGTGCAACTTCCTTTATAC…
Fah-sgRNA	GGCCTTGTTCACATATAACTNGG	GGCATTGTTCACATATAAGAGAG		TRUE	102465114	Mir3084-2	0.015351	3	17,2,1	...A..............GA	0	chr19:53996598-53996620	+	chr19	53996598	53996620	GCGGGGCATTGTTCACATATAAGAGAGCCT	38.2842	AGGAAGCAACTGAATTGTCCTTCATTAGGAAATGGTTAAACTGTCCATGGATAGTGGGATACTATTCAGTGACAAATGAACTGTCAAAGTACAGAATCCAACCAGACCATTTGGGTGTAAGTAAAAACTAGCCTGCACATCGTCCCAGGTATCAGGACTCATTTGGGAAGTGGTTGTTGGCACAGTACGGGGGTTGGCGGGGCATTGTTCACATATAAGAGAGCCTTCTACAACAAAAAAGGAGTCTGGTTTAAAATATCATATTGCTTGCTGAGTTTGAGAAATATTACAAAATAGTAATTAGCTTGTATTGAATCACAGCTGCTCCAAAGTTAACATAGTCTTGCTGTATTTAGTTGCCCTGTCCATTTTAGATTTGGTGTGCAACTTCCTTTATAC…
Fah-sgRNA	GGCCTTGTTCACATATAACTNGG	TGTCTTGTTCATATATAACTATG		TRUE	268859	Rbfox1	0.014423	3	20,18,9	T.T........T........	0	chr16:6929267-6929289	+	chr16	6929267	6929289	GTTTTGTCTTGTTCATATATAACTATGACT	37.0973	CTACATGAGACCTTGCCTCAGAAACATAGATAAATAAGACAAATAAAAATGTAGACAATGTCCTTCACCCCTTAATTTGTGTGTGTGTGATACTATTACTATCAACATTAATGCTTGTAATTATTGTTAATGAGAAGCATAACAATGGCTACTGGGTTTCAGAGGCAGTTTGGTACTTGATACTTGCCATCTTTTTGTTTTGTCTTGTTCATATATAACTATGACTTATTCTGGATATAAGGAAGTTGAACTTCAGATAAAACAACAGACTTGAAATTATAAAGTGCATAGAGAAACATCCATGCAGGTGATCCTATTGATCCACCGTATCCTGGTATGTTATGGAGTAGTTTGGGGAAGTCTTTGGCAGAAGGCTAACCACAAATAGGTACTTGATAA…
Fah-sgRNA	GGCCTTGTTCACATATAACTNGG	GGCCTTGTTCACATACTTCTCAG		TRUE	320799	Zhx3	0.011523	3	5,4,3	...............CTT..	0	chr2:160759739-160759761	-	chr2	160759739	160759761	CTTTGGCCTTGTTCACATACTTCTCAGCCT	26.4526	GTGCTCCAGTGGAACTGCCCTAAGTGTCTCTCCCCACCCACAGAGACCCCCTCACCTGGGGTCTGGAAATTGAGTGCTACAAGCTGGCTACCGCAGATCCACATGGGCAGAGGGTCATAATTGGAGGAGTCTAGCCTCTGGCCCTTAGGGTAGATGCGCGAGAGCTGCAGCCGGTTGTACTGGAGGAACTTCTTGCCTTTGGCCTTGTTCACATACTTCTCAGCCTTGGTTTCCGGAAAGGAGGACATGTCCCGGTAACAAGCACGTTCTGTGCCAATCTCTGAGCCAAACAGTGAGAGCGTGTATAGAGCGGCCCCCTTGTGTAGTGTATGTAAGGGACAGGGTATTAAACGCCACTCTCAAGCCACCAGCCCCTCAGCACATGCACACCACACCTGG…
Fah-sgRNA	GGCCTTGTTCACATATAACTNGG	GGCCTTGTTCACATACTTCTCAG	TRUE		18803	Plcg1	0.011523	3	5,4,3	...............CTT..	0	chr2:160759739-160759761	-	chr2	160759739	160759761	CTTTGGCCTTGTTCACATACTTCTCAGCCT	26.4526	GTGCTCCAGTGGAACTGCCCTAAGTGTCTCTCCCCACCCACAGAGACCCCCTCACCTGGGGTCTGGAAATTGAGTGCTACAAGCTGGCTACCGCAGATCCACATGGGCAGAGGGTCATAATTGGAGGAGTCTAGCCTCTGGCCCTTAGGGTAGATGCGCGAGAGCTGCAGCCGGTTGTACTGGAGGAACTTCTTGCCTTTGGCCTTGTTCACATACTTCTCAGCCTTGGTTTCCGGAAAGGAGGACATGTCCCGGTAACAAGCACGTTCTGTGCCAATCTCTGAGCCAAACAGTGAGAGCGTGTATAGAGCGGCCCCCTTGTGTAGTGTATGTAAGGGACAGGGTATTAAACGCCACTCTCAAGCCACCAGCCCCTCAGCACATGCACACCACACCTGG…
Fah-sgRNA	GGCCTTGTTCACATATAACTNGG	AGCATTGTTCACATTTAACTTGA					0.010526	3	20,17,6	A..A..........T.....	0	chr11:27521848-27521870	+	chr11	27521848	27521870	TCCTAGCATTGTTCACATTTAACTTGAGCA	24.2534	ATCAATGAATTAGACTATGTAATCATTTTAACATTTAATCACTGGTCAAACAGAAAAAGAAAATGCCACAAACACAAGATTTGCAAAGATTTAAAATGAGAAACATTAGCAAAAACAAAAAAACAAACAAACAAAAACAACAACAACAACAACAACAACAAAAAACCTACTTGGGAGCTTTATATGAAACAGAACTTCCTAGCATTGTTCACATTTAACTTGAGCAGCCAATGTCAGAATTCAAGGTATAGTAAAATTGTCATGTGTGTCAATGCTAAAAGTGAGAAAACATAGGTGGTGGTAGGTAAGATAAGCTGCTCTATCACTCGAGCTGACCTTTGCAGTGTCGTCCTTTGTCCTAGTTTATCAACAGTGCCCTTTTTAGTATTGATTCATTCA…
Fah-sgRNA	GGCCTTGTTCACATATAACTNGG	TGACTTGTTCACATACAACTAGT		TRUE	66098	Chchd6	0.009319	3	20,18,5	T.A............C....	0	chr6:89488468-89488490	+	chr6	89488468	89488490	CTTGTGACTTGTTCACATACAACTAGTGAC	33.1888	TCTTTCCATTCACTATCTTCAAAGAATGCCCCCACAGGAGCACTTGCGCATGTGGGATGGGGGTGAGAACATACATGCATCTGTATGTCTGTGTTTTGTATTTGTATGCATGTGTGTATATGTACACTGATGCCCACACTTGTGAGGAATATAAGCATACAGATGCTTATGGGATAGTAAAGTTCATATACAGTGACTTGTGACTTGTTCACATACAACTAGTGACTTGCCATTGTGCCTGGGGAAGTTATGGTTCTGCCCCTGGGAGTAACATATCTCTGTGCACTGTGTCTTTCCTGTAAACCTCTTTTTTAAAAAAAATTTTTAAAAAATTATGTGTACGTATGTATGTCATATGCAGGCAGGTGGCACATGAGTTCCAGTGGCTCAGGAGGCCAA…
Fah-sgRNA	GGCCTTGTTCACATATAACTNGG	GCCCTTGTGCACATATATCTGTG		TRUE	14758	Gpm6b	0.008349	3	19,12,3	.C......G........T..	0	chrX:166349949-166349971	-	chrX	166349949	166349971	ACATGCCCTTGTGCACATATATCTGTGGCT	37.5731	GAACAACCAAGTAATAACTATGGCTGGCAAAAAAAGACCACATTTACTGAACAAGGTCTTTCAAAACTGTGTTTGTCATAGTCTGTTTGTATCCATTAGCTAAAATGTGAAGGGAAAGACTTAAGGTTCCAACAGAGTACAGGACAGCCCTGCAGACCTTCTCATTTGGTAAATAAAATCTGATTGGAACATTGTCACATGCCCTTGTGCACATATATCTGTGGCTGTTTCTTCATGCTAGGATGGTAGCTGTATCAGTGGCCCGGAAGGGTAAATTATGTGCTACCCGATTATTTACAGGAAAAGTGCATTGTGCCCTGGTATCAAGTGGTAGGTAGGGCTTGGTAAACAAAATGGTTAATGGAATTAATAAAATCAGCCTGTGAAACAAGGCGTTCT…
Fah-sgRNA	GGCCTTGTTCACATATAACTNGG	GGCATTGTTCACAAACAACTTGC		TRUE	238673	Zfp367	0.007723	3	17,7,5	...A.........A.C....	0	chr13:64146023-64146045	+	chr13	64146023	64146045	AGAGGGCATTGTTCACAAACAACTTGCTGC	34.4826	TTCCTTTACCTGGTAGCAAACCTTCAAAAGGTTTCTGTTCTTAGTGTGTGACTTTGTTCCCACATGCAGAAAGCAGACCAGAACCTATCCTGAAAAACTATCTGCTATGACCTGGATGGGCCACTAAGTGGACTGACACAAGGCACTTATGTTTACCCCATCTAATCTAGGTATCTTTCAGGACATACAACTATTTAGAGGGCATTGTTCACAAACAACTTGCTGCTCTCTGGACTAAAAAATTGGGTTTACCTAAAGCAAGCAGACACAGGAAAAGCCCATGGGAAAGTCAGGGAGATTTCACAGAAAATGGAGCATGCTCTCAGTAAACCATGAACCCAGTCAGAAGCTCTACCCAAAGAAAGTGGAGGCTGTAGCAGAGATGTAAACAGCTGGGTA…
Fah-sgRNA	GGCCTTGTTCACATATAACTNGG	GACCTGGTTCACATAGAACTGTG		TRUE	65973	Asph	0.006521	3	19,15,5	.A...G.........G....	0	chr4:9542050-9542072	+	chr4	9542050	9542072	ACATGACCTGGTTCACATAGAACTGTGTTG	44.3182	GAGCTTTACAAAAAGCAAGAGGGATTTAGGACTACTCCCATCATCTCATTTGTATAAACGAGGAGGAAACTGAAGCCCACAGTGGCCAAGTGGTTATGGAATCCATGTAATTAGCACTCGATGGGGGGTGGGCTGACACCAGGCCAGAGGTCCTGTGGTTCTCTTCCTCTGTGGCCCCTGGGTGCAGTTCTGTTCCACATGACCTGGTTCACATAGAACTGTGTTGAGGTGCCGGGAGAGCCACTGATGGTTTCTTTCACATTTACTATTGTTGTTGTTGCCATCGTTATTATACTTCTCACAGTCCTGCAGTTCCCATGTTTGTAACAAGAAAACCATCGTACACTCTTGTGCAAATCAAAAATAGCAACCTACCCTTTTCCGGAGCTTTTCTGCAGC…
Fah-sgRNA	GGCCTTGTTCACATATAACTNGG	GGCCTTGTGCACCTATCACTTAG					0.005963	3	12,8,4	........G...C...C...	0	chr2:74322917-74322939	+	chr2	74322917	74322939	ACAAGGCCTTGTGCACCTATCACTTAGCTT	38.6547	AAAATTTAAGTTCTGGTTTAGATCCCTGAACTTGGGTGTATCTGATAAATTGGGCAGGCAGCAAAGATTGGGGACTGGGGGAATCTAACTGCCCAGAACCAGAGTGCTACTATGAACTCTGGATGCCTTCTACTTACCCCCATTTCTTCTATTATAGGAAGTTTCTAGAATGTATACAAGTGGGAAGAAAATTAGTACAAGGCCTTGTGCACCTATCACTTAGCTTCAACAATGACCAACTCAAGGCTAGTTTTCATTCTTAAGTATCCCCATTGCTCCCTAGGTTATCTTGAAGCAAATTCAAGCCATCATTTCTACACAAACACTTCAATATGCAGCCATAAAAGATAATGGCTCTTTTAAAAACATGATCATAAAATACTATTGAACCAAAAGAAA…
Fah-sgRNA	GGCCTTGTTCACATATAACTNGG	AGCCTTGTTCACTTTTAACTCCG	TRUE		110208	Pgd	0.005786	3	20,8,6	A...........T.T.....	0	chr4:149150174-149150196	-	chr4	149150174	149150196	CTTTAGCCTTGTTCACTTTTAACTCCGGCT	29.2586	GTGCCATGTGGACCAGACAAGCTGCAGCTCTTAGCTCACAGAGGGGGTGGGTGTGTGGGATCGTACAACCTGGACGTGGACCATGCGTGTGGGCTCTGCTGTCCTCCAGTCAGTGAAGTGTATATGGTTACACTCTCTGGGTGTGCCTGGCAGAACGATCTGCACTGAGTTCACTATTGCAAATTGATTTGTTTTCCTTTAGCCTTGTTCACTTTTAACTCCGGCTTTTTTTAAAGACTCCAAATAAAACAGGACAGGTAGTGAGTAAATCTGGAGGGAGGTGCAGAGCCGAGGAGTCGGTGGGCAGAGGCTCTCCTGTCGGGTATTTCTTACTGGCACAGTAGGTACCTGGATGTTCACAGAGCATCCGCCCCGTCCCACTTGTAATAAACTTTTAGA…
Fah-sgRNA	GGCCTTGTTCACATATAACTNGG	GGCCTTGTTAATATATAACATGT		TRUE	14536	Nr6a1	0.004234	3	11,9,1	.........A.T.......A	0	chr2:38919283-38919305	-	chr2	38919283	38919305	AAATGGCCTTGTTAATATATAACATGTTAC	34.1405	TGACATAAAAGAAAAATATCCATTTTTTTTAAAAAGCAAGTATTCACAGTTATAAATCTATGAGGCCAGATTTTCAGCCTACACTTGTAGTCAACATAAATATACTGAATGGGGGAGTGGAAGAATCTAGCTGTTAAGGCAGATTTTGAAGAGATTTGGAGAGTGGTAACATCCTTACAATTTTATATTTTATTACAAATGGCCTTGTTAATATATAACATGTTACTAATTATTTTTAAGAAAATAATAAAGTTTTCAAGTTTATTTTCCAGTGTGGTAAATATCAATACATAAATACATATAGTACCAGCTCTTTGGGTTCTTCAGGAAAATTTCAGAGTGTAGAAAGAATTCTTACAGCTTAGAAACCAAAATATGAGAGGCCCCTGATGTAAGTGA…
Fah-sgRNA	GGCCTTGTTCACATATAACTNGG	GGCCTTGTTCACGTGTACCTTTG		TRUE	208869	Dock3	0.003146	3	8,6,3	............G.G..C..	0	chr9:106908298-106908320	-	chr9	106908298	106908320	CATGGGCCTTGTTCACGTGTACCTTTGGAT	48.662	TAAGCTAAGTCCTGCATGTTCAGGCACCAGCACCCCACGGGGAAATGTTCTGGCATCCCATAGCCCCATGAGCCCTGAGAACATCAAGATGACCCACAGGCACAGGTATGGCATTAGGGCTGGGAAGGTTCCCTCCAGAGAGAGAAGACTGGGGTGCAGGATTCCTGAGCATTGGCAGGGGCCAGGGCTTGCTCAGCATGGGCCTTGTTCACGTGTACCTTTGGATAGGATTCCAAAGAGAATGAGGATTGTTGATTTTTTTTAAAGATTTATTTATTTATTATATGTAAGTACACTGTAGCTGTCTTCAGACACTCCAGAAGAGGGCATCAGATTTCGTTACAGATGGTTGTGATCCACCATGTGGTTGCTGGGATTTGAACTCCGAACCTTCAGAAG…
Fah-sgRNA	GGCCTTGTTCACATATAACTNGG	GGCTTTCTTCTCATATAACTTGT					0.00273	3	17,14,10	...T..C...T.........	0	chr10:15403694-15403716	+	chr10	15403694	15403716	AATGGGCTTTCTTCTCATATAACTTGTGTT	27.2726	ATCCTTCTGGAGGAAGAGGGGAGGGAAACTCAATGGATAATTTGGGTTAGGACCAATGTCTAGGTGTGTATAAAGTATGCAAATATAATTCTCTAGAATTCAGATGTTGAATTACTTATCTCCAGTGCAGTAAACTGTGATTGCATTTGTAGCCAAGGTGTACAAAGTGTTAATTAAAGTTACATAGTATCATTGGAATGGGCTTTCTTCTCATATAACTTGTGTTCCTTTAAAACAAAAAGATTATGAACACTTGCTATCAGAGAAATGCATGCAGATAATAGTTATGTACAAGGCAAAGAGAGTCGCACTGAAGAATGTATTGAGCTCCAGATCTTAAATTCTGTAACTGTAATTGAAAGGTACTCTATTTCTGCTGTTTCAATTAATCCTATCAGT…
Fah-sgRNA	GGCCTTGTTCACATATAACTNGG	TGCCTTGTTCACATATATGTGTG		TRUE	54003	Nell2	0.002435	3	20,3,2	T................TG.	0	chr15:95194998-95195020	+	chr15	95194998	95195020	TTTTTGCCTTGTTCACATATATGTGTGATA	43.9271	TGTATGCACATGTACATTTGTGGGCATTGTGTGTATGTATATGCTATACACTCTTTGCACCTTCATGGTATTTACATGATGGCATATGTACATGTGCTAGAGTGTTTATTCATATGTGTGCCTACATATGTTTATATATGTGTGTGTGTGCTTTTGTGTGAGAGCACCTCCATCAGTGAATTGATGGGTGTATATGTTTTTGCCTTGTTCACATATATGTGTGATACATATGACTGTGTGTCCATATTTAACTGTGTGTACATGTATATTTGCATGTATGTATACATGCTCATTTTATGTGTACTCCTGTCCATGAACATGTATGTATGTGCATGCACACTTATATGTATTCAAATGTGCTTATATGTAAAAATATGTGTTTATATTTGAGGTACATAT…
Fah-sgRNA	GGCCTTGTTCACATATAACTNGG	GGCATTTTTCACATCTAACTTGT	TRUE		66885	Acadsb	0.002117	3	17,14,6	...A..T.......C.....	0	chr7:131445459-131445481	-	chr7	131445459	131445481	CTCGGGCATTTTTCACATCTAACTTGTGAT	25.4757	TCAACTGTATTTATACAACCTTGCATATTTAACTATGATTTGCATTGTGGAAATTAATTTAGCTCAATAAACATTAACTGTGCAAAGCAAAATTACCTAGAAAATGTCAAGTTTCTTAATAAACATTATCCTTTTGCAAAAGCACCAAAATACTTTCTATCTAGAAGTAACGATTATTTCCAGCAACTGCGTGAGCCTCGGGCATTTTTCACATCTAACTTGTGATGTTTCCTCTGGAAATGTGCGACTCGTTTGTCTACTGTCTACTTCTCTCTCCAGGGGACTCAGGGTCTGCAACTAGAGCGTCTTCTCCCGACTGTAAATCCCTAACACTGATCAATGGCTTCACCAGCTGGATATCTGATTAGGCTTTGCCTGTTTTTCATTTACATTGTAAAA…
Fah-sgRNA	GGCCTTGTTCACATATAACTNGG	GGCATTTTTCACATCTAACTTGT		TRUE	14183	Fgfr2	0.002117	3	17,14,6	...A..T.......C.....	0	chr7:131445459-131445481	-	chr7	131445459	131445481	CTCGGGCATTTTTCACATCTAACTTGTGAT	25.4757	TCAACTGTATTTATACAACCTTGCATATTTAACTATGATTTGCATTGTGGAAATTAATTTAGCTCAATAAACATTAACTGTGCAAAGCAAAATTACCTAGAAAATGTCAAGTTTCTTAATAAACATTATCCTTTTGCAAAAGCACCAAAATACTTTCTATCTAGAAGTAACGATTATTTCCAGCAACTGCGTGAGCCTCGGGCATTTTTCACATCTAACTTGTGATGTTTCCTCTGGAAATGTGCGACTCGTTTGTCTACTGTCTACTTCTCTCTCCAGGGGACTCAGGGTCTGCAACTAGAGCGTCTTCTCCCGACTGTAAATCCCTAACACTGATCAATGGCTTCACCAGCTGGATATCTGATTAGGCTTTGCCTGTTTTTCATTTACATTGTAAAA…
Fah-sgRNA	GGCCTTGTTCACATATAACTNGG	GGCCTTGTTTTGATATAACTTGT					0.002076	3	11,10,9	.........TTG........	0	chrX:88736953-88736975	-	chrX	88736953	88736975	TGTAGGCCTTGTTTTGATATAACTTGTTAT	31.4473	TGATATCTGTGGACCATGGATGCTCCATAGCTCATGGATGTTTGCATGTCCTTGGTCTGTGCTTCCTCTAGAGCTCATGTTGACTTCAATTCATACTTTCTATACAGAAGGTTAGGTAGACATCTTTGACTCTTTTGTCTGTGTTTGGGATAACTTACTTCCTACTGGGTTGCTTTATCCAACCTTGATATGGGGATGTAGGCCTTGTTTTGATATAACTTGTTATGTCCTGTTTAATTGACATCCCTGGAAGAGTTGTTCTCTTTTTGAGTGGAAGAGGAGCAGTGGATTTATAACAGAGGGGAGATGGGAAAGTGTGTGGCAAGGAGTGGCGCTAAGGGACACTATGGTCAGTATTTCAGTTATGTAAAGTGCTGGGGGCCAGCCCCAGTGGGGGTC…
Fah-sgRNA	GGCCTTGTTCACATATAACTNGG	GGCCTTCTTCACACATAAATTGT					0.001358	3	14,7,2	......C......C....A.	0	chr16:47895289-47895311	-	chr16	47895289	47895311	ACTTGGCCTTCTTCACACATAAATTGTAAC	21.4184	ACTGCCACCTTGAATTTGGAGCAAATCCTTTTGTCTATAAGTTGTTTTTGTCAGGGTATTTTATCACAGCAACTGAAATAAAGTGCAGGGTGACCCTTGCGTTTAGACTTCTATGTTTGTATGATGCTTTACTGAGTACAACATCCTTCCTTTCTTTTTGGCATAAGATCTTCACTTTTTTCCCCTCCCCTGATGAACTTGGCCTTCTTCACACATAAATTGTAACAGGAGAATGATCCTCAGTAAACTCTCCACTTTGTCATCACTCTCCACACACGGGGAATGGAAACATGACCTGGATTTTTGCCCAAGGTAAAATGAATTGCTTAAGCAAAAGCAAGCAAATAAACAACAACAAGAAGAAAAGAAATAGCAAAATACTAACCAAACAACAACAGG…
Fah-sgRNA	GGCCTTGTTCACATATAACTNGG	GGCCTTGTTCCCATATCAATATG					0.001179	3	10,4,2	..........C.....C.A.	0	chr14:95848990-95849012	+	chr14	95848990	95849012	ATGTGGCCTTGTTCCCATATCAATATGGGG	35.983	CTTCTGGCCTTGAAGAAGGATATGGCAAAGGTGGGTTGGAAACGTATGCCTAACACAGCTTCCCTATCACCATCATCAAGGCAATCAGCAAGAAGATTACAGTCAGCATCTTTTTTTTTTTGTCCCAGAATCAGCATGTCTTACCAATTACTCTTGACAACCATTGTGATCCTTCAGCATCCCGTTAAAAACACATATGTGGCCTTGTTCCCATATCAATATGGGGTTGATCCTATGTCATAATCCTGTTAGTGGATGTTTCCATTATAAAATAAGCAAAATCATGTTGGGTTTGAGGGCTCCATAAATGTCCAGCAGCTAAATTACCTGATGCATTCAATGTCAGAAAAATTCAAATAAATAGAGCACAATGAAAATAGTTGTGTGGCATAAGGGGTA…
Fah-sgRNA	GGCCTTGTTCACATATAACTNGG	GGGCTTGTTCACATATAATCATG					0.000817	3	18,2,1	..G...............TC	0	chr16:82860327-82860349	+	chr16	82860327	82860349	GAGAGGGCTTGTTCACATATAATCATGTTA	41.5684	GTATGTTTCTGAAATAATGAACCATATTTTCCCACTGTGTAAATACACCACAGGGACTGAGCAACACAGTTAGTTGTTGGTACAAAATCGTTCAGGTCACTTGGAAACCACTTAGGAAATTAGCCATCATTAAGTTAAATGATACTCTTGTGTTTAACGTAAAGGTCAAAATACCTTTCAAAAACTGTTAGTTCCTGAGAGGGCTTGTTCACATATAATCATGTTAGCTACACTGTAGTTGACTAGATATTTGTATTTTTTTTCTGTTTCCTGTGCTGCGGAAAATTAGAGAATATTTCTGTTGTATATGAAGAGATGTTAACAAATATTTTTTTTTAATTATGAAAAGTAATTTATCTCTACTTAGTAAAGAATAAATATATTTCATCAATCACAATC…
Fah-sgRNA	GGCCTTGTTCACATATAACTNGG	GACCTTGTTCACAGATACCTTGC		TRUE	74142	Lonp1	0	3	19,7,3	.A...........G...C..	0	chr17:56620089-56620111	-	chr17	56620089	56620111	GGTGGACCTTGTTCACAGATACCTTGCTGT	40.9418	TGGACAACCCCATCTACTTGAGCGACATGGGTGCGGCACTCACTGGGGCGGAGTCCCATGAGCTGCAAGATGTTCTGGAAGAGACCAACGTGAGTGTGTGATCCACTGTTGTGAGCAGGCTGGCAACAGCAGCCTCATCCTGGGGGCTGGGCTCCATGTAGGGTGCCTGTTCCTGTGCCAGCACCACTCTGGCTGTGGTGGACCTTGTTCACAGATACCTTGCTGTCCTCTGTTGTTTGCAGATCCTTAAGCGGCTCTATAAGGCCCTGTCTCTCTTGAAGAAGGAGTTTGAGTTGAGCAAGCTTCAGCAACGCCTAGGCCGTGAGGTGACAGGAGGGAAGAGGAGGTGAAGGGGGTACATCTCGGCTCTAACACTTTCATTTCAGGGTCCTCTCTTTG…
Fah-sgRNA	GGCCTTGTTCACATATAACTNGG	GGCATTGTTCACAGAGAACTATG					0	3	17,7,5	...A.........G.G....	0	chr2:116461833-116461855	-	chr2	116461833	116461855	GGGGGGCATTGTTCACAGAGAACTATGAGA	38.6778	TCGATGGTCTCTCTTTCAATAAGTCAAGCACCACACCCTCAAGCCTGCCAAGTGGACAACTATATGAATATGCAGATTGCAATTATGTTGGTCTAGATGCTGTGCAGAATTCACGAATTCCCCTCTCAGTTCAGCTCCAAGATGGCAGTAATGAGCAGGACAGAGAAACTTAATAAAAATCCAAATCGTTTATTTTGGGGGGCATTGTTCACAGAGAACTATGAGAAGTTTCTTAGTTGCTGACTCCTCTTTCAAGAGTCTATGCATGATAATTGAGGGTTCTCTTATCTCTTATCTGTGACCTTAGGGTAATAATAAATAAAACTTCCCAGCACATTTCTTCCATTTGTTTATGTGTACCAACGTTTGGATTTTTTTTTAACATGGCAGTCTTGCCTC…
Fah-sgRNA	GGCCTTGTTCACATATAACTNGG	GGCCTTATTCACAGAGAACTGGA					0	3	14,7,5	......A......G.G....	0	chr7:39851641-39851663	-	chr7	39851641	39851663	AAAGGGCCTTATTCACAGAGAACTGGACCT	41.2016	GAACTGGCAAAATTAAATAGTCAGAAGTAGCCATTTTAAACCTCTGGAAATTAACCAAAGGGTGGCAGTGTCGAGGGAGTGTTTATGCAAGAAAAGCAGCTAAGTCTCAGAAAGAAAAGACAGGGGCATTGACTGTAACCTAGTGTCAGGCCCATTCCTATCTCCTGCTCTAGCTCAGCAGCAATCTCAGAGACAGAAAGGGCCTTATTCACAGAGAACTGGACCTGCATGGTGATTTGCTGAGAGATCTACCTAGAAAGATTAGTATATGTTAGCGGATCAATGCTAAGAGCTTGGAAAAGTTAAGATTTTTGTCTAAAACTCTTGCTAGAAACTATCAGAACAGAATGACTGATGTAGGCAATGAATGGCCTGGTGGGACAAATGACAAACTTATCC…
Fah-sgRNA	GGCCTTGTTCACATATAACTNGG	GGCCTTGTTCACAGATTGCTGGC					0	3	7,4,3	.............G..TG..	0	chr6:36838690-36838712	-	chr6	36838690	36838712	GTGAGGCCTTGTTCACAGATTGCTGGCCCA	43.8841	CCAAAGGGTAGAATGTTGTTTCAGATTTCTTCAACTGTCCACAGACTTTTTTTTTTTTTTTAATTTTGAGACAGGGTTTCTCTGTGTAGGTCTGGCTGTCCCGGAACTCTGTGTGTAGACCAGGCTGGTTTCAAACTCACAGAGATCTACCTGCCTCTGTCTCCCAAGTGCTGTGACTAAACTCACGCATGACTATGTGAGGCCTTGTTCACAGATTGCTGGCCCATAGTAAGAGTTGAGAAAAGTAAGATCAACTTGAAGAATTTTATCTACAAATTTAAATATATTTTCATCTTAACTATTCAGATAGTCGACCTGTTATTTGAGGATATAAACCTAGTTCTTTGTTTTTCTTTAAAAATGGTAGATATGAGCTGTTTACATGCAGTCTCTACTTAA…
Fah-sgRNA	GGCCTTGTTCACATATAACTNGG	TGCCCTGTTAACAAATAACTTGG					0.536508	4	20,16,11,7	T...C....A...A......	1	chr9:112608491-112608513	-	chr9	112608491	112608513	TACGTGCCCTGTTAACAAATAACTTGGTAC	31.8916	AATCTTAGTCAAGATCTTCCCTAGCCATTATCTCTGACCTGATCATATATTTATGGTAGCGTGGGTGACTGCTGGTTAGCAATCATCCACCTCGTGCACACATTCAGTTCTCCAGTGAATCTTATGAGACACTTTGCACTATCTCATCTTTTCCATCTCTGCCTTTGCCTTGTGTCCAGTGACTGTTTGTGGAATGTACGTGCCCTGTTAACAAATAACTTGGTACTTATATAGCCTGGTGAAGTGAGAAGTTATAATATGGAAGAGGCTAGCCTTAATAGGTTATGACTCTTTTGGGAAGACAGCTGAAGAAAGTAGCTGGTCAAAGATACAGGAAGCAGAGAGGAGGGTAGTTTTGTGAGTGAGGCTCTTGCCTTACAGGCATGCATACTGAGTTTC…
Fah-sgRNA	GGCCTTGTTCACATATAACTNGG	TGCCTTGCTAATATATAACTAGG		TRUE	674895	Nek10	0.466667	4	20,13,11,9	T......C.A.T........	1	chr14:14984529-14984551	+	chr14	14984529	14984551	CTGGTGCCTTGCTAATATATAACTAGGTAG	29.562	ATGACTCCATTTCTCCTACCAAATCTGGTTTTAGGGACTCTAAATTTTAAGAGAAGTGTGAGATTTTATTTCTTTAAATGGTAATCTTAGAACATTTGCTTTTAACATTTGGGGGAAAATGTTAAGCAGTAAAATGTCAAAATAGAATAGAGTGCTATTTTGGTCTACTATTTATCCAGTGGAGCCCTGCAAATTGCTGGTGCCTTGCTAATATATAACTAGGTAGGGAATGCAGGGTTTTGGAAAGAATTCATATTGATGTAAGTTTGAGAAGACATGCCGACCAGGATTTCTTCTTCTTCTTCTTCTTCTTCTTCTTCTTCTTTTTTTTTTTTTAAAATTACTTTGTGTGGTACAAGAAAAACCATTTCCAGGTTTGAACTGAAGAACATATTATCT…
Fah-sgRNA	GGCCTTGTTCACATATAACTNGG	AGCCTTGTTAAAATGTAACTAGG		TRUE	385550	Srsy	0.362143	4	20,11,9,6	A........A.A..G.....	1	chrY:15408737-15408759	+	chrY	15408737	15408759	TAGAAGCCTTGTTAAAATGTAACTAGGTTT	45.5575	GAACGCCAGGGTCAAAAAGTGGTAATGAGTGGGTAGGGGTGTGGTGGAGGGGGAGGGTATGGGGGACTTTTGGGATAGTGTTGGAAATGTAAATGAGGAAAATACCTAATAAAATATATTAAAAAGAGATTGATACTGAAGAAGAAAAAAGACAAAGAAAAAAGAGAGAGGCTGAGTAAAGAGAAAATATACGAGATAGAAGCCTTGTTAAAATGTAACTAGGTTTGTGGCTGTATTCACAGGTGATAAAGAAGTTTATAGAAAAGGTAGACAAAGTAGGCAGACAGACTACCTGGGTAACACAGGGCCGAGAAGACCTCAGAAATCCAGAGGACCTCCACAACCTCTAGATAAGGACCGATGTGCATACTATAAAGAAAAGGAACACTGGGCAAGAGA…
Fah-sgRNA	GGCCTTGTTCACATATAACTNGG	AGCCTTGTTAAAATGTAACTAGG		TRUE	385550	Srsy	0.362143	4	20,11,9,6	A........A.A..G.....	1	chrY:15055958-15055980	-	chrY	15055958	15055980	TAGAAGCCTTGTTAAAATGTAACTAGGTTT	45.5575	GAACGCCAGGGTCAAAAAGTGGTAATGAGTGGGTAGGGGTGTGGTGGAGGGGGAGGGTATGGGGGACTTTTGGGATAGTGTTGGAAATGTAAATGAGGAAAATACCTAATAAAATATATTAAAAAGAGATTGATACTGAAGAAGAAAAAAGACAAAGAAAAAAGAGAGAGGCTGAGTAAAGAGAAAATATACGAGATAGAAGCCTTGTTAAAATGTAACTAGGTTTGTGGCTGTATTCACAGGTGATAAAGAAGTTTATAGAAAAGGTAGACAAAGTAGGCAGACAGACTACCTGGGTAACACAGGGCCGAGAAGACCTCAGAAATCCAGAGGACCTCCACGACCTCTAGATAAGGACCGATGTGCATACTATAAAGAAAAGGAACACTGGGCAAGAGA…
Fah-sgRNA	GGCCTTGTTCACATATAACTNGG	AGCCTTGTTAAAATGTAACTAGG		TRUE	385550	Srsy	0.362143	4	20,11,9,6	A........A.A..G.....	1	chrY:14209496-14209518	-	chrY	14209496	14209518	TAGAAGCCTTGTTAAAATGTAACTAGGTTT	45.5575	GAACGCCAGTGTCAAAAAGTGATAGTGAGTGGGTAAGGGAGTGGGGGAGGGGGAGGGTATGGGGGACTTTTGGGTTAGTGTTGGAAATGTAAATGAGGAAAATACCTAATAAAATATATTAAAAAGAGATTGATACTGAAGAAGAAAAAAGACAAAGAAAAAAGAGAGAGGCTGAGTAAAGAGAAAATATACAAGATAGAAGCCTTGTTAAAATGTAACTAGGTTTGTGGCTGTATTCACAGGTGATAAAGAAGTTTATAGAAAAGGTAGACAAAGTAGGCAGAAAGAGTACCTGGGTAACACAGGGCCGAGAAGACCTCAAAATCCAGAGGACCTCCACGACCTCTAGATAAGGACCGATGTGCATACTATAAAGAAAAGGAACACTGGGCAAGAGAC…
Fah-sgRNA	GGCCTTGTTCACATATAACTNGG	AGCCTTGTTAAAATGTAACTAGG		TRUE	382301	Sly	0.362143	4	20,11,9,6	A........A.A..G.....	1	chrY:58094072-58094094	+	chrY	58094072	58094094	TAGAAGCCTTGTTAAAATGTAACTAGGTTT	45.5575	GAACGCCAGTGTCAAAAAGTGGTAGTGAGTGGGTAGGGGAGTGGGGGAGGGGGAAGGTATGGGGGACTTTTGGGTTAGTGTTGGAAATGTAAATGAGGAAAATACCTAATAAAATATATTAAAAAGAGATTGATACTGAAGAAGAAAAAAGACAAAGAAAAAAGAGAGAGGCTGAGTAAAGAGAAAATATACAAGATAGAAGCCTTGTTAAAATGTAACTAGGTTTGTGGCTGTATTCACAGGTGATAAAGAAGTTTATAGAAAAGGTAGACAAAGTAGGCAGAAAGAGTACCTGGGTAACACAGGGCCGAGAAGACCTCAGAACTCCAGAGGACCTCCACGACCTCTAGATAAGGACCGATGTGCATACTATAAAGAAAAGGAACACTGGGCAAGAGA…
Fah-sgRNA	GGCCTTGTTCACATATAACTNGG	AGCCTTGTTAAAATGTAACTAGG		TRUE	382301	Sly	0.362143	4	20,11,9,6	A........A.A..G.....	1	chrY:59098763-59098785	+	chrY	59098763	59098785	TAGAAGCCTTGTTAAAATGTAACTAGGTTT	45.5575	GAACGCCAGTGTCAAAAAGTGGTAGTGAGTGGGTAGGGGAGTGGGGGAGGGGGAGGGTATGGGGGACTTTTGGGTTAGTGTTGGAAATGTAAATGAGGAAAATACCTAATAAAATATATTAAAAAGAGATTGATACTGAAGAAGAAAAAAGACAAAGAAAAAAGAGAGAGGCTGAGTAAAGAGAAAATATACAAGATAGAAGCCTTGTTAAAATGTAACTAGGTTTGTGGCTGTATTCACAGGTGATAAAGAATTTTATAGAAAATGTAGACAAAGTAGGCAGAAAGAGTACCTGGGTAACACAGGGCCGAGAAGACCTCAGAACTCCAGAGGACCTCCACGACCTCTAGATAAGGACCGATGTGCATACTATAAAGAAAAGGAACACTGGGCAAGAGA…
Fah-sgRNA	GGCCTTGTTCACATATAACTNGG	AGCCTTGTTAAAATGTAACTAGG		TRUE	382301	Sly	0.362143	4	20,11,9,6	A........A.A..G.....	1	chrY:60964741-60964763	-	chrY	60964741	60964763	TAGAAGCCTTGTTAAAATGTAACTAGGTTT	45.5575	GAACGCCAGTGTCAAAAAGTGGTAGTGAGTGGGTAGGGGAGTGGGGGAGGGGGAAGGTATGGGGGACTTTTGGGTTAGTGTTGGAAATGTAAATGAGGAAAATACCTAATAAAATATATTAAAAAGAGATTGATACTGAAGAAGAAAAAAGACAAAGAAAAAAGAGAGAGGCTGAGTAAAGAGAAAATATACAAGATAGAAGCCTTGTTAAAATGTAACTAGGTTTGTGGCTGTATTCACAGGTGATAAAGAAGTTTATAGAAAAGGTAGACAAAGTAGGCAGAAAGAGTACCTGGGTAACACAGGGCCGAGAAGACCTCAGAACTCCAGAGGACCTCCACGACCTCTAGATAAGGACCGATGTGCATACTATAAAGAAAAGGAACACTGGGCAAGAGA…
Fah-sgRNA	GGCCTTGTTCACATATAACTNGG	AGCCTTGTTAAAATGTAACTAGG		TRUE	382301	Sly	0.362143	4	20,11,9,6	A........A.A..G.....	1	chrY:60103683-60103705	-	chrY	60103683	60103705	TAGAAGCCTTGTTAAAATGTAACTAGGTTT	45.5575	GAACGCCAGTGTCAAAAAGTGGTAGTGAGTGGGTAGGGGAGTGGGGGAGGGGGAAGGTATGGGGGACTTTTGGGTTAGTGTTGGAAATGTAAATGAGGAAAATACCTAATAAAATATATTAAAAAGAGATTGATACTGAAGAAGAAAAAAGACAAAGAAAAAAGAGAGAGGCTGAGTAAAGAGAAAATATACAAGATAGAAGCCTTGTTAAAATGTAACTAGGTTTGTGGCTGTATTCACAGGTGATAAAGAAGTTTATAGAAAAGGTAGACAAAGTAGGCAGAAAGAGTACCTGGGTAACACAGGGCCGAGAAGACCTCAGAACTCCAGAGGACCTCCACGACCTCTAGATAAGGACCGATGTGCATACTATAAAGAAAAGGAACACTGGGCAAGAGA…
Fah-sgRNA	GGCCTTGTTCACATATAACTNGG	AGCCTTGTTAAAATGTAACTAGG		TRUE	382301	Sly	0.362143	4	20,11,9,6	A........A.A..G.....	1	chrY:59295823-59295845	-	chrY	59295823	59295845	TAGAAGCCTTGTTAAAATGTAACTAGGTTT	45.5575	GAACGCCAGTGTCAAAAAGTGGTAATGAGTGGGTAGGGGTGTGGTGGAGGGGGAGGGTATGGGGGACTTTTGGGATAGTGTTGGAAATGTAAATGAGGAAAATACCTAATAAAATATATTAAAAAGAGATTGATACTGAAGAAGAAAAAAGACAAAGAAAAAAGAGAGGGGCTGAGTAAAGAGAAAATATACGAGATAGAAGCCTTGTTAAAATGTAACTAGGTTTGTGGCTGTATTCACAGGTGATAAAGAAGTTTATAGAAAAGGTAGACAAAGTAGGCAGACAGACTACCTGGGTAACACAGGGCCGAGAAGACCTCAGAAATCCAGAGGACCTCCACGACCTCTAGATAAGGACCGATGTGCATACTATAAAGAAAAGGAACACTGGGCAAGAGA…
Fah-sgRNA	GGCCTTGTTCACATATAACTNGG	AGCCTTGTTAAAATGTAACTAGG		TRUE	20611	Ssty1	0.362143	4	20,11,9,6	A........A.A..G.....	1	chrY:15408737-15408759	+	chrY	15408737	15408759	TAGAAGCCTTGTTAAAATGTAACTAGGTTT	45.5575	GAACGCCAGGGTCAAAAAGTGGTAATGAGTGGGTAGGGGTGTGGTGGAGGGGGAGGGTATGGGGGACTTTTGGGATAGTGTTGGAAATGTAAATGAGGAAAATACCTAATAAAATATATTAAAAAGAGATTGATACTGAAGAAGAAAAAAGACAAAGAAAAAAGAGAGAGGCTGAGTAAAGAGAAAATATACGAGATAGAAGCCTTGTTAAAATGTAACTAGGTTTGTGGCTGTATTCACAGGTGATAAAGAAGTTTATAGAAAAGGTAGACAAAGTAGGCAGACAGACTACCTGGGTAACACAGGGCCGAGAAGACCTCAGAAATCCAGAGGACCTCCACAACCTCTAGATAAGGACCGATGTGCATACTATAAAGAAAAGGAACACTGGGCAAGAGA…
Fah-sgRNA	GGCCTTGTTCACATATAACTNGG	AGCCTTGTTAAAATGTAACTAGG		TRUE	20611	Ssty1	0.362143	4	20,11,9,6	A........A.A..G.....	1	chrY:15055958-15055980	-	chrY	15055958	15055980	TAGAAGCCTTGTTAAAATGTAACTAGGTTT	45.5575	GAACGCCAGGGTCAAAAAGTGGTAATGAGTGGGTAGGGGTGTGGTGGAGGGGGAGGGTATGGGGGACTTTTGGGATAGTGTTGGAAATGTAAATGAGGAAAATACCTAATAAAATATATTAAAAAGAGATTGATACTGAAGAAGAAAAAAGACAAAGAAAAAAGAGAGAGGCTGAGTAAAGAGAAAATATACGAGATAGAAGCCTTGTTAAAATGTAACTAGGTTTGTGGCTGTATTCACAGGTGATAAAGAAGTTTATAGAAAAGGTAGACAAAGTAGGCAGACAGACTACCTGGGTAACACAGGGCCGAGAAGACCTCAGAAATCCAGAGGACCTCCACGACCTCTAGATAAGGACCGATGTGCATACTATAAAGAAAAGGAACACTGGGCAAGAGA…
Fah-sgRNA	GGCCTTGTTCACATATAACTNGG	AGCCTTGTTAAAATGTAACTAGG		TRUE	20611	Ssty1	0.362143	4	20,11,9,6	A........A.A..G.....	1	chrY:14209496-14209518	-	chrY	14209496	14209518	TAGAAGCCTTGTTAAAATGTAACTAGGTTT	45.5575	GAACGCCAGTGTCAAAAAGTGATAGTGAGTGGGTAAGGGAGTGGGGGAGGGGGAGGGTATGGGGGACTTTTGGGTTAGTGTTGGAAATGTAAATGAGGAAAATACCTAATAAAATATATTAAAAAGAGATTGATACTGAAGAAGAAAAAAGACAAAGAAAAAAGAGAGAGGCTGAGTAAAGAGAAAATATACAAGATAGAAGCCTTGTTAAAATGTAACTAGGTTTGTGGCTGTATTCACAGGTGATAAAGAAGTTTATAGAAAAGGTAGACAAAGTAGGCAGAAAGAGTACCTGGGTAACACAGGGCCGAGAAGACCTCAAAATCCAGAGGACCTCCACGACCTCTAGATAAGGACCGATGTGCATACTATAAAGAAAAGGAACACTGGGCAAGAGAC…
Fah-sgRNA	GGCCTTGTTCACATATAACTNGG	AGCCTTGTTAAAATGTAACTAGG					0.362143	4	20,11,9,6	A........A.A..G.....	1	chrY:5558731-5558753	+	chrY	5558731	5558753	TAGAAGCCTTGTTAAAATGTAACTAGGTTT	45.5575	GAACGCCAGGGTCAAAAAGTGGTAATGAGTGGGTAGGGGTGTGGTGGAGGGGGAGGGTATGGGGGACTTTTGGGATAGTGTTGGAAATGTAAATGAGGAAAATACCTAATAAAATATATTAAAAAGAGATTGATACTGAAGAAGAAAAAAGACAAAGAAAAAAGAGAGAGGCTGAGTAAAGAGAAAATATACGAGATAGAAGCCTTGTTAAAATGTAACTAGGTTTGTGGCTGTATTCACAGGTGATAAAGAAGTTTATAGAAAAGGTAGACAAAGTAGGCAGACAGACTACCTGGGTAACACAGGGCCGAGAAGACCTCAGAAATCCAGAGGACCTCCACGACCTCTAGATAAGGACCGATGTGCATACTATAAAGAAAAGGAACACTGGGCAAGAGA…
Fah-sgRNA	GGCCTTGTTCACATATAACTNGG	AGCCTTGTTAAAATGTAACTAGG					0.362143	4	20,11,9,6	A........A.A..G.....	1	chrY:20121256-20121278	+	chrY	20121256	20121278	TAGAAGCCTTGTTAAAATGTAACTAGGTTT	45.5575	GAACGCCAGGGTCAAAAAGTGGTAATGAGTGGGTAGGGGTGTGGTGGAGGGGGAGGGTATGGGGGACTTTTGGGATAGTGTTGGAAATGTAAATGAGGAAAATACCTAATAAAATATATTAAAAAGAGATTGATACTGAAGAAGAAAAAAGACAAAGAAAAAAGAGAGAGGCTGAGTAAAGAGAAAATATACGAGATAGAAGCCTTGTTAAAATGTAACTAGGTTTGTGGCTGTATTCACAGGTGATAAAGAAGTTTATAGAAAAGGTAGACAAAGTAGGCAGACAGACTACCTGGGTAACACAGGGCCGAGAAGACCTCAGAAATCCAGAGGACCTCCACAACCTCTAGATAAGGACCGATGTGCATACTATAAAGAAAAGGAACACTGGGCAAGAGA…
Fah-sgRNA	GGCCTTGTTCACATATAACTNGG	AGCCTTGTTAAAATGTAACTAGG					0.362143	4	20,11,9,6	A........A.A..G.....	1	chrY:28922654-28922676	+	chrY	28922654	28922676	TAGAAGCCTTGTTAAAATGTAACTAGGTTT	45.5575	GAACGCCAGTGTCAAAAAGTGGTAGTGAGTGGGTAGGGGAGTGGGGGAGGGGGAGGGTATGGGGGACTTTTGGGTTAGTGTTGGAAATGTAAATGAGGAAAATACCTAATAAAATATATTAAAAAGAGATTGATACTGAAGAAGAAAAAAGACAAAGAAAAAAGAGAGAGGCTGAGTAAAGAGAAAATATACAAGATAGAAGCCTTGTTAAAATGTAACTAGGTTTGTGGCTGTATTCACAGGTGATAAAGAAGTTTATAGAAAAGGTAGACAAAGTAGGCAGAAAGAGTACCTGGGTAACACAGGGCCGAGAAGACCTCAGAACTCCAGAGGACCTCCACGACCTCTAGATAAGGACCGATGTGCATACTATAAAGAAAAGGAACACTGGGCAAGAGA…
Fah-sgRNA	GGCCTTGTTCACATATAACTNGG	AGCCTTGTTAAAATGTAACTAGG					0.362143	4	20,11,9,6	A........A.A..G.....	1	chrY:28964150-28964172	+	chrY	28964150	28964172	TAGAAGCCTTGTTAAAATGTAACTAGGTTT	45.5575	GAACGCCAGGGTCAAAAAGTGGTAATGAGTGGGTAGGGGTGTGGTGGAGGGGGAGGGTATGGGGGACTTTTGGGATAGTGTTGGAAATGTAAATGAGGAAAATACCTAATAAAGTATATTAAAAAGAGATTGATACTGAAGAAGAAAAAAGACAAAGAAAAAAGATAGAGGCTGAGTAAAGAGAAAATATACGAGATAGAAGCCTTGTTAAAATGTAACTAGGTTTGTGGCTGTATTCACAGGTGATAAAGAAGTTTATAGAAAAGGTAGACAAAGTAGGCAGACAGACTACCTGGGTAACACAGGGCCGAGAAGACCTCAGAAATCCAGAGGACCTCCACGACCTCTAGATAAGGACCGATGTGCATACTATAAAGAAAAGGAACACTGGGCAAGAGA…
Fah-sgRNA	GGCCTTGTTCACATATAACTNGG	AGCCTTGTTAAAATGTAACTAGG					0.362143	4	20,11,9,6	A........A.A..G.....	1	chrY:29822308-29822330	+	chrY	29822308	29822330	TAGAAGCCTTGTTAAAATGTAACTAGGTTT	45.5575	GAACGCCAGTGTCAAAAAGTGGTAGTGAGTGGGTAGGGGAGTGGGGGAGGGGGAAGGTATGGGGGACTTTTGGGTTAGTGTTGGAAATGTAAATGAGGAAAATACCTAATAAAATATATTAAAAAGAGATTGATACTGAAGAAGAAAAAAGACAAAGAAAAAAGAGAGAGGCTGAGTAAAGAGAAAATATACAAGATAGAAGCCTTGTTAAAATGTAACTAGGTTTGTGGCTGTATTCACAGGTGATAAAGAAGTTTATAGAAAAGGTAGACAAAGTAGGCAGAAAGAGTACCTGGGTAACACAGGGCCGAGAAGACCTCAGAACTCCAGAGGACCTCCACGACCTCTAGATAAGGACCGATGTGCATACTATAAAGAAAAGGAACACTGGGCAAGAGA…
Fah-sgRNA	GGCCTTGTTCACATATAACTNGG	AGCCTTGTTAAAATGTAACTAGG					0.362143	4	20,11,9,6	A........A.A..G.....	1	chrY:30957456-30957478	+	chrY	30957456	30957478	TAGAAGCCTTGTTAAAATGTAACTAGGTTT	45.5575	GAACGCCAGTGTCAAAAAGTGGTAGTGAGTGGGTAGGGGAGTGGGGGAGGGGGAGGGTATGGGGGACTTTTGGGTTAGTGTTGGAAATGTAAATGAGGAAAATACCTAATAAAATATATTAAAAAGAGATTGATACTGAAGAAGAAAAAAGACAAAGAAAAAAGAGAGAGGCTGAGTAAAGAGAAAATATACAAGATAGAAGCCTTGTTAAAATGTAACTAGGTTTGTGGCTGTATTCACAGGTGATAAAGAAGTTTATAGAAAAGGTAGACAAAGTAGGCAGAAAGAGTACCTGGGTAACACAGGGCCGAGAAGACCTCAGAACTCCAGAGGACCTCCACGACCTCTAGATAAGGACCGATGTGCATACTATAAAGAAAAGGAACACTGGGCAAGAGA…
Fah-sgRNA	GGCCTTGTTCACATATAACTNGG	AGCCTTGTTAAAATGTAACTAGG					0.362143	4	20,11,9,6	A........A.A..G.....	1	chrY:31853668-31853690	+	chrY	31853668	31853690	TAGAAGCCTTGTTAAAATGTAACTAGGTTT	45.5575	GAACGCCAGTGTCAAAAAGTGGTAGTGAGTGGGTAGGGGAGTGGGGGAGGGGGAGGGTATGGGGGACTTTTGGGTTAGTGTTGGAAATGTAAATGAGGAAAATACCTAATAAAATATATTAAAAAGAGATTGATACTGAAGAAGAAAAAAGACAAAGAAAAAAGAGAGAGGCTGAGTAAAGAGAAAATATACAAGATAGAAGCCTTGTTAAAATGTAACTAGGTTTGTGGCTGTATTCACAGGTGATAAAGAAGTTTATAGAAAAGGTAGACAAAGTAGGCAGAAAGAGTACCTGGGTAACACAGGGCCGAGAAGACCTCAGAACTCCAGAGGACCTCCACGACCTCTAGATAAGGACCGATGTGCATACTATAAAGAAAAGGAACACTGGGCAAGAGA…
Fah-sgRNA	GGCCTTGTTCACATATAACTNGG	AGCCTTGTTAAAATGTAACTAGG					0.362143	4	20,11,9,6	A........A.A..G.....	1	chrY:32830674-32830696	+	chrY	32830674	32830696	TAGAAGCCTTGTTAAAATGTAACTAGGTTT	45.5575	GAACGCCAGTGTCAAAAAGTGGTAGTGAGTGGGTAGGGGAGTGGGGGAGGGGGAGGGTATGGGGGACTTTTGGGTTAGTGTTGGAAATGTAAATGAGGAAAATACCTAATAAAATATATTAAAAAGAGATTGATACTGAAGAAGAAAAAAGACAAAGAAAAAAGAGAGAGGCTGAGTAAAGAGAAAATATACAAGATAGAAGCCTTGTTAAAATGTAACTAGGTTTGTGGCTGTATTCACAGGTGATAAAGAAGTTTATAGAAAAGGTAGACAAAGTAGGCAGAAAGAGTACCTGGGTAACACAGGGCCGAGAAGACCTCAGAACTCCAGAGGACCTCCACGACCTCTAGATAAGGACCGATGTGCATACTATAAAGAAAAGGAACACTGGGCAAGAGA…
Fah-sgRNA	GGCCTTGTTCACATATAACTNGG	AGCCTTGTTAAAATGTAACTAGG					0.362143	4	20,11,9,6	A........A.A..G.....	1	chrY:33753865-33753887	+	chrY	33753865	33753887	TAGAAGCCTTGTTAAAATGTAACTAGGTTT	45.5575	GAACGCCAGTGTCAAAAAGTGGTAGTGAGTGGGTAGGGGAGTGGGGGAGGGGGAGGGTATGGGGGACTTTTGGGTTAGTGTTGGAAATGTAAATGAGGAAAATACCTAATAAAATATATTAAAAAGAGATTGATACTGAAGAAGAAAAAAGACAAAGAAAAAAGAGAGAGGCTGAGTAAAGAGAAAATATACAAGATAGAAGCCTTGTTAAAATGTAACTAGGTTTGTGGCTGTATTCACAGGTGATAAAGAAGTTTATAGAAAAGGTAGACAAAGTAGGCAGAAAGAGTACCTGGGTAACACAGGGCCGAGAAGACCTCAGAACTCCAGAGGACCTCCACGACCTCTAGATAAGGACCGATGTGCATACTATAAAGAAAAGGAACACTGGGCAAGAGA…
Fah-sgRNA	GGCCTTGTTCACATATAACTNGG	AGCCTTGTTAAAATGTAACTAGG					0.362143	4	20,11,9,6	A........A.A..G.....	1	chrY:38948768-38948790	+	chrY	38948768	38948790	TAGAAGCCTTGTTAAAATGTAACTAGGTTT	45.5575	GAACGCCAGTGTCAAAAAGTGGTAGTGAGTGGGTAGGGGAGTGGGGGAGGGGGAGGGTATGGGGGACTTTTGGGTTAGTGTTGGAAATGTAAATGAGGAAAATACCTAATAAAATATATTAAAAAGAGATTGATACTGAAGAAGAAAAAAGACAAAGAAAAAAGAGAGAGGCTGAGTAAAGAGAAAATATATAAGATAGAAGCCTTGTTAAAATGTAACTAGGTTTGTGGCTGTATTCACAGGTGATAAAGAAGTTTATAGAAAAGGTAGACAAAGTAGGCAGAAAGAGTACCTGGGTAACACAGGGCCGAGAAGACCTCAGAACTCCAGAGGACCTCCACGACCTCTAGATAAGGACCGATGTGCATACTATAAAGAAAAGGAACACTGGGCAAGAGA…
Fah-sgRNA	GGCCTTGTTCACATATAACTNGG	AGCCTTGTTAAAATGTAACTAGG					0.362143	4	20,11,9,6	A........A.A..G.....	1	chrY:38988421-38988443	+	chrY	38988421	38988443	TAGAAGCCTTGTTAAAATGTAACTAGGTTT	45.5575	GAACGCCAGGGTCAAAAAGTGGTAATGAGTGGGTAGGGGTGTGGTGGAGGGGGAGGGTATGGGGGACTTTTGGGATAGTGTTGGAAATGTAAATGAGGAAAATACCTAATAAAATATATTAAAAAGAGATTGATACTGAAGAAGAAAAAAGACAAAGAAAAAAGAGAGAGGCTGAGTAAAGAGAAAATATACGAGATAGAAGCCTTGTTAAAATGTAACTAGGTTTGTGGCTGTATTCACAGGTGATAAAGAAGTTTATAGAAAAGGTAGACAAAGTAGGCAGACAGACTACCTGGGTAACACAGGGCCGAGAAGACCTCAGAAATCCAGAGGACCTCCACGACCTCTAGATAAGGACCGATGTGCATACTATAAAGAAAAGGAACACTGGGCAAGAGA…
Fah-sgRNA	GGCCTTGTTCACATATAACTNGG	AGCCTTGTTAAAATGTAACTAGG					0.362143	4	20,11,9,6	A........A.A..G.....	1	chrY:40508137-40508159	+	chrY	40508137	40508159	TAGAAGCCTTGTTAAAATGTAACTAGGTTT	45.5575	GAATGCCAGTGTCAAAAAGTGATAGTGAGTGGGTAAGGGAGTGGGGGAGGGGGAGGGTATGGGGGACTTTTGGGTTAGTGTTGGAAATGTAAATGAGGAAAATACCTAATAAAATATATTAAAAAGAGATTGATACTGAAGAAGAAAAAAGACAAAGAAAAAAGAGAGAGGCTGAGTAAAGAGAAAATATACAAGATAGAAGCCTTGTTAAAATGTAACTAGGTTTGTGGCTGTATTCACAGGTGATAAAGAAGTTTATAGAAAAGGTAGACAAAGTAGGCAGAAAGAGTACCTGGGTAACACAGGGCCGAGAAGACCTCAAAATCCAGAGGACCTCCACGACCTCTAGATAAGGACCGATGTGCATACTATAAAGAAAAGGAACACTGGGCAAGAGAC…
Fah-sgRNA	GGCCTTGTTCACATATAACTNGG	AGCCTTGTTAAAATGTAACTAGG					0.362143	4	20,11,9,6	A........A.A..G.....	1	chrY:41780489-41780511	+	chrY	41780489	41780511	TAGAAGCCTTGTTAAAATGTAACTAGGCTT	45.5575	GAACACCAGTGTCAAAAAGTGGTAGTGAGTGTGTAATGGAGTGGGGGAGGGGGAGGGTATGGGGGACTTTTGGGTTAGTGTTGGAAATGTAAATGAGGAAAATACCTAATAAAATATATTAAAAAGAGATTGATACTGAAGAAGAAAAAAGACAAAGAAAAAAGAGAGAGGCTGAGTAAAGAGAAAATATACAAGATAGAAGCCTTGTTAAAATGTAACTAGGCTTGTGGCTGTATTCACAGGTGATAAAGAAGTTTATAGAAAAGGTAGACAAAGTAGGCAGAAAGAGTACCTGGGTAACACAGGGCCGAGAAGACCTCAGAACTCCAGAGGACCTCCACGACCTCTAGATAAGGACCGATGTGCATACTATAAAGAAAAGGAACACTGGGCAAGAGA…
Fah-sgRNA	GGCCTTGTTCACATATAACTNGG	AGCCTTGTTAAAATGTAACTAGG					0.362143	4	20,11,9,6	A........A.A..G.....	1	chrY:43275679-43275701	+	chrY	43275679	43275701	TAGAAGCCTTGTTAAAATGTAACTAGGTTT	45.5575	GAACGCCAGGGTCAAAAAGTGGTAATGAGTGGGTAGGGGTGTGGTGGAGGGGGAGGGTATGGGGGACTTTTGGGATAGTGATGGAAATGTAAATGAGGAAAATACCTAATAAAATATATTAAAAAGAGATTGATACTGAAGAAGAAAAAAGACAAAGAAAAAAGAGAGAGGCTGAGTAAAGAGAAAATATACGAGATAGAAGCCTTGTTAAAATGTAACTAGGTTTGTGGCTGTATTCACAGGTGATAAAGAAGTTTATAGAAAAGGTAAACAAAGTAGGCAGACAGACTACCTGGGTAACACAGGGCCAAGAAGACCTCAGAAATCCAGAGGACCTCCACGACCTCTAGATAAGGACCAATGTGCATACTATAAAGAAAAGGAACACTGGGCAAGAGA…
Fah-sgRNA	GGCCTTGTTCACATATAACTNGG	AGCCTTGTTAAAATGTAACTAGG					0.362143	4	20,11,9,6	A........A.A..G.....	1	chrY:44399570-44399592	+	chrY	44399570	44399592	TAGAAGCCTTGTTAAAATGTAACTAGGCTT	45.5575	GAACGCCAGTGTCAAAAAGTGGTAGTGAGTGGGTAATGGAGTGGGGGAGGGGGAGGGTATGGGGGACTTTTGGGTTAGTGTTGGAAATGTAAATTAGGAAAATACCTAATAAAATATATTAAAAAGAGATTGATACTGAAGAAGAAAAAAGACAAAGAAAAAAGAGAGAGGCTGAGTAAAGAGAAAATATACAAGATAGAAGCCTTGTTAAAATGTAACTAGGCTTGTGGCTGTATTCACAGGTGATAAAGAAGTTTATAGAAAAGGTAGACAAAGTAGGCAGAAAGAGTACCTGGGTAACACAGGGCCGAGAAGACCTCAGAACTCCAGAGGACCTCCACGACCTCTAGATAAGGACCGATGTGCATACTATAAAGAAAAGGAACACTGGGCAAGAGA…
Fah-sgRNA	GGCCTTGTTCACATATAACTNGG	AGCCTTGTTAAAATGTAACTAGG					0.362143	4	20,11,9,6	A........A.A..G.....	1	chrY:46235893-46235915	+	chrY	46235893	46235915	TAGAAGCCTTGTTAAAATGTAACTAGGTTT	45.5575	GAACGCCAGTGTCAAAAAGTGGTAATGAGTGGGTAGGGGTGTGGTGGAGGGGGAGGGTATGGGGGACTTTTGGGATAGTGTTGGAAATGTAAATGAGGAAAATACCTAATAAAATATATTAAAAAGAGATTGATACTGAAGAAGAAAAAAGACAAAGAAAAAAGAGAGAGGCTGAGTAAAGAGAAAATATACGAGATAGAAGCCTTGTTAAAATGTAACTAGGTTTGTGGCTGTATTCACAGGTGATAAAGAAGTTTATAGAAAAGGTAGACAAAGTAGGCAGACAGACTACCTGGGTAACACAGGGCCGAGAAGACCTCAGAAATCCAGAGGACCTCCACGACCTCTAGATAAGGACCGATGTGCATACTATAAAGAAAAGGAACACTGGGCAAGAGA…
Fah-sgRNA	GGCCTTGTTCACATATAACTNGG	AGCCTTGTTAAAATGTAACTAGG					0.362143	4	20,11,9,6	A........A.A..G.....	1	chrY:90679008-90679030	+	chrY	90679008	90679030	TAGAAGCCTTGTTAAAATGTAACTAGGTTT	45.5575	GAACGCCAGTGTCAAAAAGTGGTAGTGAGTGGGTAGGGGAGTGGGGGAGGGGGAGGGTATGGGGGACTTTTGGGTTAGTGTTGGAAATGTAAATGAGGAAAATACCTAATAAAATATATTAAAAAGAGATTGATACTGAAGAAGAAAAAAGACAAAGAAAAAAGAGAGAGGCTGAGTAAAGAGAAAATATACAAGATAGAAGCCTTGTTAAAATGTAACTAGGTTTGTGGCTGTATTCACAGGTGATAAAGAAGTTTATAGAAAAGGTAGACAAAGTAGGCAGAAAAAGTACCTGGGTAACACAGGGCCGAGAAGACCTCAGAACTCCAGAGGACCTCCACGACCTCTAGATAAGGACCGATGTGCATACTATAAAGAAAAGGAACACTGGGCAAGAGA…
Fah-sgRNA	GGCCTTGTTCACATATAACTNGG	AGCCTTGTTAAAATGTAACTAGG					0.362143	4	20,11,9,6	A........A.A..G.....	1	chrY:90263822-90263844	-	chrY	90263822	90263844	TAGAAGCCTTGTTAAAATGTAACTAGGTTT	45.5575	GAACGCCAGTGTCAAAAAGTGGTAGTGAGTGGGTAGGGGAGTGGGGGAGGGGGAAGGTATGGGGGACTTTTGGGTTAGTGTTGGAAATGTAAATGAGGAAAATACCTAATAAAATATATTAAAAAGAGATTGATACTGAAGAAGAAAAAAGACAAAGAAAAAAGAGAGAGGCTGAGTAAAGAGAAAATATACAAGATAGAAGCCTTGTTAAAATGTAACTAGGTTTGTGGCTGTATTCACAGGTGATAAAGAAGTTTATAGAAAAGGTAGACAAAGTAGGCAGAAAGAGTACCTGGGTAACACAGGGCCGAGAAGACCTCAGAACTCCAGAGGACCTCCACGACCTCTAGATAAGGACCGATGTGCATACTATAAAGAAAAGGAACACTGGGCAAGAGA…
Fah-sgRNA	GGCCTTGTTCACATATAACTNGG	AGCCTTGTTAAAATGTAACTAGG					0.362143	4	20,11,9,6	A........A.A..G.....	1	chrY:48174354-48174376	-	chrY	48174354	48174376	TAGAAGCCTTGTTAAAATGTAACTAGGTTT	45.5575	GAACGCCAGTGTCAAAAAGTGGTAGTGAGTGGGTAGGGGAGTGGGGGAGGGGGAAGGTATGGGGGACTTTTGGGTTAGTGTTGGAAATGTAAATGAGGAAAATACCTAATAAAATATATTAAAAAGAGATTGATACTGAAGAAGAAAAAAGACAAAGAAAAAAGAGAGAGGCTGAGTAAAGAGAAAATATACAAGATAGAAGCCTTGTTAAAATGTAACTAGGTTTGTGGCTGTATTCACAGGTGATAAAGAAGTTTATAGAAAAGGTAGACAAAGTAGGCAGAAAGAGTACCTGGGTAACACAGGGCCGAGAAGACCTCAGAACTCCAGAGGACCTCCACGACCTCTAGATAAGGACCGATGTGCATACTATAAAGAAAAGGAACACTGGGCAAGAGA…
Fah-sgRNA	GGCCTTGTTCACATATAACTNGG	AGCCTTGTTAAAATGTAACTAGG					0.362143	4	20,11,9,6	A........A.A..G.....	1	chrY:47240766-47240788	-	chrY	47240766	47240788	TAGAAGCCTTGTTAAAATGTAACTAGGTTT	45.5575	GAACGCCAGTGTCAAAAAGTGGTAGTGAGTGGGTAGGGGAGTGGGGGAGGGGGAGGGTATGGGGGACTTTTGGGTTAGTGTTGGAAATGTAAATGAGGAAAATACCTAATAAAATATATTAAAAAGAGATTGATACTGAAGAAGAAAAAAGACAAAGAAAAAAGAGAGAGGCTGAGTAAAGAGAAAATATACAAGATAGAAGCCTTGTTAAAATGTAACTAGGTTTGTGGCTGTATTCACAGGTGATAAAGAATTTTATAGAAAATGTAGACAAAGTAGGCAGAAAGAGTACCTGGGTAACACAGGGCCGAGAAGACCTCAGAACTCCAGAGGACCTCCACGACCTCTAGATAAGGACCGATGTGCATACTATAAAGAAAAGGAACACTGGGCAAGAGA…
Fah-sgRNA	GGCCTTGTTCACATATAACTNGG	AGCCTTGTTAAAATGTAACTAGG					0.362143	4	20,11,9,6	A........A.A..G.....	1	chrY:46381787-46381809	-	chrY	46381787	46381809	TAGAAGCCTTGTTAAAATGTAACTAGGTTT	45.5575	GAACGCCAGTGTCAAAAAGTGGTAATGAGTGGGTAGGGGTGTGGTGGAGGGGGAGGGTATGGGGGACTTTTGGGATAGTGTTGGAAATGTAAATGAGGAAAATACCTAATAAAATATATTAAAAAGAGATTGATACTGAAGAAGAAAAAAGACAAAGAAAAAAGAGAGAGGCTGAGTAAAGAGAAAATATACGAGATAGAAGCCTTGTTAAAATGTAACTAGGTTTGTGGCTGTATTCACAGGTGATAAAGAAGTTTATAGAAAAGGTAGACAAAGTAGGCAGACAGACTACCTGGGTAACACAGGGCCGAGAAGACCTCAGAAATCCAGAGGACCTCCACGACCTCTAGATAAGGACCGATGTGCATACTATAAAGAAAAGGAACACTGGGCAAGAGA…
Fah-sgRNA	GGCCTTGTTCACATATAACTNGG	AGCCTTGTTAAAATGTAACTAGG					0.362143	4	20,11,9,6	A........A.A..G.....	1	chrY:43791693-43791715	-	chrY	43791693	43791715	TAGAAGCCTTGTTAAAATGTAACTAGGTTT	45.5575	GAACGCCAGTGTCAAAAAGTGGTAGTGAGTGGGTAGGGGAGTGGGGGAGGGGGAGGGTATGGGGGACTTTTGGGTTAGTGTTGGAAATGTAAATGAGGAAAATACCTAATAAAATATATTAAAAAGAGATTGATACTGAAGAAGAAAAAAGACAAAGAAAAAAGAGAGAGGCTGAGTAAAGAGAAAATATACAAGATAGAAGCCTTGTTAAAATGTAACTAGGTTTGTGGCTGTATTCACAGGTGATAAAGAAGTTTATAGAAAAGGTAGACAAAGTAGGCAGAAAGAGTACCTGGGTAACACAGGGCCGAGAAGACCTCAGAACTCCAGAGGACCTCCACGACCTCTAGATAAAGACCGATGTGCATACTATAAAGAAAAGGAACACTGGGCAAGAGA…
Fah-sgRNA	GGCCTTGTTCACATATAACTNGG	AGCCTTGTTAAAATGTAACTAGG					0.362143	4	20,11,9,6	A........A.A..G.....	1	chrY:42321496-42321518	-	chrY	42321496	42321518	TAGAAGCCTTGTTAAAATGTAACTAGGTTT	45.5575	GAACGCCAGGGTCAAAAAGTGGTAATGAGTGGGTAGGGGTGTGGTGGAGGGGGAGGGTATGGGGGACTTTTGGGATAGTGTTGGAAATGTAAATGAGGAAAATACCTAATAAAATATATTAAAAAGAGATTGATACTGAAGAAGAAAAAAGACAAAGAAAAAAGAGAGAGGCTGAGTAAAGAGAAAATATACGAGATAGAAGCCTTGTTAAAATGTAACTAGGTTTGTGGCTGTATTCACAGGTGATAAAGAAGTTTATAGAAAAGGTAGACAAAGTAGGCAGACAGACTACCTGGGTAACACAGGGCCGAGAAGACCTCAGAAATCCAGAGGACCTCCACGACCTCTAGATAAGGACCGATGTGCATACTATAAAGAAAAGGAACACTGGGCAAGAGA…
Fah-sgRNA	GGCCTTGTTCACATATAACTNGG	AGCCTTGTTAAAATGTAACTAGG					0.362143	4	20,11,9,6	A........A.A..G.....	1	chrY:39400406-39400428	-	chrY	39400406	39400428	TAGAAGCCTTGTTAAAATGTAACTAGGTTT	45.5575	GAACGCCAGTGTCAAAAAGTGGTAGTGAGTGGGTAAGGTAGTGGGGGAGGGGGAGGGTATGGGGGACTTTTGGGTTAGTGTTGGAAATGTAAATGAGGAAAATACCTAATAAAATATATTAAAAAGAGATTGATACCGAAGAAGAAAAAAGACAAAGAAAAAAGAGAGAGGCTGAGTAAAGAGAAAATATACAAGATAGAAGCCTTGTTAAAATGTAACTAGGTTTGTGGCTGTATTCACAGGTGATAAAGAAGTTTATAGAAAAGGTAGACAAAGTAGGCAGAAAGAGTACCTGGGTAACACAGGGCCGAGAAGACCTCAGAACTCCAGAGGACCTCCACGACCTCTAGATAAGGACCGATGTGCATACTATAAAGAAAAGGAACACTGGGCAAGAGA…
Fah-sgRNA	GGCCTTGTTCACATATAACTNGG	AGCCTTGTTAAAATGTAACTAGG					0.362143	4	20,11,9,6	A........A.A..G.....	1	chrY:29145387-29145409	-	chrY	29145387	29145409	TAGAAGCCTTGTTAAAATGTAACTAGGTTT	45.5575	GAACGCCAGTGTCAAAAAGTGGTAGTGAGTGGGTAATGGAGTGGGGGAGGGGGAGGGTATGGGGGACTTTTGGGTTAGTGTTGGAAATGTAAATGAGGAAAATACCTAATAAAATATATTAAAAAGAGATTGATACCGAAGAAGAAAAAAGACAAAGAAAAAAGAGAGAGGCTGAGTAAAGAGAAAATATACAAGATAGAAGCCTTGTTAAAATGTAACTAGGTTTGTGGCTGTATTCACAGGTGATAAAGAAGTTTATAGAAAAGGTAGACAAAGTAGGCAGAAAGAGTACCTGGGTAACACAGGGCCGAGAAGACCTCAGAACTCCAGAGGACCTCCACGACCTCTAGATAAGGACCGATGTGCATACTATAAAGAAAAGGAACACTGGGCAAGAGA…
Fah-sgRNA	GGCCTTGTTCACATATAACTNGG	AGCCTTGTTAAAATGTAACTAGG					0.362143	4	20,11,9,6	A........A.A..G.....	1	chrY:20486109-20486131	-	chrY	20486109	20486131	TAGAAGCCTTGTTAAAATGTAACTAGGCTT	45.5575	GAACGCCAGTGTCAAAAAGTGGTAGTGAGTGGGTAATGGAGTGGGGGAGGGGGAGGGTATGGGGGACTTTTGGGTTAGTGTTGGAAATGTAAATGAGGAAAATACCTAATAAAATATATTAAAAAGAGATTGATACTGAAGAAGAAAAAAGACAAAGAAAAAAGAGAGAGGCTGAGTAAAGAGAAAATATACAAGATAGAAGCCTTGTTAAAATGTAACTAGGCTTGTGGCTGTATTCACAGGTGATAAAGAAGTTTATAGAAAAGGTAGACAAAGTAGGCAGAAAGAGTACCTGGGTAACACAGGGCCGAGAAGACCTCAGAACTCCAGAGGACCTCCACAACCTCTAGATAAGGACCGATGTGCATACTATAAAGAAAAGGAACACTGGGCAAGAGA…
Fah-sgRNA	GGCCTTGTTCACATATAACTNGG	AGCCTTGTTAAAATGTAACTAGG					0.362143	4	20,11,9,6	A........A.A..G.....	1	chrY:19768578-19768600	-	chrY	19768578	19768600	TAGAAGCCTTGTTAAAATGTAACTAGGTTT	45.5575	GAACGCCAGGGTCAAAAAGTGGTAATGAGTGGGTAGGGGTGTGGTGGAGGGGGAGGGTATGGGGGACTTTTGGGATAGTGTTGGAAATGTAAATGAGGAAAATACCTAATAAAATATATTAAAAAGAGATTGATACTGAAGAAGAAAAAAGACAAAGAAAAAAGAGAGAGGCTGAGTAAAGAGAAAATATACGAGATAGAAGCCTTGTTAAAATGTAACTAGGTTTGTGGCTGTATTCACAGGTGATAAAGAAGTTTATAGAAAAGGTAGACAAAGTAGGCAGACAGACTACCTGGGTAACACAGGGCCGAGAAGACCTCAGAAATCCAGAGGACCTCCACGACCTCTAGATAAGGACCGATGTGCATACTATAAAGAAAAGGAACACTGGGCAAGAGA…
Fah-sgRNA	GGCCTTGTTCACATATAACTNGG	AGCCTTGTTAAAATGTAACTAGG					0.362143	4	20,11,9,6	A........A.A..G.....	1	chrY:18921761-18921783	-	chrY	18921761	18921783	TAGAAGCCTTGTTAAAATGTAACTAGGTTT	45.5575	GAACGCCAGTGTCAAAAAGTGATAGTGAGTGGGTAAGGGAGTGGGGGAGGGGGAGGGTATGGGGGACTTTTGGGTTAGTGTTGGAAATGTAAATGAGGAAAATACCTAATAAAATATATTAAAAAGAGATTGATACTGAAGAAGAAAAAAGACAAAGAAAAAAGAGAGAGGCTGAGTAAAGAGAAAATATACAAGATAGAAGCCTTGTTAAAATGTAACTAGGTTTGTGGCTGTATTCACAGGTGATAAAGAAGTTTATAGAAAAGGTAGACAAAGTAGGCAGAAAGAGTACCTGGGTAACACAGGGCCGAGAAGACCTCAAAATCCAGAGGACCTCCACGACCTCTAGATAAGGACCGATGTGCATACTATAAAGAAAAGGAACACTGGGCAAGAGAC…
Fah-sgRNA	GGCCTTGTTCACATATAACTNGG	AGCCTTGTTAAAATGTAACTAGG					0.362143	4	20,11,9,6	A........A.A..G.....	1	chrY_JH584301_random:255062-255084	+	chrY_JH584301_random	255062	255084	TAGAAGCCTTGTTAAAATGTAACTAGGTTT	45.5575	GAACGCCAGTGTCAAAAAGTGGTAGTGAGTGGGTAAGGTAGTGGGGGAGGGGGAGGGTATGGGGGACTTTTGGGTTAGTGTTGGAAATGTAAATGAGGAAAATACCTAATAAAATATATTAAAAAGAGATTGATACCGAAGAAGAAAAAAGACAAAGAAAAAAGAGAGAGGCTGAGTAAAGAGAAAATATACAAGATAGAAGCCTTGTTAAAATGTAACTAGGTTTGTGGCTGTATTCACAGGTGATAAAGAAGTTTATAGAAAAGGTAGACAAAGTAGGCAGAAAGAGTACCTGGGTAACACAGGGCCGAGAAGACCTCAGAACTCCAGAGGACCTCCACGACCTCTAGATAAGGACCGATGTGCATACTATAAAGAAAAGGAACACTGGGCAAGAGA…
Fah-sgRNA	GGCCTTGTTCACATATAACTNGG	AGCCTTGTTAAAATGTAACTAGG					0.362143	4	20,11,9,6	A........A.A..G.....	1	chrY_JH584302_random:102032-102054	+	chrY_JH584302_random	102032	102054	TAGAAGCCTTGTTAAAATGTAACTAGGTTT	45.5575	GAACGCCAGTGTCAAAAAGTGGTAGTGAGTGGGTAGGGGAGTGGGGGAGGGGGAAGGTATGGGGGACTTTTGGGTTAGTGTTGGAAATGTAAATGAGGAAAATACCTAATAAAATATATTAAAAAGAGATTGATACTGAAGAAGAAAAAAGACAAAGAAAAAAGAGAGAGGCTGAGTAAAGAGAAAATATACAAGATAGAAGCCTTGTTAAAATGTAACTAGGTTTGTGGCTGTATTCACAGGTGATAAAGAAGTTTATAGAAAAGGTAGACAAAGTAGGCAGAAAGAGTACCTGGGTAACACAGGGCCGAGAAGACCTCAGAACTCCAGAGGACCTCCACGACCTCTAGATAAGGACCGATGTGCATACTATAAAGAAAAGGAACACTGGGCAAGAGA…
Fah-sgRNA	GGCCTTGTTCACATATAACTNGG	GGCCTCTTCCACATACAACTAGG					0.31968	4	15,14,12,5	.....CT.C......C....	1	chr6:100324039-100324061	+	chr6	100324039	100324061	CCCAGGCCTCTTCCACATACAACTAGGCTG	28.3975	AATCTAGCTCACAGTTGGCTTGCCTTTTCAACCAGGGAACAGCTACACACACAGGCAGCATCGGAAGCTGAATTCCAGCCCCTTCTCCACTCTTCCAATTCCTCCTACCCCTGCTGCGTGGTCAACAAAAGCAACATTCAAGGGCATTGGGTTTTGTCCAAAAACTGTAGGGCCAGTGGAAAGATCTGGGGTGTCACCCAGGCCTCTTCCACATACAACTAGGCTGGGGATTGCTAACTTGATGAGGACACACACAAACGATAAACCAAGCCTCTCTAAGGCTGAGAAGGAAGGAAATGCATGTAGAGTTAGTTCCTAGAGGACGTATAAATAGGATCCTGGCTCATTGCCCTGAAAAGCTGCAGGGCAACCTTCCCAAGGTGCAAGGGAAGCGGGCAG…
Fah-sgRNA	GGCCTTGTTCACATATAACTNGG	AGCCTAGTCCACATATAAATAGG					0.308571	4	20,15,12,2	A....A..C.........A.	1	chr1:56262557-56262579	+	chr1	56262557	56262579	AGAGAGCCTAGTCCACATATAAATAGGATC	47.7048	GTTCACAGCTGGGTACCACGTTGAGTTTACCCTCTGTCTCATGCTTCTACTTGAAGGTGACATATTTTGTCTTCTTGCTTTTGCCATCATGCCTGCTTCTTGTCACCATGCCTCTCCACTATGACAGATTCTTATCTACCCCAAACTATGAGCCGCAACCAACTCCTTCCTCCATAAACCAGGGATAGCTAGAGTAAGAGAGCCTAGTCCACATATAAATAGGATCACTCATATAATTCTTTATTTAAAATATGGAATACTTTATTGTATTTCAGGATAGAAAAGGTGAAAAGCCACAATTTTCATAGCTTATAGCATTTATCACTTTATAACTATTTCTTGAAGGTCTTTATAAGCCAGGAACTATTTTAGACTGCAAAAGTATTTTATATTAACAAA…
Fah-sgRNA	GGCCTTGTTCACATATAACTNGG	GGCCATGGAAACATATAACTTGG	TRUE		277463	Gpr107	0.295079	4	16,13,12,11	....A..GAA..........	1	chr2:31178312-31178334	-	chr2	31178312	31178334	ACAAGGCCATGGAAACATATAACTTGGGGA	28.2861	AGAGCCTCTCACTAGAGGCTCCTGCCTAGCCTCTGGGTCTCAGGGAAGACACCCTAGAAGAGAGCAGGGCTGCTCAGTGCCACCTCCCCCAGGGGCAAAATCCAGGAGGATGAAATCTTGCAGCTCTCCACACACTCAAGCACTTACCTTCTCTTACGAAGGATGTGAATCCAAATGGTCCCAGACAGAAAGAAGAACAAGGCCATGGAAACATATAACTTGGGGAGAGGGATTTCCCCGGCAGAGAGGTAGCTGTTAGGGTTCTTCTCTGTGATAGCAATCTGAAACCAACATAAGGTGCGTCCCCCTTAGAAACAGGCCGTCTCTAGTCAGGAATACACACTCAGCTGTCTCACTTCTGGAGAGCATGTGTGCCAGCCTGTAACAAGCAGGTTGCTA…
Fah-sgRNA	GGCCTTGTTCACATATAACTNGG	CACCATGTCCACATATAACTTGG					0.278952	4	20,19,16,12	CA..A...C...........	1	chr5:146230447-146230469	-	chr5	146230447	146230469	AAAACACCATGTCCACATATAACTTGGCGA	37.9303	GTAGCCTCAACCTGTTTCTAAATACTACAATAAACTACGTGGTTGTATTTAAGATTTCTCTTCTTTCTTTGACATCTTTATACCACGGGGGGGGGGGGGGCGGTGGGGGGGGGAACTTAGTGAAGGGGACTGGGGAGATGGGTTAGAGTGCTAGAACGCTTGCCACGTGTTGTAATTTGATTTCTGTTGCTGTGATAAAACACCATGTCCACATATAACTTGGCGAGGGAAAGATTTATATCAACTTACAGGTAACAGTCTGCCACCAAAAAAGCCAAGACACCTGTTTAAAGAGGAAAAAAAAAAAGCTTTTAATCCACACATGTTTAAGTGTGCCTGTAATACTAAAGCAAGGGAGACAAAAAATAAATAAATAAATAAATAAATAAAATAAATAAT…
Fah-sgRNA	GGCCTTGTTCACATATAACTNGG	GGCCGAGTTCATATAAAACTAGG	TRUE		13716	Ell	0.271515	4	16,15,9,5	....GA.....T...A....	1	chr8:70591651-70591673	-	chr8	70591651	70591673	AAAGGGCCGAGTTCATATAAAACTAGGAAA	49.5042	CATGCTGCGGAGGCCGCTGCTAAGAGCTTTGGGCACAGCCAGCAAACTGCAGCAACCTTGTCCGCTGGGGATCTGAAGGCAGCAGGGCCTGGCACTCGCTGCTCACTCTCCCTGGGGCTTCTAACACTTGGAGGCGTGGGCCTTGGAGGAGGCACGGAGTAGAAAAGGTACAAAAATAGATGTCTCTGCGGCAGCTAAAGGGCCGAGTTCATATAAAACTAGGAAAGGCAGGCGGAGCCGTCAGGTCTGCCTGTCTGTGCTAGGGCCAGGCCTGAAGCTGCCGCTGGTCATACTCTGCGATGAGCCTCTTAATGTGCGCCAGCTTGCGGTGCAGGTATTCGCAGCGTCGCTTCTCACAGCTGTAGTTGGTGTTGGTCTATGAGGGACAAAGGGGGCAGG…
Fah-sgRNA	GGCCTTGTTCACATATAACTNGG	GACCAAGTTCACATGTAACTGGG		TRUE	211323	Nrg1	0.238333	4	19,16,15,6	.A..AA........G.....	1	chr8:32306913-32306935	-	chr8	32306913	32306935	CCATGACCAAGTTCACATGTAACTGGGGTT	65.9348	CTTAGTCCAGAGGTAGCACTAACAATGAAAAGTAGACATCAAAAGTGCTCTACAAGAGAGGTAGTAATTATATTTACTGTCACTCAGAAAGCCCATGTCAATCATTTCAGTCAGGTACTTAAGGGGCTCTTTGTCCTGATAAATAAATACATTTGGTTGGTATCTTAGTTAGGGTGTTCATTGCTGTGAAGAGAGACCATGACCAAGTTCACATGTAACTGGGGTTGGCTATAGGTTCATGGGTTCAGTCCATTATTATCATGGCAAGAAGCATGGCAACATCCACGTAGGCATATCGAGGGAGGAGCTGAGAGTTCTACATCTTCATCTGAAGGCAGCTAGTGGAATACTGGCTTCCAGACAGCTAGGAGGAGGGTCTCAAAGCCCACCCACACAGTG…
Fah-sgRNA	GGCCTTGTTCACATATAACTNGG	GGCCTAGTTTACAAATAATTTGG					0.233053	4	15,11,7,2	.....A...T...A....T.	1	chr3:14943135-14943157	+	chr3	14943135	14943157	ATCTGGCCTAGTTTACAAATAATTTGGGTT	34.6955	GACCTCTTAAAACAGACTCTGCTAGTGGTAAATTTCAGTGCACATCTTTAGACAGAGAGAAATGACAAGACCCATCATTTCTGAGGCCTTGAAAATCCAACAACCTGTAGCTCTCCATTTTCCAAATTTATGATCACCAATTAAAGCTAAGTGATAGTAAGACATAAGCTAATGTTCAAGTTATGTGTAAAAGAAAATCTGGCCTAGTTTACAAATAATTTGGGTTAAAATAAATTACAGGAACTTTTGCTTGGAATTCAGAAAGCATTTTCTCATTGTAATAATCTTTCAGTTGGTGATTCAGTCTCCAGAAACATCTACAACATCATTAATACATGGTATGTTTAGAATATGTAACCTCACCATAGTGCTGGAGAAATGCAATGCATGTGTCCTGCA…
Fah-sgRNA	GGCCTTGTTCACATATAACTNGG	AGCCTTCTTCACAAATAACAGGG					0.215458	4	20,14,7,1	A.....C......A.....A	1	chr11:32444422-32444444	-	chr11	32444422	32444444	GAATAGCCTTCTTCACAAATAACAGGGTAA	41.0306	TGTTAAAAATTTGGCAAAAGCAACAGACAGACAACTCACATACATGACAAAACTAAAGTAAACTTTAAACATATAACTCAGAAAGAAATACAAGTTAATTAAAACTGCACTAAGAGTCGAATGGGAGGAAGAAAGCCCTGTTGTTTGTGGTCAATTGAGCATCCACAAGGGAGCCAAGACAATTCAGCAGGGGAATGAATAGCCTTCTTCACAAATAACAGGGTAATTGGATTTCCTTATGCAAAAGAATGAAGTTGAGTGCCTGTATCACATCATAGATAAAAATGAATCCAAAGGAATTCAAGATCTAAAACCAAAAGCTAATGCAATAGGTGTCTTAGAAGAAACAAAGGGTCACTCCTTATGACCCAGGGCTGGGGGTTGCTTTCTTAGATGCTA…
Fah-sgRNA	GGCCTTGTTCACATATAACTNGG	GGGCTTCTTTACATGTAACTGGG		TRUE	21821	Ift88	0.210294	4	18,14,11,6	..G...C..T....G.....	1	chr14:57475406-57475428	-	chr14	57475406	57475428	GATGGGGCTTCTTTACATGTAACTGGGGTG	35.9064	ACACCAATCTACGGACTATTTTCCAATAGAGAACAACCAGAAAATTTACATAAAACACTATAAACAACTTGGAAGGCGCTGGAGAGTTTGAGGACCAAGATCCCACAAAACATTCTGAATAAGATACAGCTAAAGGATGCATATATTTAAAGAAAGATGTTCTTTAAAATGAACACAAAAGAGAGGCAAACACAGGGATGGGGCTTCTTTACATGTAACTGGGGTGCTAAGAGAGAAGAAAAATGGGTGGCTCAACAGCTTTCAAAATCAGTAACAGACAATAATTCTGGGAATGGTACCAAAATACTATCTAAAGTAGATAAATATAACTTCATCTTCAAGTCCTGAGAAAGTACACGCTTGGGCACCTGCCAAGTCTGATATAATGCTACTCAAATG…
Fah-sgRNA	GGCCTTGTTCACATATAACTNGG	GACTTGGTTCATATATAACTTGG					0.208284	4	19,17,15,9	.A.T.G.....T........	1	chr2:56090679-56090701	+	chr2	56090679	56090701	TTTTGACTTGGTTCATATATAACTTGGCTT	52.0849	TATACTCAGTCAAGTGCAAGGACAAAGTGTTGTATTGAAATTGGTATAAATCCAGCTAAAATTGCACATTGCAACACACAATTTCATTGATAATTTTGGACCCCCATGCTATCCAATATTGTCTCTGGTTCTCTTTGAGATTACCTGTTGCTGTGAGTTGAAAATCCCTCTTAAGATCAATAGAAAAACCGGAATGTTTTGACTTGGTTCATATATAACTTGGCTTAATACTTAGTCCAAAGCAAAAGGAAAACTACTGCTGCCTTACAGTCCTTTCAGGATGTACTGGGTACAAAGTGGTAAAGAAAGTACTTCCAGAAGATAGGGCTTTATCACTATACCAATCAATTTATTTCATGCGGAAAGAAAAATTATTTTAGATATGAATATAAATAAACT…
Fah-sgRNA	GGCCTTGTTCACATATAACTNGG	GAACTTGTTGAAATATAACTTGG					0.203704	4	19,18,11,9	.AA......G.A........	1	chr3:6009758-6009780	-	chr3	6009758	6009780	ATAAGAACTTGTTGAAATATAACTTGGAGC	37.8825	CAATACATTAGAGGCACGTATTAATATTAAATGACAAGATGAATGCATCTTATAATGCGATCAATCCAGTAGTGTTTAAACATTATGTGATATTAAAAAGAGCCACTGAACTGGATGCCAAGAGAAAACTGATGACAGAAGAACTTCTAATAAGATTCTGGGGAGCAAACCAAAGCCATAGGAAGCTGGAAATGTTATAAGAACTTGTTGAAATATAACTTGGAGCAATACATCATTCCTGGAGGGCACCGGGTAACACTAGCCCTGGGAGGATTGAAGCTGCTATCAGAATAAGACTCATATTAGATTTTCAGAGCCCTTTTGTACAAGAACATGAGGGAAATTGAAGAGATTGTGTTTTCACAAAGAGCAAACATTGGAGAATAGACAGTGATAATT…
Fah-sgRNA	GGCCTTGTTCACATATAACTNGG	GGCCCTGTTTCTATATAACTTGG		TRUE	20867	Stip1	0.202715	4	16,11,10,9	....C....TCT........	1	chr19:7035994-7036016	-	chr19	7035994	7036016	TTAGGGCCCTGTTTCTATATAACTTGGAAC	31.6792	TAAGTACACTGTAGCTGTCTTCAGGCACACTAGGAGAGGGCGTCAGATGTCATTAAGGATGGTTTTAAGCCACCATGTGGTTGCTGGGATTTAAACTCAGGATCTTTGGAAGAGCAGTCAGTGCTCTTACCCGCTGAGCCATCTCTCCAGCCCCTTTTTTTTTTTTTTTTTTTTTAAATCACACTGAGACATTTAATTAGGGCCCTGTTTCTATATAACTTGGAACTCAGATTCCTTCAGCCTGAGCCTTCTGAGTACTGGGAGTGTAGGTGTGTGCCACCATGTGTCCGGTCAGTCATGTATCTGAGCATGCCTCTGCTTTGTTTTTGTTTTTCTCTCTGCTAGTTTCTAGAGGTGTAGAAGAACATGGATAGATTAGCATTTTTCTCTTATTGATCA…
Fah-sgRNA	GGCCTTGTTCACATATAACTNGG	GGCCATGTACACAAACAACTTGG					0.19161	4	16,12,7,5	....A...A....A.C....	1	chr10:111332680-111332702	+	chr10	111332680	111332702	GAGAGGCCATGTACACAAACAACTTGGTTT	29.6274	CCAGGGTCTGGGCTCACTCAGCCTTACCGGTTCTCATGCCTGTCTGGTAGCACAGGTCCCACATGCCATACACTTGACAACTTGGGTGATGTACTAACAAATGAAGAGAGCAAAAAGCCGAGCCTGATTAGGATATTGTTACAGAAGTCTTAACAGGGCTGCTTCTGGGGTGTCTCAGCCCATGGGGGCAAAGTGGGAGAGGCCATGTACACAAACAACTTGGTTTAAAATCTATTATAGAATGCATGGGCCAGTACAAGGCCTCCGATCCCAGCACTTGCCAGGTAGGGTCATGAATTTGAGGCCATTCTGGCTACATAGTGAAACTGTCAAAACAAACAAAAACTGGTCAGCTAGCCAACTAAATGAATGAATGAGTGAGTGAATGAATGAATGAAA…
Fah-sgRNA	GGCCTTGTTCACATATAACTNGG	TGCCATGTTGACATAAAACTAGG		TRUE	243548	Prickle2	0.176768	4	20,16,11,5	T...A....G.....A....	1	chr6:92505829-92505851	+	chr6	92505829	92505851	CTCTTGCCATGTTGACATAAAACTAGGCAG	27.9336	TCCAAATCCTTCCCAAACAGTTTTACCAAGTAGGGAACCAAGCATTCAAATACATGAGCCTATGGGACCTTTCTCATTCAAACCACCACACTCCTCCCATATTAAACATCAATCAGGAAGATGTACCAGAGGCTTGCATAAAGGACAATCTGGTGTGAGCAGTTTTTCCAAGTTCCCTCTTCCCAAATAACTCTAGCTCTTGCCATGTTGACATAAAACTAGGCAGCACAATGGCACACGTCATTCCTCTAAGAATTATGTATCATTTGCCTTTGCCTTCTGTAGGATGACATACATCCTTCTACTTAAAAGTGTCTCGGAGTGTCCTAAAGTGTTATTTCTACACCATCCATGTTCTTTCCCATCACAATTGGAACATCCCAACCTGTGCTGGCCACA…
Fah-sgRNA	GGCCTTGTTCACATATAACTNGG	AGCCCTGTTCACCTAAAACTGGG		TRUE	66691	Gapvd1	0.172249	4	20,16,8,5	A...C.......C..A....	1	chr2:34752670-34752692	-	chr2	34752670	34752692	CAATAGCCCTGTTCACCTAAAACTGGGTAT	42.13	TAAGAAAAAAGAGAGGGGAAAAAAAGAAAAAAGAAAAGCAGACAGAATGAGATACATGCAAAAGATTTTTAAAATATTTTTTATTGGATATTTTCTTTATTTACATTTCAAATGTTATCCCCTTTCCTAGATTCCCTTCTGAAAATCCCCTATCTCCTCCCCGCTTCCCTGCAAGAGAATTTTATAATCAAGGACTCAATAGCCCTGTTCACCTAAAACTGGGTATGTACACCAGGTTGGCTTCAAATGTGCTGTGTGGTCCTTCTACCTTTGTCTTCCAAGTGCTGGGGATATAGGTGTAAGCCACCACTCCTGCCCTTTAAAATATATATATATATGTGAATGATACCAGTGTAGTTTTGAAAGATAGACCAGACCGTAGATATTTCATCCAGTGTA…
Fah-sgRNA	GGCCTTGTTCACATATAACTNGG	GACCTTCTTTACTTATAACTTGG					0.164253	4	19,14,11,8	.A....C..T..T.......	1	chr1:28370784-28370806	-	chr1	28370784	28370806	GCCAGACCTTCTTTACTTATAACTTGGCTG	14.3376	ATGTAACATACAAAGTACACACATGCACATGCAAACACATATATACCCACAACTCCTGCTGAGTTCATTTAGTTGTGCTCATACGAACTCATGCTTATGGATGTCCACTAATGAACTATCAGAAATCTCATTCCTGGAGAAGACTACCCCTCCCTCTTTCAGCAGACATTAGTAGGCTGTAGGTCTTAATATCTGGGCCAGACCTTCTTTACTTATAACTTGGCTGGGAATAAAATATCTTCTACATAATCAGGCAAATGGAAGAAAAAAAAGTCCTCTGGTTATTTTTGTTTATTTAATGGATTTTTATAGAGAGATTATGATTATGTTTTAAAGAAAGTTCTTTCATTATTTCTGAAAAGATAACATTAGCTATAATTATATATGTATATATACATA…
Fah-sgRNA	GGCCTTGTTCACATATAACTNGG	TGCCCTTTTCACACATAACTTGG					0.163265	4	20,16,14,7	T...C.T......C......	1	chr1:18106658-18106680	+	chr1	18106658	18106680	TCCATGCCCTTTTCACACATAACTTGGTTT	29.0357	AAGAGTGGCCATCTTCATAGCAAAAAGAAGATAAACCTCTTCTCCACCTTTTTGTATATTAAGAATAACATGTTGTCTAACACATCATCTTAAATTATGCTCTGAAAAATCAAATGTTACTACAGATGAGTGGATTTCAAACGTGAGATACCATGCTTTGAACACAAATGAGATTGACTTTAGAATACAAATTATCTCCATGCCCTTTTCACACATAACTTGGTTTTATTTAGAGTAGACAAGCAACTTTATATATTTTATAAATTTTTGTTTACATCTTATTAAAGTAACTCTGGTATTTGCAAAACATTATAAGCTAATAAAGAGGCTTGTTTGCATACCCCATGGCATTTAGATAAATGAACGACCCAAACCTCCATCAGATAGCCCACAAAGTAA…
Fah-sgRNA	GGCCTTGTTCACATATAACTNGG	AGATTTATTCACATATAACTGAG					0.161778	4	20,18,17,14	A.AT..A.............	0	chr6:4139029-4139051	+	chr6	4139029	4139051	GTGGAGATTTATTCACATATAACTGAGGGG	17.6906	TATTATAATGCATACCCTCCATTATCTAGCAAATTCAAAACTTTTCCTTAAGTCCAGTCCTTGGGAACAATATTGTTGTATTTGAATGAAAGGCTGCTGAAGCAGCAGCAGCTGACTGTAACGTGCAGACAAAGCACAGCTAAAGACAACTTCAAGCAACTGACCACTTGAGTTGAATGCTGAGCATGGCTACTAAGTGGAGATTTATTCACATATAACTGAGGGGCTAGTCTCCTTATTTATTAGCCCAAGTTTGTGTTCCACCTTGAAAGCACTTCCAGATAGAGGTAGCTGAACCAAGCACTCGTCAAAGGGTCCTGGTTTTCCCCATGGGGTCATGGTTCATCTTTTGAGGTTTTCTCATGATTGAGCATTTGAGGAAATAAATATTCCTTCTAC…
Fah-sgRNA	GGCCTTGTTCACATATAACTNGG	AGCTTTGATCACATCTAACTTGG		TRUE	243385	Gprin3	0.157091	4	20,17,13,6	A..T...A......C.....	1	chr6:59367533-59367555	-	chr6	59367533	59367555	GAGCAGCTTTGATCACATCTAACTTGGAAT	37.3188	AAGGAAAGCAGGCTGAGGTGAGGGCTTCATTTTAATAGAGACATGGATAGTTGGGGATTGGTGATGGGGGTAGCCAGGGGAAAGGGCAGGACCAGCAAGGTCAGGAAGGGAGAAGAAGCAAGGGCAAGAATGTTGTGCAGAAGGCTAAGCAGTGCTTCACTGCTGCTAAATATAACCTGCAGAAAATCGCGATGAGGAGCAGCTTTGATCACATCTAACTTGGAATTTTAAAATGTAAATGCAAAAATGCAAATACAGACTGCTGGATTGACTTCCATTAGCTTGTTATTTAACTACTGCTTAGCCCTGAGATTTCCCCATGCATGATCTTTGCAATTAAAATAAGCTTACAATTGAAGTACTTCAAAGCTGAGTTGCAAAAGGAGGAAAGAAAAACAC…
Fah-sgRNA	GGCCTTGTTCACATATAACTNGG	GGCAGTGTTCAGATGTAACTAGG		TRUE	244329	Mcph1	0.155696	4	17,16,9,6	...AG......G..G.....	1	chr8:18672690-18672712	-	chr8	18672690	18672712	CAGAGGCAGTGTTCAGATGTAACTAGGTAA	60.9371	GCAGCTCAACGCCCAGGAGAACAGACTGGCACAGCAGTGAGTATGGATACGTATGTTTATAGAGAAACATGTTTCCTTTTGAAACATGAAAGGAAGAGGGATTGAAGGATGAAGTGCTGAAGACATATTTAGTTAGAAACAAAACAGGGAATCCAGTTACTGAAGCTTAGTGATGAGGTGGCATTTCACAGACAGGCAGAGGCAGTGTTCAGATGTAACTAGGTAAAGCAACCATGGCCTCTGAAAACACTACCTTTTAAGACTCATTGCAACTAGGCATGGTAGTGCATGCCTGTAATCCCAGCACTCAGAGGCAGAAGCAGGCGGATCTCTGAGTTTGAGGCCAGCCTGGTTCTAGGACAGTTCTAGGACAGTCAGACCTACCTATACAGAAAAACC…
Fah-sgRNA	GGCCTTGTTCACATATAACTNGG	TGCCTTGTTCACGTGGAACTTGG					0.146739	4	20,8,6,5	T...........G.GG....	1	chr10:120516670-120516692	+	chr10	120516670	120516692	TTCCTGCCTTGTTCACGTGGAACTTGGCAT	54.3263	GCCCCTGACCTTCACTGCTGGGCCTGCTGGGTCAGAGTATCAAAGAGCTGGAGAGAAGCCAAGTGGAACTGCCCGGAGCTGCCACTCCTTCTCAGCCAAAATAGTAAATCATAACTAATGTCTCTTTCCTGGGGAACGATAGAAATTAGGGAGGGAAGGAATTCCGAGCTCTGTATCCCCTCCCGAGATCCATACATTCCTGCCTTGTTCACGTGGAACTTGGCATTCTGTTTCATTTCCTCAGACTCCAAACTGAAAAGATGGCTCCTAGTAACAATTTCATCAAAGCCATTATAGCCATATTCCATTTGGGAAAAAAAAAAAATCCATTAAAAACTCCCCAAATGGAATTTTACCTAGCTCTAAAGGTCTTCTAAAAATAACATCAGCTAATTGTTT…
Fah-sgRNA	GGCCTTGTTCACATATAACTNGG	GTTATTGTTGACATATAACTGGG		TRUE	67295	Rab3c	0.143275	4	19,18,17,11	.TTA.....G..........	1	chr13:110150352-110150374	+	chr13	110150352	110150374	TATTGTTATTGTTGACATATAACTGGGCTT	54.1345	TTCCACAGTCGGAACAAAATAAAGTGTACAATATCCAAATAATTTTATATTAACTACATGTTAAAATGATAATATTTTAGGGTAAAATTCATTTCAAATAAATTCTGTTTGTCTTTAAGTGTATAATCAAACATTATAAATGTATCTAATATTTTATTCAGTGTACAAAGCAAGAAGATATTACTATTTTATTAAGTATTGTTATTGTTGACATATAACTGGGCTTCAAAATCTAAGCTCTAAAAAACAAAACAAACAGGAACAAAGAAAGGTCATAAACCCAAGTGCAGTTACCTGGGAGTTCATACAAAATTAATGTTTGCTCTGATGAACAATAAGGCGGCATTAACTTTTCATCATTTATAGTACATAAAGGCAGAGAAGATAATGAAACAGCTG…
Fah-sgRNA	GGCCTTGTTCACATATAACTNGG	AACCTTGTTCACATATAGTTTGG					0.140592	4	20,19,3,2	AA...............GT.	1	chr7:40115826-40115848	+	chr7	40115826	40115848	AAAGAACCTTGTTCACATATAGTTTGGTGA	44.9748	TGTCAGGGGAGTTGGATGCATTTTTGCCTTGCATGCAATCTCTTTGCTTAGGGCTTGGTTGCCTGGAGGGCCTCTGTTCTCTTACAGTGAGACTCTGATGAAACTACTCTACTTTATAGTTATCATGTGACTTTTCCTGGGGAGATAAAAGAAATGTCTATTCTTGTCCTGTACACAGGGTGCTAGGAAACTGAAGAAAGAACCTTGTTCACATATAGTTTGGTGAACCAATGAATTTATTAGTGTTCGATACTGAATTATTGTTGGCATTTTGTCTAGGCTCTGCCTCATAGTTACCTGGCAACAGCCAGGTGTGCCTGACTCACTATAAAAGGGGCTGCTTGCCCCTTCCTCACTCTCTTGCTCTAGTTTTGTTCACTAGCTCCTTACCTCCTTACC…
Fah-sgRNA	GGCCTTGTTCACATATAACTNGG	GGCTTTATTCTCATATAACAGGG					0.138462	4	17,14,10,1	...T..A...T........A	1	chr7:74114664-74114686	+	chr7	74114664	74114686	CCCAGGCTTTATTCTCATATAACAGGGTGA	42.3975	AGCTGCTTACTAGGATCTGACCTTCTTTGCTTAACATATTTCCTTCCTAGGGTCCAGACCTTACAATAAACAGGTCCCCTTTGACTGCAGGATAAAGCCTGAACCTCCCTCTGTCCTCTAGGTCAGACCTGGTTCCTCTTCTCAGCCCCTCTCAGGCATCCTCTCTCCTTTTATACTCCACAAGCTGCAGCTGAGACCCAGGCTTTATTCTCATATAACAGGGTGATAAGGAAGCTGAGCAGACTTGCAGAAGCCACACACTAGGAGACTTGTCCCGATGCACTAATTCAGTTCTCAGTGGCCAGAGGCTCACACCACTCTTAAAGTAGAACAAAAGGCAATACAGCCCATCATTAAGTTAAACAAACAGGTAAGATTTGCCGTGATCCAATTTATGGA…
Fah-sgRNA	GGCCTTGTTCACATATAACTNGG	GGCCTGGTTTACATCAAACTTGG					0.133343	4	15,11,6,5	.....G...T....CA....	1	chr9:75062665-75062687	-	chr9	75062665	75062687	TGTAGGCCTGGTTTACATCAAACTTGGGGG	32.2866	GTGATGGGGGTACAGTGGTCCACATGCAGAGGTTGGAGAACAATTTTATAGAATCAGTTCTATCCATCTATTTTTTATGTGTTTCTTCTGGAGATGAGACTCTGGTTGGCAAATGTACAGGACAAGCATCTTTACTTGCTATTGTGCTGCCCCTAGATTTTTAAAATTAATTAAATTAATTTTGAGAAAAGGTCTATGTAGGCCTGGTTTACATCAAACTTGGGGGCCATCATTTGCCTCTGCCTCTTGAGGGCTGGGATTAAAGGTGTGTACCATCGCCACTGGCACTCTCAGCACTTACAAAACTGAGACAAGAGGATCCCAAATTTGAAGCTAGTTGAGTTACCAAGTAAGGTCCAGTTGGTGGAGGAGGAGGGAGAGGGGGGTGGTAGAAGAAGA…
Fah-sgRNA	GGCCTTGTTCACATATAACTNGG	AGCCTGGTACACATCTAACTGGG					0.130241	4	20,15,12,6	A....G..A.....C.....	1	chr12:71668382-71668404	+	chr12	71668382	71668404	TCCTAGCCTGGTACACATCTAACTGGGGGG	54.4951	CACTACTTTTGTTATGGGTGCTATACCTCATTCATAAGCCCCAAAAGACCACCAAGGGGTCAACTCTAATGCAAACACACTAGGGTCTCTTTATTTCAACTCCACCTTGGGTCACACCACCGTCCCTGATGCAGCAGAGCGGTGGATAAAGCCCCGAACTCTTGGCAGGACAATATTTAATAGGAAACAAGGGGGTTCCTAGCCTGGTACACATCTAACTGGGGGGCTGTTATGGAAGTTTGTTGCCCTTTAACATAATTTCCTTGTGCTGGGAGTCAAACCATAAACTTAACTTTTGCTTTCCTCCCGATTGGTAGCTGTTAGGAAGTAGAGTGCCAGGGGCAGGGTTGTTGAGGAGTAACCTGGTGCTAGGTGAGAGCCTGTTAATTAACTTGAGTT…
Fah-sgRNA	GGCCTTGTTCACATATAACTNGG	AGCCTGGTACACATCTAACTGGG					0.130241	4	20,15,12,6	A....G..A.....C.....	1	chr13:30503914-30503936	-	chr13	30503914	30503936	ATCTAGCCTGGTACACATCTAACTGGGGGG	54.4951	AAGTAGAAATAGTTCTGTTGTTGTGCCACAAAACGATCATGAACCCCAAAAGACCACCAAGGAGCCAAATCGATGTAATCACATTAGGGAATCTTTATTCAAGCTCGTGCTTGGGCTCCCTGTCAATCCTGGCACAACAGGAAGGTGGAGCCCTGAGCCTAGTTTCAGGCAAACATTTATTGAGGCAAGAATGTGTATCTAGCCTGGTACACATCTAACTGGGGGGCCATTATGGCCTTTAATATAATTAGCTGGTGCTGGTAGCCAAACCATAAACTTAACCAAAAACTTTTGCTTTTGCCCTGACTGGTGGTTGTTAGTAAATTAAATGTTAGCCGGGCAGTGGTGGTGCACGCCTTTAATCCCAGCACTTGGGAGGCAGAGGCAGGCAGATTTCTT…
Fah-sgRNA	GGCCTTGTTCACATATAACTNGG	TGCATTGTTCAACTATAACTTGG		TRUE	210356	Nckap5	0.126632	4	20,17,9,8	T..A.......AC.......	1	chr1:126352222-126352244	-	chr1	126352222	126352244	CAGCTGCATTGTTCAACTATAACTTGGGCA	43.3726	TTCTTCCCTTCCTCCCTCCTTCCTTTCTCTGTCCCTCCCTCCTTCCTCCCTTCCTCCTTTCTTCCTTCCCTCTCTTTCTCCCTTTCTTCTTTTCGTTTTTATAAGCTTGTTACCGTGTATGTAGTCTTGACTCACATGAATTATTATGAGGTAATTATTATGACTATTTTAATTACATCCACATGCCTTAACCATACAGCTGCATTGTTCAACTATAACTTGGGCATTAACAGCATCATCTGCCATTACTTATTTGGGGTGGGTGGTTCGAACAAGTGGCTTTTTCTTTAGTGCTAATGTTTACTCACTAATCAAGTTGACCTTTTACGGACTATTTGTCTCAGGATTTTACTAAGTAGCCCTTCACAGTACGTTTAATTGGAGGATTTTTCTTAAACC…
Fah-sgRNA	GGCCTTGTTCACATATAACTNGG	GCATTTATTCACATATAACTAAG		TRUE	330149	Hfm1	0.124444	4	19,18,17,14	.CAT..A.............	0	chr5:106908656-106908678	+	chr5	106908656	106908678	CCAGGCATTTATTCACATATAACTAAGTCT	28.0685	GAGAGACAGAGACAGACAGACAGAGACAGACAGAAGACAGACTCTGGGAGATAGTAATATGCTAGAGATTTCCCCAGACTGTGAGGAGACAGACATATGAAACTGAGGAGAGGTAACTAACCATGTGGCACACATAAAATAGAATAAATGGGTTATATAGTTACAAGCCAATCAGGATCATGCCCAAGCTTATAACCCAGGCATTTATTCACATATAACTAAGTCTCAGAGTCATTATTTAGGAACTGAAGCACCAGTAGAAAAGACCTTGGTTACATATATGTGTCCAAACAATCCACAAACTCTTCTGTTGCTTACTCTGAACACATACTTTTAAATAACAAAGTACAGAAGATCAGTGAATTTGGCAATATATTAAATTGTTAAAAAAAATAAACC…
Fah-sgRNA	GGCCTTGTTCACATATAACTNGG	GCATTTATTCACATATAACTCAG					0.124444	4	19,18,17,14	.CAT..A.............	0	chr3:124613372-124613394	+	chr3	124613372	124613394	CTAAGCATTTATTCACATATAACTCAGTCT	20.1825	TGGTATTGGACTACATGCGTAGCAGGAAATAGGCAAGTGAAAGTTCTGAGATAAGAGAAAGGATTCCAGGATAGATTTGCTCCAGAACTCTGAGGAAGATGGCCACATGAACTCTAAGGAGTTGTGGCACTCATAAAGTAAAACAAACAGATAATTGAGTTCTGTGCTAGTCAGGAAATAGGCTCAGACTTATGGCCTAAGCATTTATTCACATATAACTCAGTCTTAGAATCTCTATTTCAGGGATCTTGGACGTGGGTGGTAAAGCCTGTGGTTACAGATGGCATCCACCCTTGGGCATAAAATGGAAGTTTACAACAAAAGATTCTGGCATTGAACCAAAAGTTCCAGACACTGGAGACAGAGAGACAGATGCACTTTCCTAGTCAGGAGGGAAGG…
Fah-sgRNA	GGCCTTGTTCACATATAACTNGG	GGCCCTGGTCACACATAACAGGG		TRUE	69310	Pacrg	0.117857	4	16,13,7,1	....C..G.....C.....A	1	chr17:10439079-10439101	+	chr17	10439079	10439101	GCTTGGCCCTGGTCACACATAACAGGGATA	49.5096	CCTTTTGCCTGGCTGTGGATAGTCTCCATTCTTCCCGCTGCATCTACAGCTCACCTGACCTCAGATGTCCTGTCTGGACTCTGTCCAGGCTTAGCTGAGATCTTACCCCTGGGTGACCTTTTCAGGACCACCAGGCTGACCTCTCTGTCAACACCAAGCTCTTTGAGTAGGGTCTTAGTATTTGTGTTGGTGGAGTGCTTGGCCCTGGTCACACATAACAGGGATACTGTGACTGTGGAGCAACCTGATGAAAGGACTACTCTCCCAGAACGATAACCATGGTCTTTGGATGTTGAAATCACGTGGGCTTCAGAGAGACCCTTCCTCTAGAGGGCCTGCCTCTTCCTATCAGAACCTGGCTGACCTGGTGACGTGAGGCGTAGGCAGGTGAGTTTACAC…
Fah-sgRNA	GGCCTTGTTCACATATAACTNGG	TGCTTTCTTCACCTATAACTTGG					0.115789	4	20,17,14,8	T..T..C.....C.......	1	chr12:45491878-45491900	+	chr12	45491878	45491900	ATGTTGCTTTCTTCACCTATAACTTGGATA	31.2798	TGATTTCAATGGAGATAGCTATCTATATCCATGATCAACATTTCAATTATATCTTTTGGGCAGGATAATTGATTTGAGGTTTTTAAAAATGCTCTAGAGACTAATAGAGCAATATTTTAAATAACAGGAAAGTTTAGCTATCAATTTAAGACTAAATTGACTCATATTTAATGAGGTCACACCATTTCTTGGGACAATGTTGCTTTCTTCACCTATAACTTGGATATATGAATATGGGGACAGAACTCTGGGACAGCACTCAGGGACCTAGTCCACTTAGACTTCTTTCTCTTTGATGAGTCATTTCTATTACTGAGTTATTAGTGGGTACATAATGCACAAAGCTGTTGTATGAACTAATATCATTTGTCAATGAAAGTTAAATTATTTCCCATGAGG…
Fah-sgRNA	GGCCTTGTTCACATATAACTNGG	GACTTTATGCACATATAACTGAG		TRUE	98221	Eif3m	0.108642	4	19,17,14,12	.A.T..A.G...........	0	chr2:105002837-105002859	-	chr2	105002837	105002859	AGAGGACTTTATGCACATATAACTGAGAAT	29.6094	AGGTCTGCAGGCGAGGCAGGCTAACTGAATGCTGGGATCCAGGTTCAGTGAGAGCCCTTTCTCAAGCGAGTGGAGAAGGGATAGCAGAGCCTACAGCTTTACCCACTGTCTCCATGAGCACACACACCTGTATCTGTGCGTGCCATTTTTAATCAGACCCTCAGAATTTGAGAAGTTATATTGTTTTTTCATAATCAGAGGACTTTATGCACATATAACTGAGAATGCTAAGGGATTTTTGAGAATTTTTTAATATTACTTGATAGGATCAAATTCCTAGCTGCTAGTTTACTATGCCAACTAGAAAAGAAATTCCTTAATTTGCCTTTTGTTTTTGAACATCTTCAACTAGAAATCTGCTTTTTTATAGATGCTTTAAGAGAAATGCTAATGTTATAA…
Fah-sgRNA	GGCCTTGTTCACATATAACTNGG	GACTTTATGCACATATAACTGAG		TRUE	211936	Ccdc73	0.108642	4	19,17,14,12	.A.T..A.G...........	0	chr2:105002837-105002859	-	chr2	105002837	105002859	AGAGGACTTTATGCACATATAACTGAGAAT	29.6094	AGGTCTGCAGGCGAGGCAGGCTAACTGAATGCTGGGATCCAGGTTCAGTGAGAGCCCTTTCTCAAGCGAGTGGAGAAGGGATAGCAGAGCCTACAGCTTTACCCACTGTCTCCATGAGCACACACACCTGTATCTGTGCGTGCCATTTTTAATCAGACCCTCAGAATTTGAGAAGTTATATTGTTTTTTCATAATCAGAGGACTTTATGCACATATAACTGAGAATGCTAAGGGATTTTTGAGAATTTTTTAATATTACTTGATAGGATCAAATTCCTAGCTGCTAGTTTACTATGCCAACTAGAAAAGAAATTCCTTAATTTGCCTTTTGTTTTTGAACATCTTCAACTAGAAATCTGCTTTTTTATAGATGCTTTAAGAGAAATGCTAATGTTATAA…
Fah-sgRNA	GGCCTTGTTCACATATAACTNGG	GGCACTGAGCACATATAACTCAG					0.108122	4	17,16,13,12	...AC..AG...........	0	chr5:39281737-39281759	-	chr5	39281737	39281759	TCTTGGCACTGAGCACATATAACTCAGATT	32.3194	AAGGAATACTTGTCTCAAGGAAGGGCAATACAGAGAAAGAAGGGACAGGAAGGTATGAAAAGTGAAAATGACTAACACTCACTATATAATGTATGAAACTGCCAATAAAATAGAGAAAGATGGACATGGTATCTATTACTAAACACGTGCCTGCAGGGAACCCTAAAATTATCCCACCATTATAGAGTCACAGTATTCTTGGCACTGAGCACATATAACTCAGATTTCTTATGAAGATACAGTGAAGACAAGACAGAGTTTACTGGCAGTCACATACAGTTCTCTTGTGTTGTCTCTCTGCCTGGGGCATCATTCAGAGACCACCTGTCCCCAGTGATGCAAAGGCCATGCAATGACAAGACACATGAAGGATTTAGTCACAATGTATTCACTGAACAT…
Fah-sgRNA	GGCCTTGTTCACATATAACTNGG	AGCCTTGGACACATACAACTCAG					0.105926	4	20,13,12,5	A......GA......C....	0	chr9:64076252-64076274	-	chr9	64076252	64076274	AAGGAGCCTTGGACACATACAACTCAGTCA	28.5348	AAAAGAAGAGAAAAGAAAAGAAAAGGAAGAAAGGAAAGAAGATGAAAAGAAAAAAACCTTGGGGTTTGGAGATGTAGCCTGGTAGGTAGAGAGAGCTCACCTAACACACACAAACCCCAGCACCACAGAAGCCAGTCATGGTGGTGAATGCCTGTAATTTCAGCACTTGGGAGTGGAGGCAGGAGGATGAGAGTTCAAGGAGCCTTGGACACATACAACTCAGTCAAGAAATGGGGTCAGGAGCAGGGGAGTGATGCTCACACAGAGCACTCCTGCCCTGCACTGCCTGGCTGGCTCAGTTAGGCCCAGGACACAAGATCCAGGGTGGTCAGTGTGTACCAGTGTATTGTGTGTGTGTGTGTGTGTGTGTGTGTGTGTGTGTGTGCTTGTGTGTGCATG…
Fah-sgRNA	GGCCTTGTTCACATATAACTNGG	GGCCTTGTCCCCAAATAATTAGG					0.105495	4	12,10,7,2	........C.C..A....T.	1	chr17:49151038-49151060	+	chr17	49151038	49151060	CCTTGGCCTTGTCCCCAAATAATTAGGGCC	39.3655	CCCTAAGAGCTAAATATTTAAGAACTGGCTAGAATCCCCTAGAAAATTCACAGCCCTTCCCTGAGCTATGTCTCTTACCCACCCCTCTGAACTCTGCACAGAGATGGGTCGCCTCTACTCCCAGGCCTTCTAGCCAGTACAGAGAGGCCAGCCAAGAAACTTCTGGAAAGATTATTTTTCATCATTTATTAATGCTCCTTGGCCTTGTCCCCAAATAATTAGGGCCAGGAAATTTTTACAGCGTACAGTTAATTACCATCTGGGCTGTTTAACAAGCCAAGGCTCTGGATGGGATCTGGAGGGCCTCTGAGAATCATGGGGATGCATATGAGTCATGGTGTTGGCTGTCACATCCCCGTAGGGAGATAGGATCCTTCAGTGGTGTGTGGGATGTGCCAG…
Fah-sgRNA	GGCCTTGTTCACATATAACTNGG	CGCCCTGCTCACATATAACACAG					0.104167	4	20,16,13,1	C...C..C...........A	0	chr3:106983745-106983767	+	chr3	106983745	106983767	TTTTCGCCCTGCTCACATATAACACAGCCA	31.7844	ATGTTAGGTATGGTGAAGCATGTGAGAGCTGTCAGAGGAAAGATCACCATGTTCTGGAGGTTCTCATTCCCTCAACTCCCCACTAGTACCCATCACTACCAACATTAGGGTCTGGTGAGTCCATGAGACCAAGACTCACCTTCATCAACTTATTGGTGACTCCCTTCTTCCTTCCCCTTGAGATCTTGGGACTGTCTTTTCGCCCTGCTCACATATAACACAGCCAAACATTCCACCCAGAGCTGCCTACAGAATAGCAAAAATGAAAATGGATAGCTCTATGTTCAAAGTCCACAAAAAAAGGCCTGCTTTTGAAGGTTACTAAACTATAAAACTGTTTTCCCCAAATCTCTCTTTTGACTAAACACGGTGACTTTTACTTGACATTTAATGCCATTC…
Fah-sgRNA	GGCCTTGTTCACATATAACTNGG	TGGCTTGTTAACATAAAACTAAG		TRUE	74129	Dmgdh	0.102132	4	20,18,11,5	T.G......A.....A....	0	chr13:93700071-93700093	+	chr13	93700071	93700093	ACTCTGGCTTGTTAACATAAAACTAAGCCA	24.5901	AGGAACCCAGAGGCTGGAACTGAAGCCGAAGCCATGGAGGAGTGTGGTTTACTTATAGAGTGTGTTCAGTTTGTTTTCCTGTACACTCCAGGGCCACCATCCACGATCACTAATTTAAAAAAAAATGCCCCACAGGCTTGCCCACAGGACAGTTTTATGGAGACATCTTCCCAGTTGTGATTTCCTCTTCCAAATGACTCTGGCTTGTTAACATAAAACTAAGCCAGGACTCTGAACCCCTGCTTTAGAACATGCAGTTTAAATGGTACTGTCTTTACTAGATGATTTTTCAAGACCTTTTTTTTTGTTTTTTTGGCTGTGGGATTGGGGGTTGTTGCTGAGGACTGGGGTCACATTCACCTCATTAAGTATTGTGCCATTGAGCTATATCCTGTTGGT…
Fah-sgRNA	GGCCTTGTTCACATATAACTNGG	GTCCTTGTTCACGTATATTTAGG		TRUE	14812	Grin2b	0.095774	4	19,8,3,2	.T..........G....TT.	1	chr6:136070897-136070919	-	chr6	136070897	136070919	TGTAGTCCTTGTTCACGTATATTTAGGCAG	30.4807	TGTAACCCACTCAGTCTGTGTAATGTTACTAGTCCATATTTATTCAGGGCTGACCATTTGCTATTGGGTAACCAGTTCATGTCGTCTTCCCACACAAGAGTTTCTCTCACCCTCAGAATTCCTCAGTTGCTTGTACTTCTTGATGTAGGGTTGAGATTCATGGGCTCCCCCATCCACTTTGTTGTAGGCTCACTGGTGTAGTCCTTGTTCACGTATATTTAGGCAGCCATGTTGCTAAGGCTTTATGGCTAGTTTCTGACATTACTGGGAGACCCAATCTCACAGCGAACTTCCCAATCCTTCAGCTCTTACGGTCCTTGCTTTCCTTCTTCTGAAGTGTTCCCTGAGCATTGGGCGTGGGGGTGTTTTGTAGATGAAGCCATTGGAACTGGGCTCCAC…
Fah-sgRNA	GGCCTTGTTCACATATAACTNGG	GGTTCTGTTCACATACAACTAAG					0.095062	4	18,17,16,5	..TTC..........C....	0	chr14:76646157-76646179	-	chr14	76646157	76646179	CTCTGGTTCTGTTCACATACAACTAAGACC	36.6121	TGCTTTCTGCAGATTTTTAATGATTAACTATTTTAAGAGAAAAGTTGTGAATATAGACTATTGCAATTCTAAACTCTATTTGGCACAATCACTCCTCAGGGGAAAAATACTTCCGAAAAGGTATATGTAAGACACACCACAGGAGGGGAAGTGAACGTTATCAAGTCAGCAGCCCGTTTATTCACCAAACGCTGAACTCTGGTTCTGTTCACATACAACTAAGACCCCGTTACATACTTCACTTGTAAAATAGTGACATTCTTTTATTGTACAGTATACATTATACAGTACATAGATTATATGTTTTGCATTCATTAAACAGCCTATATTTAGCATATGTTCCCTGGCTAGCAAAAGGTAGGAAAAGATATCAGTACAAATCTAAAGGTAAGAAGCCCT…
Fah-sgRNA	GGCCTTGTTCACATATAACTNGG	GAAATGGTTCACATATAACTTAG	TRUE		234135	Nsd3	0.091488	4	19,18,17,15	.AAA.G..............	0	chr8:25715441-25715463	-	chr8	25715441	25715463	AGTAGAAATGGTTCACATATAACTTAGGGA	40.3647	TCTGCGGGCCGACGCCTTGGTATGCTTGGGTCTGTACTATTCAAACCTCACAGCCATGTTTGCAAACACTGACTTTGTGGGGGGCGGTTTCAAGTGCTTTCTACATGGAGCATCTCTGTGGCTCCTACATACCCTGTAAAAGAGCAAGTTCTTCCCCTTATGCAATGGGGACAGTCTTAAGTATTGCATAATACTAAGTAGAAATGGTTCACATATAACTTAGGGATGTTTCTGTCCACTTGCATCATCCCTAAGTTAGGAAATCAACTGAAAAAGTCTATTTCATATAATTCAGATTCAGTTATATAGCTTTACCAGGAAACATGACTGAGTGACCCAGCTGGCAAAGGAAACATGATTGGCAGAGGGAAAGACAGAAAATAAAATGCCCTTAAATTC…
Fah-sgRNA	GGCCTTGTTCACATATAACTNGG	GGCCTTGTGCTAATGTAACTTGG	TRUE		320292	Rasgef1b	0.088435	4	12,10,9,6	........G.TA..G.....	1	chr5:99556864-99556886	+	chr5	99556864	99556886	ACCTGGCCTTGTGCTAATGTAACTTGGTCA	52.4958	CATTCCAGGGGTGATCTCATGTTTTCCATCCTTCCAAGCATTCCCTCTGTGCCCATTGCTCCCACGTTCTTATATCCAGCCCAGGACACTCTCCTGAGATGTAAGTCAGCATGCCCAGCTCTCTTCTGGGTATCCTTAGGAAGACATGGCTGACACCACAAAACTGACACACAAATCTATATGCACTCTTTTCCAAACCTGGCCTTGTGCTAATGTAACTTGGTCACCAAACTATCCACATACATCTCACATAACAGGTGCTCAGTGATCAATTGTTAACTGAAATAGGTGGGGGTACAGTCCTACAAATGGCTCAGGCTTGTATGTAATGTAGGAACAGGAGAAGTAATGAATAAACCAGATGACATTATAAGATACAGTTGGTAAATTAACTTGTTT…
Fah-sgRNA	GGCCTTGTTCACATATAACTNGG	GGAAATGTCCACATATAACTCAG					0.087329	4	18,17,16,12	..AAA...C...........	0	chr14:103351336-103351358	-	chr14	103351336	103351358	GAATGGAAATGTCCACATATAACTCAGTCC	31.0785	TGAAGTGTTCAAACTTGAGCAGTATGATTTAACTTTCCCCTTAGCAGAGTTACATCTTATACAACTTTCTATCTTGGTCAAGAAAGCATACTCTGGCAATATATCATGAACATGATTTTCAAAAAGGTTGTGATTTGCATCCACACATATTAAGGAATTCACACAACTGAAGTAATATTTGCAAGCAATTTTCGAAGAATGGAAATGTCCACATATAACTCAGTCCTGTTAGAACCCAAGTGTGTTATCTGTAGGAAGATGTAAAAACGAATATAAAAAAACATTAGATATTCATGCTTATAGATGGAAGCAGCTGAGTATTGCTGAATATGATAAAGATCTAAAAGAATACCAAACCTGACACTCCTATGGTTCCAGCTACTCAGAGGATAACCTGAG…
Fah-sgRNA	GGCCTTGTTCACATATAACTNGG	GGCCTGGCTCACTTATATCTTGG		TRUE	94109	Csmd1	0.085714	4	15,13,8,3	.....G.C....T....T..	1	chr8:16094831-16094853	+	chr8	16094831	16094853	GTATGGCCTGGCTCACTTATATCTTGGTGT	43.206	TTTAGTTACCTCATAGTAAATACTAATGTAATAATACATTACTGTATAAACTATTTTCACTCACAGTGAACAACTGCCTGACAGAAACAACCAAAGGAAGAAATGATATATTCTGGCTCTTCGTCCAGTGGCTATAGTTCATAATGCTGGGAAGACATGGCTGCTTCTTATTCCAGTCGTGAAGGCCAGAGGTTATGTATGGCCTGGCTCACTTATATCTTGGTGTCCCAGAAACAGCCTAGCTGTAAGCAGGGCTATGATATAACCACTCCCCGAGGCTCCTCCTATATGACTATATGCCTATGAATGAGGTCTCATGTTCAGTAGGCTCTAAACCTCCCCTAATCAGCACCATAATCTGGTGCTCAAGAGTTCACCCAGGAGAAGCAGAGGGCATTT…
Fah-sgRNA	GGCCTTGTTCACATATAACTNGG	GGCCATGGTCACATATATTTTGG					0.084615	4	16,13,3,2	....A..G.........TT.	1	chr4:34325112-34325134	+	chr4	34325112	34325134	TACAGGCCATGGTCACATATATTTTGGCTC	28.5853	GCTAAGAGTGTCTACATCAGTGCCCAGAGCCTATCCCAGAGCCTTCCTGCTTTGATTTAACAACCTACCTATTGCTTCTACCAATGTATTTGAAAAATACCTTGCATTAGGTCACTCTTTGATTGCTTTCTATAAAAACGTCCTCAAACTGTTACTGTGTTGGAACATGGAATTTGAGGTGGCTTAAATGTATGCTTACAGGCCATGGTCACATATATTTTGGCTCCAGAATAAACTTTCTCTATATATATTTTTATTTTTATTTAGACTTTCTTCATATATTTTGATTATACTCTTTCCCTCCCCTGACTCCACCCAGATTCTCCCCACCACCCTACCCATACAACTTTATATTCTTTCTCTCCCTCTCCTCCAAATAGGAAAAAAAAAAAAACAAGT…
Fah-sgRNA	GGCCTTGTTCACATATAACTNGG	AGCCTGGTACACATATGACTGGG					0.084274	4	20,15,12,4	A....G..A.......G...	1	chr4:29539669-29539691	+	chr4	29539669	29539691	GTCTAGCCTGGTACACATATGACTGGGGGC	53.2814	CAGGTAAGATATAAGAATGACTTTAACTAGATTTTTTTATTGTGCAGTGAAATGTTTGTGAACCCCCAAAAACCCACCAAGAAGACAAATCCAATGCAAATACATTAGTTCTTTTTATTCAATCTTGAACTTGGATCACACCACCATCTCTGATGTAGGAGAGTAAGAGGGAGCTCGAAGCTTATTAGAAGGGAGTGTCTAGCCTGGTACACATATGACTGGGGGCCACGAGGGTGCTGGCAATCAAACCATTAACCTCAGTTTTCTTCCTGATTGGTGACTGTTAGGAAGTGAAGTGTCAGGGATGGGTTTGTAACCTGAGGTGCAGATTTGTTGGGGAATAATCTTGAAACTGGTTTTAGGTACCGGTCTTGTTGGAGGATAGCCTGGAAACTGATG…
Fah-sgRNA	GGCCTTGTTCACATATAACTNGG	AGCCTTGTTCACATCCATCTAGG		TRUE	57773	Wdr4	0.081818	4	20,6,5,3	A.............CC.T..	1	chr17:31498887-31498909	-	chr17	31498887	31498909	CCACAGCCTTGTTCACATCCATCTAGGTCC	39.6688	GCTGACTTTCCCTCACCGAGTGTGGGATGTTGTGTTTGAGGAGGCCCGGGGGCTGTGGGTTCTACAGGACTGCCGTGATGCCCCCCTGGTGCTCTGGAGGCCTGTGGGTGGTGAGTGGCAGGTGAGAGCACCCAGCAGCTCCGTGGTCTGAGCCTGGTGTCTTGGTGGGGTGTGGCAGGGTGGGGCTGGGGTTTCCCCACAGCCTTGTTCACATCCATCTAGGTCCTAAGGCTATAGCCTGAGGCAGCTTGTCTGCCCTGGCTTGGGTCCCCATGCCTGTGTATAGGAGGTTCCCACACTGCGGAAGGCAGCACTAGGACTGACATGGGTGTACTCTTCCTGTGTGCAGGCCTGTGTCAGGGCCTTGCTGGATACTGATGTGCAGGGAGCACTGCGGGA…
Fah-sgRNA	GGCCTTGTTCACATATAACTNGG	GGCATTGCACACATATAGCTCAG		TRUE	240690	St18	0.081092	4	17,13,12,3	...A...CA........G..	0	chr1:6809892-6809914	-	chr1	6809892	6809914	TGTGGGCATTGCACACATATAGCTCAGAGC	32.1648	TGTAGCACATAACCACACATTCCACATGTAAAATAAAATGTATACATTAAAATTCCAGGGATGGAGAGATGACTCTGTGGTTTAAAACACGAGCTGTTCTTCTAGAGGACCTGGGTTTGAGTCCCAGCACCCACCTGGCTGTTTATAACTATCTATAACTCTAGTTCTAGGAGACCTCACACACTCTTCTAGTCTCTGTGGGCATTGCACACATATAGCTCAGAGCATAGGTGCAAAACACCTATACACATTAAAAATACATGTTAAAAAATAAAACAAAATTTAAAGTATCTATATATACAAACCATATATTTGTGTGTAAATATATACCAATGTGCTTTATTTTAGTTTCAAAATTAATAAAATTAGCATCTACACCTTGTATGATTTATAGTCAAA…
Fah-sgRNA	GGCCTTGTTCACATATAACTNGG	GGCCTTGATAACATGTGACTGGG		TRUE	668963	Btbd35f20	0.079529	4	13,11,6,4	.......A.A....G.G...	1	chrX:7742456-7742478	-	chrX	7742456	7742478	AGCAGGCCTTGATAACATGTGACTGGGGGA	47.5681	AAATCCATTTCCCAACATGCTTGGTGGCCTCCTGCAAGGGGGGTGGGGAGGGGTCCATGGCTGCCAAGAGGATGTCAGCTTGCTCCTTGCCTCCACTAGCAGTCCAAAGGAGGGAGAAGGGAGGAAGGAGATGGAAAGGGCCTTTGTGTTCCACACATACATTTCATAACCCGGAAGAAAGGTGGGCACCTGGGGCAGCAGGCCTTGATAACATGTGACTGGGGGAACTCTTCTCTAGGCTCTCCTCCCCAACAGGGAACACCCCTAAAACCCTCCCTGTTCATACATGGCAGCGGCTGCTATAGGGGTTAGGTTTGGGTTCTGAGGTCACAAAATAGATTGTCTTACCTGGAGTACAGCATGTTTGGTATGTGCCCAAGACAAGCTTAGGGCCCAGGT…
Fah-sgRNA	GGCCTTGTTCACATATAACTNGG	GGCCTTGAACTCATAGAACTTGG		TRUE	217480	Dgkb	0.079121	4	13,12,10,5	.......AA.T....G....	1	chr12:38498802-38498824	+	chr12	38498802	38498824	GGCTGGCCTTGAACTCATAGAACTTGGATA	35.2144	AAAAACATATACAAGTAGCCTCAGTAAAATCAAGCTTTTATATTCAATATAAGACCATTATTATTTCTAAGATTTCTTAAGATATGAGGTGAGAAAGTATGCTTATTAATATTTAGGAGTAGAAAGTACATTTTCCTTTTTAAGGAAAGATCTCATTATGTATCCTTTGATAGCTTACAGATTTCTATGTAGTCCAGGCTGGCCTTGAACTCATAGAACTTGGATATACCTCTAGGATTAAAGATGTGTGCCATTACACAGAGCCCAATTCATTGTTTTAACAAAATGATAAACTTCTATCTATTTAATTGATTATTTTCTTGTTATTGATGTGTCTGAGTAATCTGAATATTTTAGGCTACAAACCTTTATACTTGGAAAATATTTTATCCCATTATA…
Fah-sgRNA	GGCCTTGTTCACATATAACTNGG	AACCTTGCTGACATATAACTCAG					0.076781	4	20,19,13,11	AA.....C.G..........	0	chr9:68209909-68209931	-	chr9	68209909	68209931	TCTTAACCTTGCTGACATATAACTCAGCAA	29.1049	CACATACACTTGTTGGAATGAGCTGAGCAGAACAGACAGTCTGATATCAATAACAAATGCCTAGGATACCAATTTCTTTAAAAAAATGAGACCTTCAATGAAAATTATCTATAGGAAGGGTAAGAAAGTCACAGGCACAAAGAGGCTTCCTCACTCAAAGTCTGTGGAATTACAACTGAAATGCAGCAGACGGGATTCTTAACCTTGCTGACATATAACTCAGCAATGGCCAAGCTCTGAAGACAGCAGCATCTCACTTTCTTAATGTTGATCAGTACATTTGTGCTCTGAGCTCTAGGCTACAAGATAGGAGATTATTATCATACTTTCTTACCATATTTATAAAACTGTAAGGAATCTCCCCTGCTTGGTGGGTTATATTATAATCCTGACATTTAT…
Fah-sgRNA	GGCCTTGTTCACATATAACTNGG	GGCTTTGATCACATACAACGTGG		TRUE	50779	Rgs6	0.075294	4	17,13,5,1	...T...A.......C...G	1	chr12:82996147-82996169	+	chr12	82996147	82996169	GTTTGGCTTTGATCACATACAACGTGGGCA	50.9193	GTACTCCTACTGGTTTGGGATTGGACACAGTCCTGTCTCAAACCTTAGTACCAGCTTTCAACAATGAGTTAAACCCTGAGTTCTGTGTTATAAAGATGAAGAAACAGGACAGGGGATGGATCAGGGCATCCATTCAACATGGCTGATCCTAAAGGCCTGTGGGAGAATCCTCCCCTCTCCCTGTTGTTGGTTTTAGGTTTGGCTTTGATCACATACAACGTGGGCAAACAACTCTGGTGAGACAAGTGGGTAGCAGTCCTTTAATGAGCTGACCTTTAATTAGCAACACAGGCAAAACCTGTTTCAATTGGATGCATTTGGGCCATGAATAAACAAGGCTGCACGACCACAGCAAGAAGGGTAGGTGGCTCTTCTGCACTTGGACAGAAACATGTGATC…
Fah-sgRNA	GGCCTTGTTCACATATAACTNGG	GGCCTGGTTTACATAGAGCTGGG		TRUE	76589	Unc5cl	0.074467	4	15,11,5,3	.....G...T.....G.G..	1	chr17:48504576-48504598	+	chr17	48504576	48504598	ACCAGGCCTGGTTTACATAGAGCTGGGGAT	59.534	TCTGTGTCTCTGTGTGTTTCTATCTGTGCATGTGTCTTTGTGTGTGACTGTCAGTCTGTGTGTGTGTCTTGAGGCAGGAGCTCATGTCTCCCAGGGTGGCCCTGATCTCTCTATGTGGTCTAGGATAAAAGGGTGACCCTGAACTCCTGACTCTTTTCCTCCACTTCCCCAGGGCTGGGGTGGCAGCTTGTGGCCCACCAGGCCTGGTTTACATAGAGCTGGGGATGGAGCCTCAGACAAGCACCCTACTGGCTAAGTTGCATCCTAGCTCCTGTTTTCATGATTAAAAAGAACATTCACAACCCTACCTCTAAGTCATCAGCCAGGAAAGAGGCCACCCCATGGCCCAGCCTTCTCTCTCTCTAGTCCTCCCTGTTCCTGGTGCTGGAGACTCTCATG…
Fah-sgRNA	GGCCTTGTTCACATATAACTNGG	TGCCTTGTTCACAAAAATCTCAG					0.072952	4	20,7,5,3	T............A.A.T..	0	chr1:51404142-51404164	+	chr1	51404142	51404164	TTGCTGCCTTGTTCACAAAAATCTCAGGCA	19.4388	TCTCCACAGTGAGTGTTCTGTAAACAATTAGAGATGCCTGGGCTGGAATGGCTTCTTTTGACACAAATTCTTCTAGTGTCTCTTGAGATTTTAATCGCTTATGCTATGCTTTTCCTGGGTGGGAGGCAGAATTTCCCTCTACACAGTTGGCAACTTGCTCCACCTGGCAGATGCTAGTGGCCTTCACATTGTGCCTTTGCTGCCTTGTTCACAAAAATCTCAGGCAGCTATTCCATCCTAGTGACTTTTGTATCTTCTGCTTCTCCATAATGTTTCAAACCTCTTCATTATCAACCTTCCAGGAAGTCAGTACTTTTACCTTAATAGTAGGCTTGACCATACCCCGATGTCTTAGTTTCTTTTCCCACTACTATGGTAAAATACTCTGAAAACAAGCAA…
Fah-sgRNA	GGCCTTGTTCACATATAACTNGG	GGCATTTTCCACAAATAACTCAG		TRUE	243537	Uroc1	0.071289	4	17,14,12,7	...A..T.C....A......	0	chr6:90336387-90336409	-	chr6	90336387	90336409	GAAAGGCATTTTCCACAAATAACTCAGTTA	17.3386	TTAGGGAAGGAAAGCAGAAGCCACTGTAAGCCCAGAGAGGCACCTAGCTTGGCCAGTGGTACAGAGGCTGTGTTCTGGGATGGGCAGACTTGGGCAGTGTACATAGCTGATACGGTAGCCACTGTCATGGCCCCACCATCATGGTCCCACCATGCCCACGTTCTCATCCACCAGCCTGCATGTGGCCTTACCAGGTGAAAGGCATTTTCCACAAATAACTCAGTTAAGATCTTGAGACTGTTCTGTGATCTTCCAAATGAAAAGTCACATAAACATGAAGGACCTTGTAAGAGGCAATGGATGCCAGTGTCAGACGATATGAGAACCAGGCTGAGCAGTGAGATGTGGATTTGAGGATGCTGTGTTGCTAAAGACATAGCTGTATGTACAGAGGATTTC…
Fah-sgRNA	GGCCTTGTTCACATATAACTNGG	GTCTTTATTCATATATAACTCAG					0.07107	4	19,17,14,9	.T.T..A....T........	0	chr1:76017520-76017542	+	chr1	76017520	76017542	CTAAGTCTTTATTCATATATAACTCAGGCT	22.3464	GCCTATGAAATTGGGCAGGAAATAGGGAGGTGGAAAATCTGGTATAGAGAGAGGATTTCAGGGAATAGAGTCAGAGGCGTGAAAGGATTCAACCCGGAACTCTGAGGAGAGGTAGCAAGTCATGTGGCACTCATAGAATGGAATAAATGGGTAATGGGGTTATAAGCTAGTTAGTTGACAGGTTCGAGCTTTTGGCCTAAGTCTTTATTCATATATAACTCAGGCTCAGGGTTGTTATTTTGTGCTCTTGGACATTGGTGAAAAGGTATGCGGTTAACACTTACCTATGTAATTGCTGTTGCTTTGTTTCTTCAACAGACTCTGAGGTCCTTTACGGCAGAAGGCTCCTGGTCTAGTATTCTTCCAGGAGTTAGAGAATAACAGAAAATGTAGATAGAC…
Fah-sgRNA	GGCCTTGTTCACATATAACTNGG	GACTTTGTTTACATATAAATTAG					0.070789	4	19,17,11,2	.A.T.....T........A.	0	chr17:75771236-75771258	-	chr17	75771236	75771258	GTGTGACTTTGTTTACATATAAATTAGACA	23.5378	GTGGGAGAGGGAGCTCTGAGGGGCAGTGAGGGTCCAAGGAGGCAGACTCAGAGGTTGCTCCTCCTTGAAAGTTCCCAGGTGTTATTTTGTCAGTGTTCCAGAAAGGGAAGAGTTACCCAGAATTAAAAGAATTGCAGTTTAAACATTGCCAAAATAAGGTGGAGAAACTACTTAAGGGAAATATAATTAAGTAAATGTGTGACTTTGTTTACATATAAATTAGACATTGTGAAATTGAGCCCTGCTGGCCAAAGGGTGAGGTGTTTGCATCCAATTTGTAACTATCAGGGGTCAGCAAACAAGAAAAATCAAAGAAAAAAGATCAGTCTTCAAGACCATCCTTACCCAGGGCCTCAGTAATGGCTGTGAGGTCTTGCTTCTTGTTTGAGGACTCTGAAC…
Fah-sgRNA	GGCCTTGTTCACATATAACTNGG	ACCCTTCTGCACATATAACTCAG		TRUE	17933	Myt1l	0.06875	4	20,19,14,12	AC....C.G...........	0	chr12:29636156-29636178	+	chr12	29636156	29636178	TAAAACCCTTCTGCACATATAACTCAGAGG	18.2449	CTAGGTATTTTCTAACACATACACTCACAACTAGGCTATCATAGCTGATTCTGATAGTCCTGGGCTCCATCTTTGTCTTTGGTAATAGTTGTTAGATTTTGGTATTTTTCCAATTGATTATTAAATATTCCTGTCTCCCAGAATCTCAGCATCTTTGATAGTGACAGCAAAAAGGGGGCATAAGAGAGAAAACAGCTAAAACCCTTCTGCACATATAACTCAGAGGGACTGGGTATGAGGGACTGGCTAGAAGATGGCTGTCCTCCTGGACACTAATCTTAAAAGTATCTGATTAAAGAAATGTTTGGATGTGATATGAAGGATGACAACAACTTTTTGAAATTCACATAGAATCATGGCTGGGGTTGGGGGTGGAGAGCCCAGACACAAAGATCTATT…
Fah-sgRNA	GGCCTTGTTCACATATAACTNGG	GTCTGTGATCACATATAACTTAG					0.067577	4	19,17,16,13	.T.TG..A............	0	chr4:27537131-27537153	-	chr4	27537131	27537153	TCAAGTCTGTGATCACATATAACTTAGTGA	38.1661	AAAAAAAAAGGCCTTTTTTATCTGTAATGTTTTTTTCGGGCTGTACTGAATTTGGGACCTTCAAACTAAAACTATTTAAAAATTGTAGACTTGCAGACACACAGGGTAAGAAACAAACTCAATGCTTCTATATTCACTTAAGAGATTTTTCTGTTATCCAAAATGCTATATCATGCACTCACTGATATTTTCAAATTCAAGTCTGTGATCACATATAACTTAGTGAAAAGAAGTCTTGTGGTTTTTTTTTTTTTTTTTTGATTTTTGAGAGAGATTAAACTTAGAGCTTTAGAGAAATAGCAATATTTTGGATTATATTTTTTATCGTGTTATAACTTCTACAAACATAAAACAGAAGACTGAAATGTACACTAGTTATTTCTTTAAGATATTTTATGT…
Fah-sgRNA	GGCCTTGTTCACATATAACTNGG	GGCCTTATTCAAATAAAGCTTAG					0.06734	4	14,9,5,3	......A....A...A.G..	0	chr13:22043143-22043165	-	chr13	22043143	22043165	AAGAGGCCTTATTCAAATAAAGCTTAGGAA	20.9686	GCACCTTGTAGACGTACACCGAGTAGCTCTCCTTGCGGCTGCGCTTGCGCTTCTTGCCGTCCTTCTTCTGGGCCTTGGTGACGGCCTTCTTGGAGCCCTTCTTCGGGGCGGGAGCGGACTTCGCAGGCTCAGGCATAGTGAAGCAGGACCTCTACGTAGAGCTATACCACAGAAGCTGATCGGCTCTTCCCTTTTAAAGAGGCCTTATTCAAATAAAGCTTAGGAAAGCAAAATGATGATTGGGTGATTGGTTTGATGACGTCATATAGGCTTTGGCCCAATCAAAATACTTGTTGCTATAATCGCTTTCCATTGGTCTAGATGAAAAGAACGCAGCCAATCCCGAACGTTCCTTTTCGCGCCCAGAGAAAACTATAAGGACCAAGCTCTTGCTCTTTG…
Fah-sgRNA	GGCCTTGTTCACATATAACTNGG	ATCCTTGTTCACATCTAAATTGG					0.066942	4	20,19,6,2	AT............C...A.	1	chr13:3037988-3038010	-	chr13	3037988	3038010	TATGATCCTTGTTCACATCTAAATTGGTTA	42.0483	ACAATTTTTATCTTGTTCTTTCTTTAGATAATTATTCTTCAAAAGTGGGCTTCTAGGAGAAATCCTTCTGTGGTGATATGACCGCTGTTAGAAGTTTTGTAATTTACATAACCATCCCTTATAGCACATTCTGGCTTCACCATACAACCCCAAACCTTGCTGCTATTCTGTCTACATGTGGGTCTTGATGAATGTTTATGATCCTTGTTCACATCTAAATTGGTTAGTTTTTTAAAAATTAGTTTGTAAAAGCCTTTTTTACATTAAGGATATTAAACTTTTACTATACTTTGTGTAAATAACTGTTTGCCCTTTAAGTTTACATGTATACTATTAATTTAATATTTTTTGAATCTCTGAATGACACACACATATGATGTTTTGTTTTTCTCCCTATGT…
Fah-sgRNA	GGCCTTGTTCACATATAACTNGG	GGCCTTGTTTAAATATCACAAGG		TRUE	109700	Itga1	0.066733	4	11,9,4,1	.........T.A....C..A	1	chr13:115064130-115064152	-	chr13	115064130	115064152	AGGTGGCCTTGTTTAAATATCACAAGGGTA	41.7088	CCAGAGCGTGAGGGTTTCCTGGTTGTTCAGTCTCTGAGAGCGCCCTATCAGCCCAGGTTGGTTAACTCTTTGGTTTTTCCTGTTGTGTCCTTGACCCCTCTGGCTCCTACAGTGCTTCCTCCTCACCTTTCTGCAGTTTCCTCAAGCTCCACCTAATAAAGTTTGGGTGTAGGTCTCTGCATGTGCTTCCATCAGCAGGTGGCCTTGTTTAAATATCACAAGGGTATATGTAAAATTTCTGTTCACGCCATTATCATCAGTGCTCTGTACTTTCTGCATGCATCCTTAAATCAATAACATTGGCATCCGAGCCTTTTTACTACTGTAAGCCCCGGCTTTGGTCTTGTTTTCAACCAAGTAGGGATCCCTGTCCTTAACAGAGTGTTTTACCCAACATTT…
Fah-sgRNA	GGCCTTGTTCACATATAACTNGG	GGACAAGTTCACATATGACTGGG					0.066275	4	18,16,15,4	..A.AA..........G...	1	chr10:105158609-105158631	+	chr10	105158609	105158631	TACTGGACAAGTTCACATATGACTGGGTCT	57.9945	GGGGGAAGGCAACTCACCCATTGGTTATTTTCCCATTTCATATTTAGCTTCTCCTTCTTTACTTAATTCTTCCCTTTGGTATTTAACATTTTCAACCTGCCTTATATTAAATAATAAATATAAAGAAAAATAATTCTTTCCACGTTAGGCTCTTGGTTCCCAGCCTCTACTTACTTCTGTCTTTTACTTCCCAGACTACTGGACAAGTTCACATATGACTGGGTCTTGACACATCTTTTCTTCTCACCCTGTATATTCAACCTAATCAATTTTACCAATTTTTTACCAATTCAATTCAATTAAATTAAATTCAATTAAGGCTCAGAATTCTCTATAAATTATAGGCCCCTTTCCCATACATCCCTGAAATCTTGACTTGAAATGCTATCCACATGAGTT…
Fah-sgRNA	GGCCTTGTTCACATATAACTNGG	AGCCATGTTCACAAAAAACTGAG		TRUE	319472	9330158H04Rik	0.065657	4	20,16,7,5	A...A........A.A....	0	chr6:36243530-36243552	-	chr6	36243530	36243552	TAAGAGCCATGTTCACAAAAAACTGAGGAT	23.1876	TAATCCCAGCACTTGGGAGGCAGAGGCTGGCAGATTTTTTAGTTCGAAACCACTAAAACAAGATATAATGGTGTTCTCTATCAGTACAGATCACTACCGAAGGCTCAGGACTTCTAACCACAATAGTAAAAATGCACGATAAAAACTCTATATTGCCCAGAGGGAAGGTGCAAAAAAATAATTGTTTCTCACTTTTTAAGAGCCATGTTCACAAAAAACTGAGGATTGTAATGTTAGACGATAGTGAAGACACTTGATATAAATGGAGCATTGAATACTGCGTTAGACCCTGAACAGGAAAAGGAGCTAGCGAAAAACTGGTGTACAAAAGACAGTGTTTATTGCTCAGTTCAGAGTAATGTGTTGACTTTAGTTTCTTCATTTTAATTATTTTACTAT…
Fah-sgRNA	GGCCTTGTTCACATATAACTNGG	GGCAGTCTTCACATATGACTGGG					0.065387	4	17,16,14,4	...AG.C.........G...	1	chr14:107895426-107895448	-	chr14	107895426	107895448	AAAAGGCAGTCTTCACATATGACTGGGGTT	51.4068	TATGTCCAGACTATATGATACCATGTACCATGTAATAATACACATGCATACTATGTAATGTTTAGAGTGATTAGCAATCCTGTCTCCTCACTTATTTTTTCCCATGTGTTTGACGGTTAACATATTTAAAGTTATTTTGAAATGTACAAAAGTTGTTAGAGACTATGGCCCTGCTCTGTGAGAGGATGCAAAAAGCAAAAGGCAGTCTTCACATATGACTGGGGTTTGAACTAGTAATCCAACCTTTACCTGCTTGTCCTCTCACATATCCCTCCTCACCTTGACTTATTTTCAAGCTATTCCATTTCCGGTGATATATGGATAATCAGACCAACAACTGAGATTGGATACTCCTATCTCTGTGACTGGATGATTGCCTTTTTAAAGAAATCTTCTCTT…
Fah-sgRNA	GGCCTTGTTCACATATAACTNGG	GACCTGTTTCACATAAAACTAAG		TRUE	18798	Plcb4	0.06512	4	19,15,14,5	.A...GT........A....	0	chr2:135962667-135962689	+	chr2	135962667	135962689	ACATGACCTGTTTCACATAAAACTAAGTGG	21.1204	CGACTGGAATAAGGAAGAGAGGGACTCACTATGCAGAGAAACAGAGAATAACATTTCATACCACAGGACCGCAGTAAGAGCAGAGATGGCGTGAGTGGAGCAGATGGGATGATTGAAGGGTGAAGCAAGGTGATATGTGTCAGGTGGAAATGAGGTAATTGAGAAGTTTCTATGAGAAATTAAAAATGAGGGTGTAACATGACCTGTTTCACATAAAACTAAGTGGGGAGAGGGTATCATAGAAGACTGTGGCGGGCCCTTTGTGGCCTCTCACCTAGAGGAAAGTAAAGGCAAAAGTGTGGAAAACAGTGAGAGTGGGCTTTTAACTGGTCAGAAGCAGCCCTGGTGGTTAGAGAGTAAAGAGGGAGGAGATAGAAGAGTCCAAGGCATAGCAAGGGC…
Fah-sgRNA	GGCCTTGTTCACATATAACTNGG	TGCCTTACACACATATAACTAGA					0.064484	4	20,14,13,12	T.....ACA...........	0	chr1:176569472-176569494	-	chr1	176569472	176569494	ACCATGCCTTACACACATATAACTAGATTC	16.5841	TTTTCTAAAGCTGTGGATGAAACTGAAAACTAATGTAATTAGGTTTTTAATCCTGAACAACTCATAATGATCACTTTTTCATTGGTAGCTTAAAAATGAGGCTTTCATGTTTCTGTTGACTCTTCCAAGTTCTGGTGGCAGACTAACACTGTCCCCTAGCCTCCACATACACCTGCACACATGGGTGTACCTGTACACCATGCCTTACACACATATAACTAGATTCAACCTGAACCAAAGGCCAACTTAGCTTTTCTTTCTCCTCACATAAACATTATTTCAGGCCAGGCTATTAAAAATATACACCCACAAGACAGAAGACTGGAAGGAAAGTGTTTAACATTGGATGGAGTGAGATGAAACAAACAAGCCTTATATTTACAGTCAAACCCAAGGGAA…
Fah-sgRNA	GGCCTTGTTCACATATAACTNGG	GGAATTGGTCACATATAATTGAG					0.064042	4	18,17,13,2	..AA...G..........T.	0	chr16:51285792-51285814	-	chr16	51285792	51285814	TCTGGGAATTGGTCACATATAATTGAGTTG	29.4935	TGTGGAGGGAGTACTGGGAAAGACATCTAAATCTAAGGGCCATTTGAGAGATAATATGGAAATCTAATACAGTAGAAGTTTCTTAAAATATATACATGTAAGAAGGCTATCAAAAAAATGAATCTACCAAAAGAAAAAGGGGGGATGGGAACTGAGCTCCATCTGAATATCTTTCATCATCAAAAAAGCTTCCAGTTCTGGGAATTGGTCACATATAATTGAGTTGCTGGCCAGAAGAGCTCCATGGGAACACCCAATGATTAGCCCAATTCCAAGGCAATTGGAGGCTATGGGTTGCTCTCCACAAATTGATAGTAAGGCCCTGTCACTGAAGGCAACACCTATCCAACTCTTTGACCATGGAGAGGGAGAACTGCTGGTTACCTAGAGCCTTCAACG…
Fah-sgRNA	GGCCTTGTTCACATATAACTNGG	GTCCTTGTACATATATACCTTGG	TRUE		72621	Pdzd11	0.060606	4	19,12,9,3	.T......A..T.....C..	1	chrX:100622984-100623006	-	chrX	100622984	100623006	TCCAGTCCTTGTACATATATACCTTGGAGT	37.2038	GGTGAGTTTCATTCTGGAAAAGGAGAAAGATAGTGATGTCTAGATGCCTGTAGCCTGTGGGGAAAAGCCAACTAGAAAACAACTGGCGTTTATCAGGTACCTTAGATTGGTCACTTATACAGCTAATTTTATTCGTAGAAATCAGTAGAAAAAAAAAGTCTTGGGAACCTTCCATCTGATTTGCCTGGCCATGCCATCCAGTCCTTGTACATATATACCTTGGAGTCCCATACACTTAGGAAACTCCAAGGAGACACGTCCTGCTCATCCCCGCCCCCACCCAAAGTAAAAACACAATACTGAATAAACGTGGCTTGAGTGATACTACTGCTTGAATATAAAATGCCATTGAGGAAAACAAATACATCAATCAAACACTGGGAGAAACAGCAACGTCAT…
Fah-sgRNA	GGCCTTGTTCACATATAACTNGG	GGCTTTATTCACATATGAATTGG					0.060504	4	17,14,4,2	...T..A.........G.A.	1	chr9:23193492-23193514	-	chr9	23193492	23193514	CCATGGCTTTATTCACATATGAATTGGAAA	29.4511	TTATTTGGGGTGTGATTTTTAAAACCTAGCTTAAAATTAGGATGGCTCCTGGGGTTTGATGGACTAAGGCAATAGAAGCTTCATGTAGGCGAGTGCCCCAGTGCTCCTATCAGCCTTTGTTATGAGAAGGAGGAGAACCAGAGCCTGGCTCTCAGCTCTGAGCACAATGGATTTCTTGGGAACACAGTAATGTTATCCATGGCTTTATTCACATATGAATTGGAAAGAAAAAGCCCATCCTTGGGGTGCACAGATTGCAGACACTGTTAGAACATGACTTCCAATGATTAAATAATCCAATTTTACAGCATGTCAGTCGGGCTCATGTTTTGACAAAAGTCATTTCTCTTCAGTTTGGCAGTTTCAAGCTCAGACCAAAGAGGACGGAGTACAAATTTT…
Fah-sgRNA	GGCCTTGTTCACATATAACTNGG	GGGCTTATTCACTTATAGCTGGG					0.06	4	18,14,8,3	..G...A.....T....G..	1	chr14:105401649-105401671	+	chr14	105401649	105401671	GTCAGGGCTTATTCACTTATAGCTGGGACC	42.5183	ATCACACTGGAGAATAATTTTGGTTCCCAGCAATATTTTATTGTCAGTTATTTATGTTAATGTTCCTTGGTAGGAGACTTTCTCATATTGCTGCACAGATTAAGGTCTTTCTCTTTCACTCTGTGGCCATCACCTCCCTTCAGTGCCCAGAACTCTGAGGGCTGGGCCAGGAGGTTAGGATGCTACATCACCTGAAGTCAGGGCTTATTCACTTATAGCTGGGACCCTAGGCCTGAGCTGTGGCGAGTCTCTTATTTAGGATCCTGGTAGGCTATGACCACCTTTAACTACATCGCAGGCCTGCAAGGCATTTTCTGTGGGGAGCGGGTGTGGCGGCAGTCCCAAAGGCGCCAGGGACTGCAGCTAAGTCATATGACTTGCACCTGACTTCCTCATATA…
Fah-sgRNA	GGCCTTGTTCACATATAACTNGG	TGCCTTGTTCTCTTGTAACTGGG					0.06	4	20,10,8,6	T.........T.T.G.....	1	chr7:98830198-98830220	+	chr7	98830198	98830220	TTTCTGCCTTGTTCTCTTGTAACTGGGTCT	64.1155	CATATTCCCCTCAGATCACTGGCCACCTTAGGGCTATAGGAGTGGCCTACTCTTGAGATGTTGAGACTGGGAAATTGTTTACATTACATAATAATTGCATATTTTAGCTTGTTCACTGTTGCCATGTGTGTGTGCTTGCGCATGCGTGTGTGTTATGTACATACAACATGTGCACATAGAGGCCACTACATGTCACTTTCTGCCTTGTTCTCTTGTAACTGGGTCTCTCATTTGGACCTATGCTGGCAGCCAGCAAACTTCAGTGATCCTCCTGCCTCAGTCAGTCCCCGACAGCTGAATTAGAGAAGCCCGCTGGCTTTTCACACGGATGCTGGGGGATTTCTGCTCCTTACCCATGATCAGAAAGTTCTCTTACCACCAGACTGTCCTAAGCCTATC…
Fah-sgRNA	GGCCTTGTTCACATATAACTNGG	GGGCTTGGCCACATATCACTTGG		TRUE	668963	Btbd35f20	0.059729	4	18,13,12,4	..G....GC.......C...	1	chrX:7570382-7570404	+	chrX	7570382	7570404	AAGGGGGCTTGGCCACATATCACTTGGTAG	37.7867	GAGGAATAGGATACTTCCTCAGAGTATAAAGCCAAGACACACCAGAAGGGCTCCTTCCCATATCAGTCCAATCACTGAGGACTCAAAACCTCTGTGCTCACCCAGAAGAGGGATTTAAAGGAATCTAGCTCACAGAAAACGCTGTTGAGCACAAATGAAACTATACAAAAATACTCAGCAAAGTGCCCAGCAAGGAAAGGGGGCTTGGCCACATATCACTTGGTAGGGTCTCACATAACCCTTGCCCCCTGGCTCTACCCCAAGCTCCTGGGAGTCTTAGGACCAGTCTGTGTCTTCTCTGCTTGTTCCTAGCACTGTGCTCAGCACATAACAGGCTCTACCAAAAATGCTGCTGATGGATTCTCTCTAAACCTACTGAGTACTGCAAACCTGGTCCTG…
Fah-sgRNA	GGCCTTGTTCACATATAACTNGG	GGCTGTATTCAGATATAACTTAG		TRUE	102465114	Mir3084-2	0.058996	4	17,16,14,9	...TG.A....G........	0	chr19:57535555-57535577	-	chr19	57535555	57535577	AACTGGCTGTATTCAGATATAACTTAGGGA	43.2574	GAAAAATTGAATTTAGCCTGCCGGTGGATGAGGGCAGTAGCAGGGGCAGAGATGGCTGCTGGACTAGAGTCCTTGCTGTGTGGCCTGAGAGACCAGCTAGGGCAAGATATGCCTGCTGACCATGGCTTTTATACTCTGCAGCTGGGGGCCCTGTGTAACTTAAAATTTTTTCTGAGCCTCATTTCCCTCAACTGTAAACTGGCTGTATTCAGATATAACTTAGGGACCTCTGGTAGATGGGAGGTTAAAATGAAAGGTCAGAGTTCATGCAAGAAGTGTGTATCAATACCGCTATGTGCCAGGACCTGCACTAGGGAAGCAGTAGGGAAAAAAATCACTTGGATGCAGAGGACACAAGACAGAGAGTCTGATCCAGACACTGAGGGGTGGAGCAGAGAT…
Fah-sgRNA	GGCCTTGTTCACATATAACTNGG	GTCATTGTTTAGATATAACTAAG		TRUE	22589	Atrx	0.058116	4	19,17,11,9	.T.A.....T.G........	0	chrX:105839653-105839675	-	chrX	105839653	105839675	CATTGTCATTGTTTAGATATAACTAAGGGA	33.5187	AACAGGAACACCACTTCAAAATAACCTAATTGAATGTGAGTTAATATTACGTCACTGTGCTTTAGAATGTCAGTGCTGCCGTTGACTCGCACGTGTTTGTAAATTTGCCCATTTCCTCTTCTTTCTGTTTGTTGACCATAATGTATAGTTGATTCTTCTTTAAATAGGAGTAGCAAACCACTCTCTAGACATGTGCCATTGTCATTGTTTAGATATAACTAAGGGAAAAGAAATATTTAAAAAGTATAAGAATTCTTTAATGATTACTTCAAAATATACAAAATGTGTATGTGGTCATTCAATAGGTCTAATAGGGATATCTGTCTGTCTGTCTATCTATCTATCTATCTATCTATCTATCTATCTATCTATCTCTCCAGTTTGGAGGAAGTACCACTA…
Fah-sgRNA	GGCCTTGTTCACATATAACTNGG	AGCCCTGTTCACAAATAGCTAAG		TRUE	73341	Arhgef6	0.057778	4	20,16,7,3	A...C........A...G..	0	chrX:57279154-57279176	+	chrX	57279154	57279176	TTGCAGCCCTGTTCACAAATAGCTAAGCAA	42.4289	GCCTGGCAAGCAAAGGTCAGAGCGAGCATGAGAATTTCCAGTTTATGTGCTCTCAGAATAAAAGCACCAAAGACTCCTTCTTTCTTTATGGTACAACGAGACCTATCACTTCAAAATGCACAGGAATGTGGAAGCTAAGAGGGAGATCCCATACACCTGCACATGGAAAGGACTAGTGAAAGGACTCTGTGTAATATTGCAGCCCTGTTCACAAATAGCTAAGCAATGGAACCAACCCAGGTTTCCAAGCCTAAAGGAATGCACAGGGGAAATTTACAATCTATGTACAAGAAAAATTGCTTAGCTATAAAGAAAAATGAAGATATGTCATTTGTAAGAAATTGATATAATTAGAAAAAAATAATATTAAACAAAGTAAGGCAGCCTCGGGATGGCAAA…
Fah-sgRNA	GGCCTTGTTCACATATAACTNGG	GGACTTGCTCACATATTTCTTGG		TRUE	75597	Ndufaf2	0.057778	4	18,13,4,3	..A....C........TT..	1	chr13:108058466-108058488	-	chr13	108058466	108058488	TTTAGGACTTGCTCACATATTTCTTGGCCT	22.1399	TCTAGTGACATACGTTGTTGCACTATTACTAGGTATACTGCTAACAGTGCTCCTAAATGTTCTTGTTAAGTACATAGACCTGCACTTCAGTACTCAGCTGCCCTCACTAGCAGACTCAGAATTGTTCGTTTGCACACTTAATTCCAGTGGTAGCCTCAGAGTCAGAAGAACTTGAGGTGGAAGTCTCTGGATAGTCTTTAGGACTTGCTCACATATTTCTTGGCCTGTCCTTGTCCCCAGAACCCAGCAGTCATCGAAGCTTTGGTCCATCCATGGCAGCCTCGTCAGGGAGTGTTTGCCAGTTCCCCTCCCCACACCACCCCGCCCCCCCAGCTTCTCTCAGATTTTACAGTTCTGTCCAAGTCTCAGCTGTGCGCTGCCTGGGTTTCCTTCGCTCTC…
Fah-sgRNA	GGCCTTGTTCACATATAACTNGG	GGCCTTCTTAACATCGAACTTGG		TRUE	11761	Aox1	0.05625	4	14,11,6,5	......C..A....CG....	1	chr1:58075473-58075495	-	chr1	58075473	58075495	ACTGGGCCTTCTTAACATCGAACTTGGATA	37.1086	TAAGTGTGCAAAATGGAGTCATTTACGTCATGTCCAACAAAAATGGCATCAGGAGGCCATAGGGGCAAACACCTGTGGCAGAAGGGTCTGCCAAGCTCAGTCCTAAGTGACGAGGGCCTAAGTTTAACTCAGGTATGTCTTACCTACCAAATATTGAAACATGCCAGTCAGAATGTGCTTCTGTGCTGCCAAGGTCACTGGGCCTTCTTAACATCGAACTTGGATAATCTTTTCTTCACCAATAAACCCTAACCTTTTCCTTTGTTCTCTAGGTAAGAGGGTAGTCCTTTTCTACATGAATCTCCTATATTGCATTTCTATTTCTTGTATATTATCCCCAAAGAAGTCCATTCATTATTCTGTCTTTGTCTTTCTCTATCTCTGTCTCTCTGTGTATTC…
Fah-sgRNA	GGCCTTGTTCACATATAACTNGG	GGCATTTTTCACATGTGACTTGG		TRUE	407823	Baz2b	0.055197	4	17,14,6,4	...A..T.......G.G...	1	chr2:60079660-60079682	+	chr2	60079660	60079682	TTGTGGCATTTTTCACATGTGACTTGGTAG	34.5885	AATAAATACACTTTCTATAAAATTCTGCAGTGCTCAAGAGGAAATAAAAATTTGTGTAGATAGAAAGAAAATTCGTAATTGGATAAAATATAAAAGTAAATGCTCCATTTTTTATTTTTTAAAAATTACAAGACTATGCTAAAGCATATATGCTTTATTAAAGCCCGAAGCCGGCAGTATCAAAAATCAGGTTTAATTGTGGCATTTTTCACATGTGACTTGGTAGGTACTTGTATGAGGGGGAAATGTGAAATGACTCTAGAGAATAAAGCCAGACAAATATAAAACTTTTCATAAAAATCTAAAGTGAGTTTTATAAGCAACAGGTAACTCCTTACAATCATGTCAAAACTAGGAAATGTATTCAAATCACACATATAAAAAGTAATGGTTTGCCGG…
Fah-sgRNA	GGCCTTGTTCACATATAACTNGG	AGCCCTATTAACATATAACTGGA		TRUE	12814	Col11a1	0.054167	4	20,16,14,11	A...C.A..A..........	0	chr3:114124664-114124686	-	chr3	114124664	114124686	AACAAGCCCTATTAACATATAACTGGAAAT	29.9118	ATCTACCTCTACTTGGTCTTCATTTTATTTCCCTCCAATAATATTGTTGCTTCAAATATAACATCAGGTAAGAAGACATGATTTTTTCCAGTCACACACACACACACACACACACACACACACACACACTCATGTTTTTATATTTTCTATTTGTTTTAGCTTATGAGTTTGGGGGTGGGGGCTCTAGTAGAGACAAAACAAGCCCTATTAACATATAACTGGAAATTGTCCGTGTGTCAGAGCCAGTCCATGCAGACTGACAAGCTTAAGGTTTAATCGAGTCAAACACATGCATTTAAAAGGGATTCAGTGCTCACGCGTGGCATTTGCTGGCATCTGTGCTACAATTTAGCTCTTACTCTGGGACACCAAATTTCTTTTTATGGGTCCTGAGATAAA…
Fah-sgRNA	GGCCTTGTTCACATATAACTNGG	GGCCATGTACGCATACAACTAAG		TRUE	237859	Nsrp1	0.05216	4	16,12,10,5	....A...A.G....C....	0	chr11:77067054-77067076	+	chr11	77067054	77067076	TGAAGGCCATGTACGCATACAACTAAGGCA	37.861	AAAACAAACAAGCAAAAATGCACACTAAAAGGGACAGTTCTGAAAGTCCCAAAGAAAGTCAAACATGGAGGCAGAGTTGTAATTCTAGTATTTGGAAGGCTGAAGCAGGATGATCACAAGTTCAATGTTAGCCAACATACAAGATGAGACCCTGTCAGAAAATAAAAACAAAGTTCCTATACACTCCAAGGGATCTTGAAGGCCATGTACGCATACAACTAAGGCAAGAGCCCAGAGGATTCTAAGCATTTTGGAACTGCTTTTGAAGCTATACAAGAGTAAAAGCTATAGCAGAACTGTAAACTACAGGCCTGATATAACATGAATTAATCCACTGTCACAAGAATGGGACACTTAACTAGTTCCAATGTTTTGGTAGGATAAATCAGTGGCTGTCAT…
Fah-sgRNA	GGCCTTGTTCACATATAACTNGG	GTCCTTGTTTAGATATACCTGGG		TRUE	26383	Fto	0.050703	4	19,11,9,3	.T.......T.G.....C..	1	chr8:91320855-91320877	+	chr8	91320855	91320877	CAGGGTCCTTGTTTAGATATACCTGGGGCA	47.2639	TGTCTACGCTGGGTCCATTTCATGGCCATGGAGAATAGCTGGCCGTGAACAGGGATGGCCTTTAGGTGTGTTCCCAAATGGTCTAGATGGATCAACAGGCAGGTCTGTTTGTAGTTTGTTTGTTTGTTTTGAGAGTTCTCCATACCGATTTCCAAAGTGACTGCACAAGATCCCATTTCTACCAGTGGTGAATGTGCAGGGTCCTTGTTTAGATATACCTGGGGCAGCCTTTCTGATTGGGGTGATAAGGATTCTCAGAGCAGTTTTACATTTATTTCCCTAATGGCTAAGGATGTTGGATAGTTCTACAAATACTCATTGGCAATTTATCTTTCATGTGAGACCTGTTGATGCTTTCCACTGTGTATTTTGAGGTTCATTTCCTTGTTCTTTTTGAGA…
Fah-sgRNA	GGCCTTGTTCACATATAACTNGG	GGCCTAGCAAACATATAACTGGA		TRUE	18431	Oca2	0.048435	4	15,13,12,11	.....A.CAA..........	0	chr7:56438658-56438680	+	chr7	56438658	56438680	GCCGGGCCTAGCAAACATATAACTGGATGC	35.8351	TGATTTCCATATGCAGGGATCCATCCCATAATCAGCATCCAAATGCTGACACCATTGCATACGTGGGTGGGTAGGGGATTGGGGGTGGGTATGGGGGACCTTTGGGATAGCATTGAAAATGTAAACGAGGAAAATACCTAATTAAAAAAAGATTTTGCTGAAAGGACCCAGATACAGCTGTCTCTTGTGAGAGTAGGCCGGGCCTAGCAAACATATAACTGGATGCTCACAGTCAGCTATTGGATGAATCACAGGGCCCCCAATGGAGGAGCTAGAGAAAGTATCCAAGGAGCTAAAGAGATCTACATTTGACTTTTTGGAAACATCTGTAGGGTGCTTTGTGTATGCATTTTTACAGTCGTTTTGAGTTTGGATTCTTGTGCTTCAGAGACAGGCTAC…
Fah-sgRNA	GGCCTTGTTCACATATAACTNGG	TGCCGTGTACTCATATAACTTAG		TRUE	12583	Cdo1	0.047407	4	20,16,12,10	T...G...A.T.........	0	chr18:46722908-46722930	+	chr18	46722908	46722930	CAACTGCCGTGTACTCATATAACTTAGTCT	47.5902	TAGCACTGCAAAACATAGACTTATTTATTTATTTTGAGACAGAGTCTCAGTATATATCCCTTGCTGTCCTAGAACTCACTGTATATAGCATATTCCGCTCTTCCAGAGGTCCTGAGTTCAATTCCCAGCAACCACATGGTGGCTCACAACCATCTGTAATGGGATCCGATGCCCTCTTCTGGTATGTGTCTGAAGACAACTGCCGTGTACTCATATAACTTAGTCTAATATGAGTCTTAGAACCCTTTGAGATTATCAAATAGCCATTTAAAAACACGTTATAAAAGCAGTTAACAGTTTGAGAAGTTGAGAAAATGTACAAAATAGAAGGGTATGTATAACCTCAACTTCGTGAAGAGCGAGTCACCAGCACACATTTGCATTAGCATAGAGTACACA…
Fah-sgRNA	GGCCTTGTTCACATATAACTNGG	GCCCTTGTAGAAATATAACTAAG	TRUE		14933	Gk	0.046296	4	19,12,11,9	.C......AG.A........	0	chrX:85702755-85702777	+	chrX	85702755	85702777	ACCTGCCCTTGTAGAAATATAACTAAGTTT	40.7968	TCTGATAACTAAACTTTCATCTGGAAATGAGAAATGCAGATAAGAAATAAGGGATACATTTATTTTAAGTAAACTTACCATTAATTATCAATAGGTACAATTTCAAACATTTATAAATCTCGCATTTTGTAGAAAAATTAATGTTATTTTTAAATTACTAGAACAGTGATTTACACAATTATTTACAATGAACTCAACCTGCCCTTGTAGAAATATAACTAAGTTTAAAAGTATCACTGCCATAATAACTTCACAGGATCTTTCTATATTGATGTCACGTAAGTGGCAGCTGTATCAGTGACACCGAGCAGCTTCAGTCATTGGGAGCAGCACATGCAGAGGGGAAGGACAATCTACCATTAATTCCAAATAAAACTTTTTCTATTAAGATATCAATAT…
Fah-sgRNA	GGCCTTGTTCACATATAACTNGG	GGCCTTGTTCACCTAAAAAATGG		TRUE	11793	Atg5	0.046138	4	8,5,2,1	............C..A..AA	1	chr10:44357010-44357032	-	chr10	44357010	44357032	ACATGGCCTTGTTCACCTAAAAAATGGATA	33.9491	GGTATCATCAACTTTTAGGCACGTGCACTCGCTTGACTTTTGCTTATAGCCATTATATGAAAAAGACATAAACCAAAATTTAAAATTAAAACCATATAATTAGCCATAATAGAAAATGTAGATAGTGACTGTTAGATGATTTAAACAAACTGATCAAGAGCCTCATGACCATCAAGTTTAAAAAGGTGAAAGTTAAACATGGCCTTGTTCACCTAAAAAATGGATACAATTAAAAAACTGGAGGGTTCAAAATATTTTCCTTAAAAACGTTATTGCTGTTTGTGCATTGTATGTGCATACGTGCATGTGCCACGGCACATGCGTAGCAGGCAGAGGGTAACTGTAGAATGACTTCTCTTTCCACTTTGGGTTCTGAACTCACATCACCAGGCATCTTTA…
Fah-sgRNA	GGCCTTGTTCACATATAACTNGG	GTCCTGGTTAACATATAACACAG		TRUE	20817	Srpk2	0.04596	4	19,15,11,1	.T...G...A.........A	0	chr5:23554166-23554188	-	chr5	23554166	23554188	GTATGTCCTGGTTAACATATAACACAGACC	40.2251	TAGCATAGAGGTCATTCAGGCTATTGACCTCTGTTCCTGGTTGTGGCAGCTTTGGGGAGCTCCTGGCTGTTCGGATAATGTAAGGGTCATTTAGACTATTAGGTATCTCTGGTCCTGATTGTGGGTCTTGGGGAGTTCCTGCCTGCAAGGGTCATTTAGATTACTAGCTACCTCTGGTCTTGGTTGTAGAAGCTTGGTATGTCCTGGTTAACATATAACACAGACCACCAAGTCGACGTCACTTCTGAGCCCCAGCTCTCTGGGTGGAAGAACAGGTTTTACATTCTTTCCCTTGAGCAGACAGTCCTGTGTGATTCACATTCCTGGAGATCTGTGGGCACAAGGGTATTTTTGCTATGCTCTCAACAGATGATAACTAAATTGGGAAGTATTAATTAA…
Fah-sgRNA	GGCCTTGTTCACATATAACTNGG	TGCCATGTTGACATAAAACTGAG		TRUE	80901	Cxcr6	0.045829	4	20,16,11,5	T...A....G.....A....	0	chr9:123809238-123809260	+	chr9	123809238	123809260	CTTATGCCATGTTGACATAAAACTGAGCAG	19.0529	TGTTCTTTCTAACATGAGTATTCTGTTTTGTTTTGTGTTTTTTAATAGCCCAGAGGTGTCCCCACCCAAAATGAGCTGGGCCATTGAAATTACCCATTACTCAATTACTCATTAAAAAAACACACTACAGACCTGCCTATAGGCCAATCATATGGAGACAGTTTGTCAAGTGAGAGTCCTTCTTAAATAACTATAGCTTATGCCATGTTGACATAAAACTGAGCAGCATAGGGCAGAGAGTGGTAGGCACGGCTATGATTCCCCAAGTAGATAGGGACAGACCTTCCTTATAGATAGCAGTCCTGTGTTTCCAAACAGTTTTTGTGGACCTGGAGAGAGCTCAGCAGTTAAGAGGTCTAGACAGTCTCCAGAGAATCTGGGCTTGATTTCCAGCATTGC…
Fah-sgRNA	GGCCTTGTTCACATATAACTNGG	TGCCATGTTGACATAAAACTGAG		TRUE	17281	Fyco1	0.045829	4	20,16,11,5	T...A....G.....A....	0	chr9:123809238-123809260	+	chr9	123809238	123809260	CTTATGCCATGTTGACATAAAACTGAGCAG	19.0529	TGTTCTTTCTAACATGAGTATTCTGTTTTGTTTTGTGTTTTTTAATAGCCCAGAGGTGTCCCCACCCAAAATGAGCTGGGCCATTGAAATTACCCATTACTCAATTACTCATTAAAAAAACACACTACAGACCTGCCTATAGGCCAATCATATGGAGACAGTTTGTCAAGTGAGAGTCCTTCTTAAATAACTATAGCTTATGCCATGTTGACATAAAACTGAGCAGCATAGGGCAGAGAGTGGTAGGCACGGCTATGATTCCCCAAGTAGATAGGGACAGACCTTCCTTATAGATAGCAGTCCTGTGTTTCCAAACAGTTTTTGTGGACCTGGAGAGAGCTCAGCAGTTAAGAGGTCTAGACAGTCTCCAGAGAATCTGGGCTTGATTTCCAGCATTGC…
Fah-sgRNA	GGCCTTGTTCACATATAACTNGG	GGCCTTCTGCAAATATAACAGAG		TRUE	19091	Prkg1	0.044333	4	14,12,9,1	......C.G..A.......A	0	chr19:31747588-31747610	+	chr19	31747588	31747610	ATTTGGCCTTCTGCAAATATAACAGAGATG	32.7353	TGTACATTCAAATGATTGTATGTGCAGAGAAGTTACACATGAGTTTCATTTTAGAGTCATCCTGGATAGTTGGAAAATGCATGTTATAAAGGGGAAAGTATGGCACACATTTGGTGGTAAACCACCGTTCCTGCCAATCATGACCTTTTGGAATTTCAATTTTTTTTTTCCAAACATATCATCCAGTCCTCACAGCATTTGGCCTTCTGCAAATATAACAGAGATGCCCTTTATGTCTGTACCCAAATAAATGTCATCTAGCCAATATGAAACAGACCCAAAGACATGCAGGGGAGGAGTGGAATTTGCTGTTCTGCACTCGACCCCTGGAATCCCACATCTGCCTTTTTAAGCTGCCTTAAAACAACTTGGCACAGAAGAAAGCCCATAAGGATTCCC…
Fah-sgRNA	GGCCTTGTTCACATATAACTNGG	TGACTTGTTCACACATAACGGGG					0.043697	4	20,18,7,1	T.A..........C.....G	1	chr14:91360749-91360771	+	chr14	91360749	91360771	GTAATGACTTGTTCACACATAACGGGGGAT	56.1865	TTAAAAAACAGACAAAAACACACATAGAGGCCTGTTTGCATTAGATAAATATTCCTTGATTGGTGCTTGCTCTACGTTGTGACATTCCTTGGAGAAAACTGATTTTCTATTTATGATTTCTATTCATCTAACATGCCTAACAATAACTGAAACACATTTTGTAAATTACTTTACTTTTTGTACTGTCTTAAAATTTGTAATGACTTGTTCACACATAACGGGGGATTAACCTACTGTTAGTGTAGTTGTCCCATTGGAAAGTATTTGCTTTTTTTTTTTCACTTCTATTCTTGTTTAAGATGTGGCAAAATAGTATTTTATATAGGAAAGAAATGGTTGCATTATTAGTAGTGTTAATGCTTTCAATACTATTGACAGTAAACCACATGCTTTTGCAGA…
Fah-sgRNA	GGCCTTGTTCACATATAACTNGG	GGAATTGTTCACGTAGAACTCAG	TRUE		22758	Zscan12	0.042715	4	18,17,8,5	..AA........G..G....	0	chr13:21369640-21369662	+	chr13	21369640	21369662	GTGGGGAATTGTTCACGTAGAACTCAGCTC	33.0477	CCGGAGAGAGACCGTATAAATGTGCTGAGGGCGGGAAGGCCTTTATTCAGATGTCAGAACTCACAGAACATTAGGGAACCCACACTGGGAAGGCCCTACAAGTGTGATGAATGTGGCAAGACCTTCAGACAGGAGTCAGAGCTTGCTGAGCACTAGAGAATTCATTATAGAAGTGGTCCCTAAAAGTGTAATGGGCGTGGGGAATTGTTCACGTAGAACTCAGCTCTTACTCATCATCAGACTAGTCACAAAAGAGCAAGTACTCTGTGTGATGACTACAGGGAAGCTACCTCACGGTGTCGGCTGATGAAGAGTATTGTATTTGTAATGCTTTGTGGTGACATTTCAGCCTTTGCTGTTACGAGACCATAAATATTTGATGAGCTCCCTCTGTATACT…
Fah-sgRNA	GGCCTTGTTCACATATAACTNGG	GTCCTTGTACACAAATAAATTAG					0.040645	4	19,12,7,2	.T......A....A....A.	0	chr6:82032967-82032989	-	chr6	82032967	82032989	AAATGTCCTTGTACACAAATAAATTAGACC	28.644	TCTCCTACTGGCAGTTCATAACTACCTGTAATTCCAGCTCTGGGAGATTCAACTGATCCACAACTGACCTTTGTGGGCACTGCAACACACACACACACACACACACACACACACACACACTTTTTTAATTTTAAAAATTTTTTTCCTTTATAATTAAATCCCAGGACATACACTTAATCCATTTTATGGTTTTATAAAATGTCCTTGTACACAAATAAATTAGACCAGGTCAATTTAATGGATAGCAATGTATTTATGACTCTAGTGTCTTAGAGTCTGCTCCATTCCTAAATTGCTCTATGCAACCAGCACTGAATCAGCCTCCTGCATGAGCACATCAGACCAAGTTTGAGATCAGCTGCAGATGTGAGCAAGATATCCAACATCTGAACCTAAAAA…
Fah-sgRNA	GGCCTTGTTCACATATAACTNGG	TTCCTGGTTCACATATAAATTAG		TRUE	74020	Cpne4	0.040404	4	20,19,15,2	TT...G............A.	0	chr9:104906156-104906178	+	chr9	104906156	104906178	GAAGTTCCTGGTTCACATATAAATTAGATT	42.7921	TGAATCTCTGAGCCGCGAGTAACTCTGGTAGCCTTTCAGCATTTAAACACCACAGGTAAAAACACACTGCTCTACCCACCTGCCTTCTCTGAAAGATGGTGAGACTCTGAGATGTGAAATGATTTACCTAAAGCAACAAATACACACTCAAAAAACAAGCAAATGAACAAACATCAGGGACAGAGGGTGACCCAGTGAAGTTCCTGGTTCACATATAAATTAGATTGCTTTCAGGAGGTGGGACCCTTGGCTCAGAGAATCAGGAAGCCAGGCAAAGGAGGCTGGGTATATATGCTGGAGGTCAGCAGTTGTCAAAGGGAGGTAGTATGTCCCTGCCTGCTTCCATAGGAGTCCCTAAACCTGTTTCCATAGTAACCCTAAGACAGCTTTTCTCCTATT…
Fah-sgRNA	GGCCTTGTTCACATATAACTNGG	AGCCATGTTCACATATCTCTGGG					0.039706	4	20,16,4,3	A...A...........CT..	1	chr8:125980507-125980529	-	chr8	125980507	125980529	GGAAAGCCATGTTCACATATCTCTGGGTTA	44.2674	GTGTGTGTGTGTGTCCGTGTGTGATATGTACATGTCAGAGGACAACTTGTAGAATTTGGTTCTTTCCTCTGCCATGAAGGATAAGGGGCTGGAACTTAGGTCCTCGGGCATGGTAGTCGGTGTTTGTCCTCACTGAGCCATCTCTCTGGGCCAAACATAGCCTTTTAAATCACACAAGCATAAGTCCAATGTTCTTGGAAAGCCATGTTCACATATCTCTGGGTTACAGGAGGCATGGATGAGATTAACCTGGAACATAAAGTAAACTCAGTTTTTTAAATTCACTTCTGTTCTCTTGGTACTTAGGAGGAAATTCAGACAACTGATGCCACAAGACAAATGGCTACCTACTTGTTGTCTGCGGAAACCCTCATGTCATTGACCCTGGTTAACAGTGTT…
Fah-sgRNA	GGCCTTGTTCACATATAACTNGG	GGCCTGATGCACATATAAATTAG					0.039305	4	15,14,12,2	.....GA.G.........A.	0	chr14:118274578-118274600	+	chr14	118274578	118274600	TCTAGGCCTGATGCACATATAAATTAGAGC	29.6683	CACCAACATTGTAGCACAAAATCACCTATTTGTGTATTTGTGTGTGTGTGTGTGTGTGTGTGTGTGTGTGTGTGTGTGTGTGTACAAATGCATGTGTGCATCATGTCTATGTATCCCAGCCAACTTCCCCTTTCAGGCATTATTTGATACAAATCGCTACTGTCTATGTGGCAGTTATGAGAGTACCTCTACCTTATCTAGGCCTGATGCACATATAAATTAGAGCTATTCTTATGGCTAAGTAGGGTTGCATACAGAAGTTCCTGGTGTCATGGGCTATATCGCCTTAGGCAATGAGGGGCCTGGCCCATACCATACCAATCCCATCCTTCTCTCTATAAAGAATCCCAAAGAGAGAGTTCACAGCACTTTAGTCACCCAGTGGTATTTCCTGGCCAG…
Fah-sgRNA	GGCCTTGTTCACATATAACTNGG	GGCCATGTTCACATTAAAATTGG		TRUE	54004	Diaph2	0.038961	4	16,6,5,2	....A.........TA..A.	1	chrX:129960998-129961020	+	chrX	129960998	129961020	ATTTGGCCATGTTCACATTAAAATTGGGAC	29.5375	CATATATTATTTTCCATTTCTAAACCAATCCATACTTACTGTAAGCAATTCAAAGATTTCTACAAACAGCAGATATCAGATATATCAAGATAACTTCCTTTATAACACAGTACATTTTTAGGTAGCTTTTTTATGAATGTGTAAGTCTGTCAATATAAGTACGGCTAAGCTGTGTTTTTCGTAGAACATCGTGAAGATTTGGCCATGTTCACATTAAAATTGGGACAATGCTAATACATGCCAGTTTATGATCTATCTTGGCCATTTTAACCTGTATTCTCTTACTGTTTTGCTGTCATTACTTCTAGATTGTTTTTATGTCCTTAAAATTATAAATAAATCAGCTAATTGATCCCTTTCACCATGTGTTTTTATTATCAGCTTAATTGAACATTCTTT…
Fah-sgRNA	GGCCTTGTTCACATATAACTNGG	GGCCGTTTTTACATATAAATGAG					0.038245	4	16,14,11,2	....G.T..T........A.	0	chr9:97384609-97384631	+	chr9	97384609	97384631	TAGGGGCCGTTTTTACATATAAATGAGTTG	25.33	GAACAGAGAGCACTGACTTTAAGTGCCAAGCCTGGACTAATGGCCACAGTATACTACAGGTTTAGGACACCTTGGTATGGTTTTGGATTCTACTGTCTCAGTGTGGTTATTAAGCATTGCATGGGTCGCTTAATTTTTTAAACTTTCTGTTCGCTCTTCTGTGAAATAGGAAACATGATGATAAGAGCATCTACTTTAGGGGCCGTTTTTACATATAAATGAGTTGCCAGTGAATCCTCAAACAACGTCCTGCATTTGGCTAAAATAACGATTATGACTTTCCAGAAACTATCATTCACATACAGTAAGCCTGTGGTGAAGGAAGCAAATTATTTGACAGTTCCCGTGATCAAAGTGTTGGATAGAGCTCATGTTCCCAGACGACCGCAGACCACTTGT…
Fah-sgRNA	GGCCTTGTTCACATATAACTNGG	TGCCTTGTTCAGATAAAACCCGG	TRUE				0.036731	4	20,9,5,1	T..........G...A...C	1	chr9:60549430-60549452	+	chr9	60549430	60549452	TCATTGCCTTGTTCAGATAAAACCCGGTGG	43.1715	TCAGCTGCCCTACCTTCTCTGCTGAGTGATTCTTCTATTCCACAGAAGGGGCCAGCACAGACAACTCCACCCTGGCCAGAACCGCGGTCACACAGAGACCTTGCCATACATGGTCATAAAAACTGCTGCCTCTGATCATCAAAACAACTGGACACAACAACACCCACAATAGCCTGCTTGTCTGTCCCAAACCCCTTCATTGCCTTGTTCAGATAAAACCCGGTGGTCATCAGATTCATCAGAAGCCCCAAGCATGATGGTTGCAAGTGACAAGCGAAGATGACAGAAAGCTCCTTCTGGCCATTGTTAGCCAGTGAGAAACGTTCTTTTCTTTTTTGTTTTTTAAATCGAGTGCATCCTTCCAAGCAATGGCGCCTATGTGCGGTACGGGCAAGCATC…
Fah-sgRNA	GGCCTTGTTCACATATAACTNGG	AGCTTTCTTCACACATAACTCAG		TRUE	20649	Sntb1	0.036667	4	20,17,14,7	A..T..C......C......	0	chr15:55890024-55890046	+	chr15	55890024	55890046	ATGAAGCTTTCTTCACACATAACTCAGTTT	22.0113	ACCTTCATATCTTTTTTTTGAACCACATGAAAGAAAAAATTTTTGTAAATATGACTCACACACTGTTTTTCTTGTTGATAAATATATACTTCAGAATATCTTAATATAGGTCAAGTGTGGTAACATTTTATGCTGTGAAAGGGAAAAGGCCCTGAAATTTATTTAGTTGCAGCAGTAATAGGGTGATGTCCAGCAAATGAAGCTTTCTTCACACATAACTCAGTTTGCCTTTAGGAATCAAACTGGAAGAATGAAGGGTAAATTTGTTATTAGGAAGGTGAATGTTATGGACAGTCAGTAGAACACTGTAAAGACACCAAGAAGTCCTTTAGACCATAGAATGTTCCAAAGCATCACACAATTCAAGAATTTACTACAGAATGTTGAAGTGTTATGGAA…
Fah-sgRNA	GGCCTTGTTCACATATAACTNGG	GACCTTCTTGACAAATAACTCAG		TRUE	17096	Lyn	0.036308	4	19,14,11,7	.A....C..G...A......	0	chr4:3732670-3732692	+	chr4	3732670	3732692	CTGGGACCTTCTTGACAAATAACTCAGAGG	18.4535	AGTGATGTTTCTTCTCCCTTATAACAATGTCTGGCACTGTGAGAGCTAACCAGGATAAAGAAAGATTTCAGGTCAGCTCATATATTTCTCTATGTCTTGCACCCAAAGTGGGTGATGTCTCAGCAATAGGATTTTACATGTAGCTATGGTAGGCAACCAAGAACAATGACTGTAGCCTGTGCCTTTTGGGGGCCTTCTGGGACCTTCTTGACAAATAACTCAGAGGGAAGTAGCTCATGCTAGGCACTAAGTAGGAATTTTACTTAGTAATTAATATTTCCTGGAAAAGTACTACCTATCTTTAGCAGATAGGTAAAGCATTCAGAATTGCTTTTAAAAAACATACTCTTTTTATTACATTTTTAAAATTCTGTGTGCTTTCATGCTGCAGCATACATA…
Fah-sgRNA	GGCCTTGTTCACATATAACTNGG	GGCTTTCTACACATCTAACTAAG	TRUE		75735	Pank1	0.036111	4	17,14,12,6	...T..C.A.....C.....	0	chr19:34840223-34840245	-	chr19	34840223	34840245	GGAAGGCTTTCTACACATCTAACTAAGAAT	23.0334	GGTGTGACAGTCATATGTTGCCATGTGAGTGTTTATATGGTGCTGGGATTGGACAGTTACTCCTATGTCATATGTAGAGACAAGATGATATATATCACCTTCAGAGACACTTAACTCAGTTAGTATTGGGTTTTCCCAAGACACTTAATACATAAGCATGCGTCTGGTTCTATGGGTACGTAGACTGAGGCCCACAGGAAGGCTTTCTACACATCTAACTAAGAATGATTGGTTACTTTTTCCTGTATGTTCTCATACATAACTCAGTTCTGTGAACTTCATTCACAAGTTGCTCTTAGCAAAAATAAAATATTTGGTTGGTCGTGATGGCCCGTGCCTTCCATCCTAGTGCTTGGGATTCCGAGGCGAAAGGACCAAGACTAGCACTCTGTCTCAAAA…
Fah-sgRNA	GGCCTTGTTCACATATAACTNGG	GGCCTTTTTCACATCTATTTTGG					0.035964	4	14,6,3,2	......T.......C..TT.	1	chr6:139098935-139098957	+	chr6	139098935	139098957	TACTGGCCTTTTTCACATCTATTTTGGTAA	30.8246	AACAAATCTGGTACTTGACCACTCAATGCAACCAATGAAAAGACAAATCCGGTTCTTTGCCTCCCAGTGTAACCAGTGAGGATCCATCTTCTTTGCTTTCTTCCTAACTCTTGTCATCAGCATTTGCAGACTCATCCAACATGATTCAGCCTAATAATTCCTCATCTCTGTGGGGTAGCTCACATTTCCTCGGGCTTACTGGCCTTTTTCACATCTATTTTGGTAAACAGTTTTGTGTCTTTATCCCTTCCTCTCTTTACCTGTTTCTCAGAGTTACGTTTTGTTTCATAAATTTTAATCACAAAACAATGGTGTCTCCTCCATATCTCTCCAAAATCCATGTCCTTTTTGATTTGTTGTGTTGAATCTGAGTCTGATCAGCACTACCCAGACGCACAT…
Fah-sgRNA	GGCCTTGTTCACATATAACTNGG	AGCCTTGCTAACATATGACTGAG					0.035686	4	20,13,11,4	A......C.A......G...	0	chr3:43354651-43354673	+	chr3	43354651	43354673	TCAAAGCCTTGCTAACATATGACTGAGTGG	19.0624	TTGAATATAAAAGAGAAAGCAAATTATTCTTGTGTAGTTACGTTAAATCAACCTGTAATCATATATAATAACAGTTATAATATTGATGTAACTTAATATATTATAAGATATAAACCCGGAATTAAGGCTACCAATACCCTGTAAAAATATAACAAGAGTAATATTTTCTCTTAAAAGTTGTAACTTCAAATTCTTCTCAAAGCCTTGCTAACATATGACTGAGTGGATTTTCAATTCTGTTTTCTGACTTGCAGACTTACAAAATTATGACAATATACAAGCAAACTGACTCACAATTTTCTTATGATTGAGTCTTCCCTGATCTCTCTTTTTCTTTCTTTTTTTTTAACTAAATATTACAGTGTTGTAGAATACTTCTTCTAAATCCTGTGGTAGATA…
Fah-sgRNA	GGCCTTGTTCACATATAACTNGG	GGCTCTTTTCACACATAACTGAG		TRUE	19177	Psmb7	0.033862	4	17,16,14,7	...TC.T......C......	0	chr2:38598576-38598598	-	chr2	38598576	38598598	TCTTGGCTCTTTTCACACATAACTGAGTGC	26.5918	GAACACTGATTTCCTCTCCTTGTGGAGAGCAATATGTTCTCCTCTCTTTTGGTCCTTTTCCCTCTGGAAGCTTAGGTAGTTTTCTTTCCATTCACTTTCACAGATTCCAGCAAAACCACTTGCCCGCCACCAGTTTTCCTAATGGTAGGAGAGGGAGAGAGACTTTGGTGGTGCCAGGCACTAGTTTGGCACAAATTCTTGGCTCTTTTCACACATAACTGAGTGCCTATGGGAGCATCAGCCAAGCTTTGTGTACACCCGTGTCCTCACCTGCAGAAGCAGACAAGGTCTGGGTAAGCATGGGTGTCTAGCACAGCAATTCTCCACAGTTTCTTTTTTCTATCTTAGACCTCACCAATAGATTTGTAAACACATATACCTAGGACATTATTATTCTTC…
Fah-sgRNA	GGCCTTGTTCACATATAACTNGG	GGACTTGATTACATTTAACTTAG					0.033836	4	18,13,11,6	..A....A.T....T.....	0	chr3:70281558-70281580	+	chr3	70281558	70281580	AAAGGGACTTGATTACATTTAACTTAGTGA	13.873	ACTTATTATATCTTGTAAAAATTTGGACTTGTGAGCTGGGCATGGTGGTGCACGCCTTTGATCCCAGCACTTGGGAGGCAGAGGCAGGCGGATTTCTGAGTTCAAGGCCAGCCTGGTCTACAAAGTGAGTTCCAGGACAGCCAGGGCTATACAGAGAAACCTTGTCTCGAAAAAAAAAAAATAAAAAAAAAATAAAAAAGGGACTTGATTACATTTAACTTAGTGAGGTTATTAGGTGCACATCATTAATACAATGTGCAAAGACTTACACTTCGATGCAGAATGTTGTTTATTTTAATATGCCATACCTATATCATGTGCTATGGAAGCCAGTTCTTAGCTCGCCAGGAAAGGTATTACTTCGGAGATGACTTTTATCTATAATTACATTTCTTTTCT…
Fah-sgRNA	GGCCTTGTTCACATATAACTNGG	GGGTTTGTACACATATAACCAGG		TRUE	668963	Btbd35f20	0.033766	4	18,17,12,1	..GT....A..........C	1	chrX:11744119-11744141	+	chrX	11744119	11744141	TTTGGGGTTTGTACACATATAACCAGGGCT	63.712	GGGAGACAGAGTCTCACTATGTAGCCCCATCTGGCCTAGAACTTGCTCTGTAGACTAGGCTGGCCTCAAACTCACAAAATTTGTCTCTCTCTCTCTCTCTCTCTCTCTCTCTCTCTCTCTCCCGCTCTCTCTCTGCCTGCACAGGTGGTTCATTTGTTTTCTTGATGATGTACAGCATGTCTTTTTCTTGGTTTTGTTTGGGGTTTGTACACATATAACCAGGGCTGGCTTTGAATTCCTGATCCTTCTGCTTCTATCTCCCAAGTGTTGGGATTGCAGGTGTGTGCCACCATGCCCAGCTATTGCAGTACATTTAAAATAATCATAAACCCTACACACATTTGTTTTTACTGTGCTGTCTCAAATGCTGGATATTATAATTTTAGTAACTGTAAAATT…
Fah-sgRNA	GGCCTTGTTCACATATAACTNGG	GGCCTTTTTCAGACATAATTTGG	TRUE		99138	Stard7	0.03349	4	14,9,7,2	......T....G.C....T.	1	chr2:127285352-127285374	+	chr2	127285352	127285374	TTATGGCCTTTTTCAGACATAATTTGGTTT	38.8249	ATGTGCCACCACCGCCTGGGATACTTCCATTTTCAAATTTTAATTTTTTAATTTTAAAAATTAGTATACAGCTGAATGTGGTGGCGTGCACCTTTAATCCTGATACTTGGTTTATGGGAGCTCCAGGACATCCAGGACTATAGAAAGAGACCCTGTCTGAAACTAAATACAAAATAAGTATACAAAGTATTAGGCTTTATGGCCTTTTTCAGACATAATTTGGTTTTGCTGGTCTTCCTCCCCCTGTTGCCTTCTTCCTTCTCCCCGTCCTCTCCATGTGTATCTCCTCCATCAGTAACCCTGGCCAACTTCCCTATCACGTGTGTTCTATTGTTCTCCCCTCTGATCACTACCTTTTCTTTATTCCTGGACTACTCTCTGGTTTTATGACTTATGTCT…
Fah-sgRNA	GGCCTTGTTCACATATAACTNGG	AGCCATGTTCACCTAGAACTGGG					0.032794	4	20,16,8,5	A...A.......C..G....	1	chr1:80240531-80240553	-	chr1	80240531	80240553	AGAAAGCCATGTTCACCTAGAACTGGGCAA	50.0509	CCCTACAGTTCATTCTTTTAAAGCCCAGGTTTGTGTTTGTTTGTTTGTTTGTTTTTGCTTTTTAAATCCTGTTTTACTATGGAAACTTTGACTGAGTGCACAGTGGAAAGTGTTGGGCTTAGTCTTCAGTTGAAGGGAGAAAAAAAAAAAAAAAAAGCCCTGTTCACAGTACTTTAAGCTGGGCCAGCCTTTGTAAAGAAAGCCATGTTCACCTAGAACTGGGCAAGCATTAGATCGGTAACCTGATATATGATTGGCTTCTGGAAGCCTTACAAACGTCCTATCACGAGTGGTCTGGCTGCCCTTTCTGGGTAAAGGGTTCCTATTTTCAGAAGGCAGTTCATCCAGGGTTAGAAAGAGTTTCCCAGCCACGGCTGGGAGAAGCCTTCCTTCTGTGGG…
Fah-sgRNA	GGCCTTGTTCACATATAACTNGG	GGCATTGTGCACATATATGTGGG					0.032581	4	17,12,3,2	...A....G........TG.	1	chr3:98011147-98011169	+	chr3	98011147	98011169	GGTGGGCATTGTGCACATATATGTGGGTGC	58.7517	TATTATTATCTGGACTGCCATCTCTTTTGAGACAAGGTCTCTCATTGGTCTAGAGTTCATCAATTATGTTAGATTGGTTGCCAACAAGCTCCAAGGGCCAGCTAGTCTCTGCCTCCTTAATACTTGGCTTTGGCTTTTTTTTTTTTTCTTGGTCAAGATTTTGTATGTGTGTGTCTGTCTGTCTGTCTCTGTGTATGGTGGGCATTGTGCACATATATGTGGGTGCCTGTGAAGCCAGAACTATTAGATCTCCTGGAACTGGAGTTATACGAGGTCACGGGCCACTTGACATGGGTGCTGGGAACCAAACTCTGGTTCTCTGGAAGAGCAGACTTAGCTTTTAACTGCTAAACCATTTTCCCCACCCCTCTGCCTGTTATGGTAGGGGAGAGCAAGCTC…
Fah-sgRNA	GGCCTTGTTCACATATAACTNGG	GCCCTTGACCACATAAAACTAGA					0.032275	4	19,13,12,5	.C.....AC......A....	0	chr3:43052023-43052045	+	chr3	43052023	43052045	CCATGCCCTTGACCACATAAAACTAGACTT	24.3779	TTGGAGATATATCTCTTGGTGATATTGAGCTTACCATCTGGCTAAAGTAGCTAGCCAGCAATACTTAAGAAACCTGTAATTTTTATCTCTCCAATGCTGGAATTACAAGTATTGTCACATCACCCAGCGTTCACATGGCTTCTAGGTATCCAGACTCATATTAACAAGCTGTGACCTAAGAATTTTATCTACTGTACCATGCCCTTGACCACATAAAACTAGACTTTTATTACCCACAACCTTCATAATTAGAAACATATCATGAATCACAAATAGAAACCTTTACTTATAATCTACTATTTAGGACATTTAAATTGCCTTTATAATCAACAATTTAGAAATAGTTTTATCTCAGTGTATTATCACTGGCCTAACGAATCCTGACATGGGTGGAGATGG…
Fah-sgRNA	GGCCTTGTTCACATATAACTNGG	TGCCTTGTGCTCATGTAACTGAG		TRUE	104709	Pik3r6	0.032099	4	20,12,10,6	T.......G.T...G.....	0	chr11:68518616-68518638	+	chr11	68518616	68518638	TGTATGCCTTGTGCTCATGTAACTGAGGTT	44.2282	TTTCCATACAGTGGTTATTGTCTATAAGATTCTATAGATGTTAATTAAATTCAGTTGATTGGTACTGTTATTTAATGTTATTTGGTGTCTCTATTATCTTTCTTGAAAAGATGCGTTTTAATTTTACCTTATTTTTAAGATTTCTTCATTTTATGTGTAGAGGTGTTTTTATTGTATGTTATACATATACATCACATGTATGCCTTGTGCTCATGTAACTGAGGTTACAGACATTATGAGTTGATATGTAGGTGCTGGAAATTGAACCCAGGTCCTCTGCAAGAGCAGTCAGTGTTCTTAACCACTGAGCCATCTCTCCGCTCCAATATCTCTACATTTCTGTTGATTTTTTTTTCTTGACTATCAGTTACTGAGAGAGACAAGCTGACATTTCCAACT…
Fah-sgRNA	GGCCTTGTTCACATATAACTNGG	GGGCTTGTTAAGAAATAACTAAG					0.03091	4	18,11,9,7	..G......A.G.A......	0	chr18:53841907-53841929	+	chr18	53841907	53841929	AAAGGGGCTTGTTAAGAAATAACTAAGAAG	31.7302	ATAGCATGCCGCACTATTTTTATGTTTAGGAGCATGGGTTCAGTAACCCACAGTGAATTCATTTTAATCCGATTCTTGAAGCAGGAGATCTGGCAAAGATTTAAATTGGTTCTCATAGTTTCATTTCCCAGGTGTTAGAATCCCCATTGCTCTCATTTACATATGGCATTTCTATATCAAATCAGGGACCGCGCCTAAAGGGGCTTGTTAAGAAATAACTAAGAAGCTTGGGAAATTTAACATACTTCCCAGCCCATAGCTTCCTGTCCTCTGCTCCTTTGTTCCCCATGCACTGGGTGTGACTGAGTCTCCTCACTGGGAGCTGATGTGGCACGCCAAAGCTCTCAGAACAGAACAAGGGAGGCGAAAGCAGCCTTCTAAACACAAAATCACAACCTT…
Fah-sgRNA	GGCCTTGTTCACATATAACTNGG	GCACTTGTTCACATAGAACATAG					0.030288	4	19,18,5,1	.CA............G...A	0	chr10:98638149-98638171	-	chr10	98638149	98638171	TGAGGCACTTGTTCACATAGAACATAGAAG	39.2655	AACACATGTAAAGAGCCAAGAATGCCATCCCCCTATTGCAAATTAAGGTGCCCTCATCTGCGGAAATGCTTGTAAAGTTAATATTTCATAGAGGAGAGGAGAGATGGGAGGAGGGAGGGTCAAATCAGGAAAGCTGTGGGTGTCAGCTCAGGCAATTCTGCTTCTGCCTAGAAGATGTCATCTCTATTGAATGCTATGAGGCACTTGTTCACATAGAACATAGAAGGTTGAAATGCGAACACAATTAGCCTATAACCGCAGGGGGACAATATAAAGCACGGCCGTGTGGCTCGAATACCAAAAACTCCAATTTTCCTTAGTAACCTTCTTAGAACAACTCATGGAGTTTATTTTTGGAACGCCGAGAAAAGTAAGCGAGATGACGGAAGGAAAACGTAG…
Fah-sgRNA	GGCCTTGTTCACATATAACTNGG	GTCCTTGTTCCCAAATACCTAGG					0.030014	4	19,10,7,3	.T........C..A...C..	1	chr8:102166462-102166484	+	chr8	102166462	102166484	AAGTGTCCTTGTTCCCAAATACCTAGGTCC	36.6727	ACAACACTTGCAGAGCACAAGTTATAGCAAATTTGCCTGTTACTATATTTTAGAATACACACAAACACACACACACACACACACACACACACATATATTCCATTAAGTATACAAATCCTCGACAACAGAAGTGCAAAAAACAGATAATCTTCAGTGGTCATGCCTTTTCTACATGTATGTTTCATTCCCTATGTCAAAGTGTCCTTGTTCCCAAATACCTAGGTCCTTAGACATGAACATACGGAGAGTCTAGTTTAAAAGCAGCCTTATAAAATTATAATCAGAGATTGGGATGTGAAGTTTACAGAACAACAGTGCTCAGTCACTAATCTGCATTCATGCCCAAAATGCAGCTGAAAATTCCAGTATGGCAATTCACTTAGAAAAAAATATATTTAA…
Fah-sgRNA	GGCCTTGTTCACATATAACTNGG	GGCCCAGATCACAAATAACTTGA		TRUE	56431	Dstn	0.029806	4	16,15,13,7	....CA.A.....A......	0	chr2:143930379-143930401	-	chr2	143930379	143930401	ACTTGGCCCAGATCACAAATAACTTGAGGG	26.5366	CACTGTTTATTAAAAGTACATGTAGTGTTTGTTTTGAAAAACTCAGAGCAACAAAAAGTCAAAGTTTCATGCAAAAAGGTTCAACTTATCTAAGCAAAGCCTTTATATATTTTACCCCTTACAGAAGAAGCACTGACTACTGACTGGGAAAGAAGTGAAGTAAGAACTAGAAAAGCCTATGGAGATTGTGAAAAGCACTTGGCCCAGATCACAAATAACTTGAGGGAAGAGAGAAGGAGGGAGAGAGAGAGAGAGAGAGAGAGAGAGAGAGGAGAGAGGAGAGAGGAGAGACAGAGAGAGAGAGAGAAAGAGGGAGAGAGAGAGAGAGAGAGAGAGAGGGAGAGAGAGAGAGAAAGTGTGCACTGGTTACACTTGTCTCCTCTCCTAAGACTGGAACTG…
Fah-sgRNA	GGCCTTGTTCACATATAACTNGG	GGCCTTGTGAACAAAGAACTAAG					0.029806	4	12,11,7,5	........GA...A.G....	0	chr18:55206286-55206308	-	chr18	55206286	55206308	CTGTGGCCTTGTGAACAAAGAACTAAGGAT	39.6334	CTACAGATATCCATTACCCTCTACACACACACACACACACACACACACACACCTTTTTCTACTTATACATGGGGAATAAATATGAAAGAAAAGCATTTAGTGATCATTAGGAGGAAAAGCATTGGCAATGCCAAGCACTGAGACCCTGGTTTTTATATATAGCTTAAATGAATATTCACTTATCAAGTGAACTGGACTGTGGCCTTGTGAACAAAGAACTAAGGATTTATGCTATGTTTGTTCTCACAATGCTGTGGCTGTGGACGATGGAGGTCTATTCCCATCTCAGAGACAAGGACTTAAAGAAAACTTCCCTTCTCTTCAGTGTCAACTCCTTTTGACACTGTGACATCAAACATGCTAGTTGCGTGTCAATTAATGTACTAAGTTATAACTTAC…
Fah-sgRNA	GGCCTTGTTCACATATAACTNGG	GGCGTTGTTTGCATAAAACTACG		TRUE	78163	4930459L07Rik	0.029794	4	17,11,10,5	...G.....TG....A....	0	chr5:58452331-58452353	-	chr5	58452331	58452353	AATTGGCGTTGTTTGCATAAAACTACGAAC	22.6374	TATTTAATTAGGTTTTGAATAATTTAAGCCTACATGTATCTTATGAATATTTGTTAACAATAAAAATGCCCAGTTGGATTAGGTAGTTGTTGGCTGATAAAAATCTGATTACTCTTTCCCTGTGAACTTTGTGTGGTGGTGTAGTTTTCAGAATTTACTCTAGTCAAACTGGTAAACCCCTGTAATTTTTCAACATAATTGGCGTTGTTTGCATAAAACTACGAACTGCAAGAGAAATATTAAATGTTTGTTTTCTGTGGTCATTTATTTTCACTATTGTTAGAAAGAAACAGTTGTAAAATGTTGATGTTTTCATTAAATAGTATAAAGAAAGTACATTACAGGCTGGAGAGATGGCTCGACCATTAAAGCCTAGGCTCACAACCAAAAATACAAGAA…
Fah-sgRNA	GGCCTTGTTCACATATAACTNGG	TGCCTTGTGCACATCTGACTAGG		TRUE	330267	Thsd7a	0.029794	4	20,12,6,4	T.......G.....C.G...	1	chr6:12485318-12485340	+	chr6	12485318	12485340	TTAGTGCCTTGTGCACATCTGACTAGGTAA	43.3955	TTAGATCACAAATGCTAGCTCTAAACGTATAATAATGAATGTAAAAAGAATTATTATAATAATTATGAAGTTCACTGTGCCCATGAGATCATAAGAACTAGTTGTGGAGAAAAAGCATCAGTTTCTGGTTTGGGGAAAACCAGAGAGAAAAATTGCCTGTTGGCCTTTATGAAGAGGGCACTGCAAGTATATTGAATTAGTGCCTTGTGCACATCTGACTAGGTAAACTTGTTTATGTGTCCCTGGACTGACGCATGTGTAGAACAGAGATGGTGATTTATGCAAGCTCATGTCTTTGTAAAGTCTTAAAACTTTCCTTTGTGAATGCTAGTCCTCTAATCCCATTTGTGGACTGTCTTGTATAGTGGAGACCTGTGCATCTATGCCATATCATGTTGA…
Fah-sgRNA	GGCCTTGTTCACATATAACTNGG	GGGCTGGTACACATATAAATTAG					0.029478	4	18,15,12,2	..G..G..A.........A.	0	chr3:132212241-132212263	-	chr3	132212241	132212263	GGTGGGGCTGGTACACATATAAATTAGACT	43.3055	TCTTCAGCATCACTTCTGTTAGTTTAATGCTTTACTTCCCATTGTACTGTGTAATATAAAAAGGCTATAAAAAATATATCACTGCTGGTGTGGTATTGACCTACAGCCCTCCTACATCTGTCTCTTGCATCTTCTTTCTGTCTTTCCTATTGTTAATCCTCACTCTCCACTTCAGAAGAATGTTTGACTTCACACTGGTGGGGCTGGTACACATATAAATTAGACTTGTTTTTTTTTCTTTATTTTTGTGGGGGTCTCAAATTTTTCAGATTTATTTTTGCCAGTGAAGTATATTTGCTTGCAGACAACTCATATATAATTCAGATTATATATGCATATACTTGTATATGTGTATAAATGTATATTTGCATATATGTACATGTATATATATACAGATAT…
Fah-sgRNA	GGCCTTGTTCACATATAACTNGG	TGCTTTGATCACATGTAACTGGA					0.028889	4	20,17,13,6	T..T...A......G.....	0	chr13:85649480-85649502	+	chr13	85649480	85649502	TGCTTGCTTTGATCACATGTAACTGGAATA	47.0298	AAGCCCCAGTTCCATAGACTTAAGTAATGCCAGCACTCCACCAATCCTAAAATCATAACCTGTTTACTTAGTTTTAACTCTTTAACAATTCTTCACATTGATTTCTGCAATAGCTGCACCTGTTTGCAATCCTACCAACAGTAAATGAGGGTTTCCCTTTTCTCCTGTCTCCTCCTGTAGTTTCTATGAGTTGTTTTGCTTGCTTTGATCACATGTAACTGGAATACTTCTGTGCATTCTCTTACTCCAAGGCAATGCTTATATTTAAAACTAAGATGTGTTTCTTGTAGAAAACAGATTGAAAGATTTTGTGTTCTTTGTTCAGAAGATTGACACCATGGATACTTAAGAGTTATTACTGAAATGTTTGCATTAACATTGGTCAGGGCTTGGGTGATT…
Fah-sgRNA	GGCCTTGTTCACATATAACTNGG	TTCCTTGTTCAAATAAAACTAGA		TRUE	319626	9530059O14Rik	0.028696	4	20,19,9,5	TT.........A...A....	0	chr9:122634895-122634917	-	chr9	122634895	122634917	CATTTTCCTTGTTCAAATAAAACTAGAGGA	25.6149	GCATGGGGTGGGGCAGGGCCGGGTGGGCAAGGATGGTGAATTTTTTTTTTTTTTGAGTTCTGTTTGGTTTCAGAAAATATCTGCCCAGTTCTCAGAATATGCAAGCTCCAACCGAAAAGCTGGCGCAAGCCAGAAACTAAGCCAGTGGCTCCAGTTTTTTCTTTGAATTTTAAAATCAATTTTAATGTCAAGATAACATTTTCCTTGTTCAAATAAAACTAGAGGATTGCCGAAATGCACACAGCCTCCACTGACACCCCCCACTCGATCCCTAGTTCTTTTTCTGCCCCAAAGGTAAACTGCTGTGAACAGGCTGGTGTGGGTCCTTCCAGAGCTTCAGAAAACACAAATAGAAGGTTGCTTTATGTAGTCTCTTTTTCACATGAATTTTTCTGCAGC…
Fah-sgRNA	GGCCTTGTTCACATATAACTNGG	GGTTTTGACCACATATAACTAGA		TRUE	67569	Mgat4c	0.028205	4	18,17,13,12	..TT...AC...........	0	chr10:101898156-101898178	-	chr10	101898156	101898178	ATTGGGTTTTGACCACATATAACTAGAAAA	34.1394	TGAATATTATCTGAATAACAAAGATTGAATTAAAATAAATGTCTTTAAAATGATATTTATGATAAAGAGAACTATGGAAAATTAGTTATTAATTCACATGATAAATATGACATTAGAGTGAGGTCTCTTAGGTATAATACAAACATATATAAAATATTGTAGAGGATGGTTCATATCAAACATGACGTAAAAACAGATTGGGTTTTGACCACATATAACTAGAAAATGCTGTACATATTAGACATCACTCAAAACTATTCATAAAATCAAATATATATGTGCACATATACATATATATATGTATATATATACATATATACATGTATATATATATATACATATATATATATATATATATATACATATATATATATATACTTTAAATGAGGCAATGCAATA…
Fah-sgRNA	GGCCTTGTTCACATATAACTNGG	GCCCATTTTCATATATAACTCAG		TRUE	72351	Ptar1	0.027613	4	19,16,14,9	.C..A.T....T........	0	chr19:23705163-23705185	+	chr19	23705163	23705185	CTCAGCCCATTTTCATATATAACTCAGAAC	21.1306	CCAAATCAACTCAGAGAGAAAAGGGTTTATCTCAGAAGTCTCAGGTCTCTCTCTCTCTCTCACACACACACACACACACACACACACGTCAGTGAAGGCAGTCAGAGCAGGAGCTCACGGAAGGAACCTGGAGGCAGGAACTGAAGCAGAAGAAGTGGAAGAGCACAGCTAGCTTCCTGGCTGCTTCCCATGCCTGCTCAGCCCATTTTCATATATAACTCAGAACCAAGGGTACCACAGCCCACAGGAGGCTGGGCCTCCCATATCAATCACTAATCAAGAAACTGCCCCACAGACTTGCCCATAGACCAGCTTAATGCTGACGGGTTTTTCTCACTTGAGGTACCTCTTCCCAGATGATCCTAGCTTTTGCCATGTTGACAAAATGAAGCAATAGTT…
Fah-sgRNA	GGCCTTGTTCACATATAACTNGG	GGCTTAGATCACATATACCTTAG		TRUE	76633	Lrmda	0.027391	4	17,15,13,3	...T.A.A.........C..	0	chr14:22850754-22850776	-	chr14	22850754	22850776	GCCAGGCTTAGATCACATATACCTTAGATC	29.3602	TGTTATCCCTCGATTGGGATGAAAATCTAAGGGAGAGGAGTGGCAGAGGGGGGAGGGGAAACTGCAGTTGGATTCTAATATATTAGCAAAGAATAAAAATAAAATAATAGATAGATAAATAAGTAAATAAAAAATAAAGTGCCTAAGTTTCACCAAGAACAAAGGTCTTATAAGCTCTGGTCCTTGAGATTGTTCAGCCAGGCTTAGATCACATATACCTTAGATCACATATTATCCTCTGCTTCCATGGCCATCTTGTTCAGTGTCTCTACGGCATTGTTTGGTGCTTTGGCATTTAGCAACATTTCTGATTCTCTCTCATACCGAGTGAGTCCTGGGACAGAATGGTGGGGCAAATTTTCTCACTCACTGTGACCATCATGGCAAAACCCTTTTGCA…
Fah-sgRNA	GGCCTTGTTCACATATAACTNGG	GGCCATGACCACACATAACTCAG					0.02735	4	16,13,12,7	....A..AC....C......	0	chr18:50261548-50261570	-	chr18	50261548	50261570	CAGGGGCCATGACCACACATAACTCAGACA	30.6167	AGCTGAGCATACCACAATCACTTACTATCGTCACTTTGACAGTTTTAAGTCACTGTATAGACCATCATCCACTACAAAAAGTAGCCTCTCTGATGAAGACCGAGAAGTGCATTCACCCATGAGTGTAAAGATTCGTATTTAGAAGGCAGTCTGAAAGCACATGTATTCAAGACAGTAATACTAGTGGGTTCTCTTGCAGGGGCCATGACCACACATAACTCAGACATAAGTTGTGGACCTGATTTACAGTACTAGGAATGAATCCTGGGAAGGACTTAAATCCAATCAGACCACTGTTAACCCCATGACAATCATGCCACTATTATACCAATGGATTTCCTGGCTAGTTGTTACTGTAGTTCGCAGATGAGAAAAATTGTTGATAACTTATCTTTAATT…
Fah-sgRNA	GGCCTTGTTCACATATAACTNGG	TGCCTTTTCCACATTTAACTGAG					0.02735	4	20,14,12,6	T.....T.C.....T.....	0	chr14:107819429-107819451	-	chr14	107819429	107819451	GTAGTGCCTTTTCCACATTTAACTGAGGAG	15.0396	ACACACACACACACACACACACACACACACACACACACACTTATACACACGATTCTGTAAGTTAGAGTGCAGATGTGTGGGAGGAATCTGTAAGGTCTGAGAACTATGAATCCTAAGATTCTGAAGGATTTATCTCACCTGAGGAAGTGGTATTTCCACCTTTGGTGGAAGGCACACATTCACTCCAACCTGTGAAGTAGTGCCTTTTCCACATTTAACTGAGGAGACAAGTTCTTCATTGTCTGATAAACAAGCAGTGGCATCCTCTGGCAGAGATGCCAGTCAAGATAGCACTGATTTCCCCCAGGACCACCATAGTTGTCTCTAGAACTATAAGCATGATAAGGAAAAAACAGGCTCATAAAAGGAAGATTTAAAGTATAGTCTGCGACGAGGAAC…
Fah-sgRNA	GGCCTTGTTCACATATAACTNGG	GGGGTTGTGCACATATAACGAGG					0.027311	4	18,17,12,1	..GG....G..........G	1	chr2:149107601-149107623	+	chr2	149107601	149107623	TTTGGGGGTTGTGCACATATAACGAGGGCA	55.8813	TACTGGACCCCATCCTCCTCTTGGGATTATATCACAGTTAAACAACTTCACCCCAATTCCAAAGTCACCTCCGCTGGAAAACAACCCCTTAATAGCTATTGTTCCCCCAATTCTTCTAGACAAGGGTGGTACAACCCATTACAATTTGGCTTTACAACAGCCGCAAGGACTGCTGACTGGACCAAGAGAGGATTCTTTTGGGGGTTGTGCACATATAACGAGGGCACAGATTGGGGATTGACATTCAAGATTAAACCACAAAAGGAAATCCCCAACAAATATAAAGCATCTATAGGGCCTAATCCCCAGTTACACCACCCTATATCCCCAAGCAATCCTCAACTCCCAGGTACCCGCCCCACTGTTCCTGCCCCAGTGTGTGCTTCGACCCTATTTCAG…
Fah-sgRNA	GGCCTTGTTCACATATAACTNGG	GGCCTCTTTCCCATATATCTTAG					0.026936	4	15,14,10,3	.....CT...C......T..	0	chr1:42706511-42706533	-	chr1	42706511	42706533	AAGGGGCCTCTTTCCCATATATCTTAGATT	27.9876	AGACAGTCCCCCAAACCCTGAATGTCCCCCCAAACTTTACAGAGACCCTCCCCCATTCTTAGCCAATTCCAGTTATTTTAAATTTTCGTTGTGTTCCCATGCAAAGCACATTCATAGAGGGGTCGTGTTACCTCACTTTCTGGGCCACTCCACTGATGACGGTGGCTAACACACAAGGGAAGGGTCAAAGAGAAAAAAGGGGCCTCTTTCCCATATATCTTAGATTATTTCATAGTGTTTAATGTGTTCACAGAAAGAAACTTGTCGGGTACCCATTACTTTTTCAAGAAAAAGGTAAACTCCCCCCTTCTTTTAAAAAAGCCAACAATGTTTCCTAAGGAAAAGAAAATCACAGAGGTCCATTAGTGATTTACACATAGAATGTGGCTTGTCTGGGGA…
Fah-sgRNA	GGCCTTGTTCACATATAACTNGG	TGTCTTGTTAACATGTAACTTGA					0.026895	4	20,18,11,6	T.T......A....G.....	0	chr10:23614370-23614392	-	chr10	23614370	23614392	TGGTTGTCTTGTTAACATGTAACTTGAAAC	36.9114	ATTTACATGTTTACATTTAGTTAATTATTTGGATCAGATAATCACTTATGTCAATTTGTGGTTTAAGCAGTAATGTTTTCAGTTACCCTATGAATGGAAATGCTGTATGTTTATGGAAAACAAAAAACAAGTTTGTGTAACTTGAGGTTTCCAGAAAATTCTATCCAGGAGTCAGGAATCACTCAGAGTAAACCCCTGGTTGTCTTGTTAACATGTAACTTGAAACACTTTGTCCAACTCAACACAACTCGACAGAAGCCTCTAGTATGAAATGATAAGTCACCCTAAATTATCATTGTGATCACTCCTGGCATGGCCTTCTAGATAGCATTGTGTCCTCTGTGCTGAATACCCTGGATTATTCTCAAAGGGAAGAAAATAGAGGCTATTTTCCTAATC…
Fah-sgRNA	GGCCTTGTTCACATATAACTNGG	GACATTATTTACATATAACTCTG					0.026129	4	19,17,14,11	.A.A..A..T..........	0	chr14:32306511-32306533	-	chr14	32306511	32306533	AAGGGACATTATTTACATATAACTCTGGGC	12.1897	CATGTAAATAATTCCGAGGATCCTGGAGAGATTGCTGTGCTGCCTCTCTGTTAATCAGTGCTCCCCAGAGGCAGCCACAGTCCCACTGCTCACCACACACCAAGTTTGATTGTTTTCAAACTGCAGAAATGGAGCAACACCGCAGAGCTCTGCCCATGAATGCCCAACCCCTCAGGCGCTCAAGTCCCTTATATACAAGGGACATTATTTACATATAACTCTGGGCTAGGGATGTAGCTTAGTGATCCAGCACATGCCTAACACAAAGCCCTGGGTTCTAGTTCCAGTATGTAGATCCCCTCAGCCCCATACACATACCGCATAGACATAGCCTTCTGCACCAGGTAAGCCATCTCTAGATTGCTATTGATGCTTACTGCAAAGAGCTATTATACTGCA…
Fah-sgRNA	GGCCTTGTTCACATATAACTNGG	AGCCTTCTTCACCTTTAACTTGG		TRUE	71817	Tmem50a	0.026053	4	20,14,8,6	A.....C.....C.T.....	1	chr4:134905499-134905521	-	chr4	134905499	134905521	CAGGAGCCTTCTTCACCTTTAACTTGGGCA	22.8502	AAATCACCCGAGAGATTTGCTAGAACTAGGCTCTGGATCTCCACGCTGGACATTCAGCTCCGTAGGTTTAAGGTGAGTCCAAGAGTTTCCTAACAGCTTACCAGGTGGTACCCTTTCTCCCGTGGTCCCAGGGTGTGTCTCACTTGAAGGGACTTCCTTAGGTGATTTGAGTCACGTGGGCCCATGGCTCAAGGCTCAGGAGCCTTCTTCACCTTTAACTTGGGCAACCCTAGCTTCTTGAGTTTGATGCAATAGACAGCTTCTCCTTGGAGGGCGAGCCCCTGATTTCTTACCTTTCTGCCTCCTGCAGGATTAACGCAGTATCGAACGGGCAAGTGCGAGGCGACAGCTACAGCGAAGGCTGTCTGGGCCAGACAGGTAAAGAGGCACTAACACCTT…
Fah-sgRNA	GGCCTTGTTCACATATAACTNGG	GGCCTTGATCACATGTAGGTGGG		TRUE	17076	Ly75	0.026	4	13,6,3,2	.......A......G..GG.	1	chr2:60323562-60323584	+	chr2	60323562	60323584	GGATGGCCTTGATCACATGTAGGTGGGGGA	68.2561	GTTATGTTTTAAGTTTTAATTACTGTGCTTAAGAGATTTATAAAACAAACAAACAAACAAACAATGCCTCTAACCTGTAATACCCAGTAAGCCCCACTTGCTCAAGATAACTTCCTGAATGCTGGGGCTGCTCCTGTAAGATAGCGAGCCATATATGCTCACTTTTATAAACAAAGTTGGTTGTCCCAACTGCACAGGATGGCCTTGATCACATGTAGGTGGGGGATACGTAGGCAGGAAGTACCTTAGGATGTGTGCTGGCCCCCTACTGGACAAAGCAAGGAAGTACATATTCTTATTTTGGGACTATTGTCTAGAAATCCCATGTATAGACCTGGCCAGTGCTCATCTTCCTGGCCAGTATTTAATAAAGCTTACTTCAAATTTGGCTCGAAAACA…
Fah-sgRNA	GGCCTTGTTCACATATAACTNGG	GGCCTTACTCACATATGACAGAG		TRUE	24060	Slc35a1	0.025735	4	14,13,4,1	......AC........G..A	0	chr4:34665702-34665724	+	chr4	34665702	34665724	CTGTGGCCTTACTCACATATGACAGAGCAA	30.7827	AGACTGCTAAGACAGAAACAGTTTATATTGTTCCCAGGTTTTTCTCAGGAGCAAAGACACAAGGCTGTGTTAAACATAAGGATGAGTTACAACTAAAACTTCACTCAACTCAGGTACAAAGAACATCTGAAATGCTAAGGGCTTGGACTTGTACAACTAAAGACTGCTCTAAGCAAACCCTACAAACCCAGGAGACCTGTGGCCTTACTCACATATGACAGAGCAAGTGTGAGACACTGGTATATGATTTCCCATGCTGCTGCTAATATTACAACAGGCAAGATTTGGACCAGACTATAAAGTGGTTTTCTACTACTAATGCTCTTGTTTATCAGATAAGTCAATTCCAAAATGAGAAGTGTTTTCCTGTTACACAATATAAACATTTAACAGATTTTC…
Fah-sgRNA	GGCCTTGTTCACATATAACTNGG	GACCTTATCCACATATAATTAGA		TRUE	77883	6030498E09Rik	0.025034	4	19,14,12,2	.A....A.C.........T.	0	chrX:38814939-38814961	-	chrX	38814939	38814961	CAGTGACCTTATCCACATATAATTAGAGCA	27.1622	CTGGTAAATAGAAGATGGCAGTAGCTGATGGAAGATGTGATAGGTGATTTTTAGAAAGTTTCATGAATAGGTCGGTCTCCATTCATGAAAGAAGAAACAAATGACATGACACCAGAGGCAGAATGGACCCCGTATGACTAGGCCCTAGATACAAAATGGTTTCCCTAGGCTCTGTAGGGAAACCAGTTAGTAAACCCAGTGACCTTATCCACATATAATTAGAGCACACAGACCAAGGCTTGAACAGCAGCACAGTTCTTATAGACTGGCTGCCAAACACTGTCCTGGATCATACAATGACTAGAAGCCTTTGTTTATTATTATTAGGTATTTTCTTTATTTACATTTCAAAGGCTATCCCAAAAGTTCCCTATACCCTCCCTCCACCCTGCTCCCCTA…
Fah-sgRNA	GGCCTTGTTCACATATAACTNGG	GTTTTTGTTCACATCTAACTTAG					0.024747	4	19,18,17,6	.TTT..........C.....	0	chr10:46686530-46686552	-	chr10	46686530	46686552	TTCTGTTTTTGTTCACATCTAACTTAGAAA	36.6835	AGTTCATATGTGTTGGGCCTGCTGTATTGAGAAGGCCTTGTTTCCTTGGTGCCCTCCATCTCTTTCTGACTCTTAACAGTCTTTATACCTCCTCTTCTGCATAGTTTCCTGAGCCTTAAGGGGAATGATTTGACAGAAACATCCTATTTAGGGCACAGTGTTTCATGTACTCTTTGCACATTGTCTGGCTGTGAGTTTCTGTTTTTGTTCACATCTAACTTAGAAAAAAGCTTCTCTGATGACAGCCGAGCAAGGCACTGATCAATGAGTATAGCAAAAAAATCATTAGGAGTCATTTAATCACTTCATGCCTTTAGTAAATCAGTAGTATTTTGTTTTCGCCTAGGACCCTGGGTTCTTCTTCGCTGAGGACCATTGAGCAGTAGCATGGTTAAAATC…
Fah-sgRNA	GGCCTTGTTCACATATAACTNGG	GCCCTTGTTCACATACTGCTGGG		TRUE	20277	Scnn1b	0.024615	4	19,5,4,3	.C.............CTG..	1	chr7:121875626-121875648	-	chr7	121875626	121875648	GAGAGCCCTTGTTCACATACTGCTGGGCTT	45.9953	ATTTTTAAACTTTGAGACTGGATCTCATTGAGACTGGCTTTGAGCTCTATCTTCCCTGGATTCCCCGCCTGTGCTGGGATGACAGGCATAGGTTACCACGCAGCACCAAGCATAGGCTCTTGATGTCACCTCTACCATGTAATGGCCATGCTTGGCTCCCATGCTACACAGTTAGAGGGTAGACCCAGCTTGGCTGGAGAGCCCTTGTTCACATACTGCTGGGCTTGGCACTGAACTGCATGCAGGCCAGGGAACTGGCGGCCCAACCTGCTGGCTGGCTTCTCCTTAGGGAAGTTGCCTGTACAGGTTCCCTCTACCGTACCTCAGCTCTCCCAGTATCTCTGAATTGTGACAAAGTCACATTGAAAAGACAATCTAATATTGGTTGACTTCATTGGA…
Fah-sgRNA	GGCCTTGTTCACATATAACTNGG	GGCATAGTTTACATATATCTAGA					0.02385	4	17,15,11,3	...A.A...T.......T..	0	chr5:59400530-59400552	-	chr5	59400530	59400552	TTATGGCATAGTTTACATATATCTAGAATA	29.071	TTTCTCAGATCTTACTGATTGTCTGTTGGTCTGTATGAGCCAACTGCTGTTTGAACCGGTCAAATAGTTTAGACAAAAATTGTTAATTATTAATAAAGTTGAATCATTTATATTCAAATTGAGCTTTCACTAAAATATGCATTTTAACTTTAAAATAAACTTTATGCCAATATATAAGCTATATAACTTAAGTGGCTTATGGCATAGTTTACATATATCTAGAATATGTCTAGTCTAGAATTCTATAAAATAAAGTTTAAGTCAGTTATATAAATGTTTAATAATTTTATGTGTGCTATAATTATTTATTATAACACTAAGTATATTAGATTTTTAGTAGCTATATCATAGAAGAAATATACATCTTATATATAAACACACTTAGGATGTATTAAATAT…
Fah-sgRNA	GGCCTTGTTCACATATAACTNGG	GGCCTTATCAACATATAAATAGA					0.02381	4	14,12,11,2	......A.CA........A.	0	chr7:103896960-103896982	+	chr7	103896960	103896982	TACTGGCCTTATCAACATATAAATAGAGTC	24.1374	AAAGAAAATAAAAGGAGCCAAGAGAAAATACTTTGAAAAATATTTATTATATAAACATAGCATTTCTACCCAATCCTATGAAACACCCAGACTCTAATTAGAGAAGCTGGAATACAACAAGATACTTTTACTTTCAGTGAAGTATTTTGACTAAGATTTGCTGCATGAAATGAAGTGCAATGTCTGATTCTAATTTTACTGGCCTTATCAACATATAAATAGAGTCATGACATCATAAATAATTAAGTCCACTTTTATTACTAGCCAGGTTAAACAAATCTAATGGTTAAGGTGGGAAACTATTTATTAAGGGTGTATAAAAAAATCTGTCATTCATGTCATTAAACTGACATGTAAAAACATGTTTATACCCATAGATTAATGCTTGGCATCCATGTT…
Fah-sgRNA	GGCCTTGTTCACATATAACTNGG	GGCTTTATTCATCTATAACTCAG		TRUE	58800	Trpm7	0.023512	4	17,14,9,8	...T..A....TC.......	0	chr2:126866644-126866666	-	chr2	126866644	126866666	AAAGGGCTTTATTCATCTATAACTCAGGTC	22.9723	AGCACCCACATACCATTTCATTGTCTATAACTCAAGTTCCAGGGAATCTTACTTCCATATATATATATATATATATATATATATATATGCAGACAGAACACCAGTGACATAAAATGTAAACAAACAATTTTTTTAAAAAGTATTTTAGTGTTTTTATTGCTATATAAAACACTATTACCAAAAACAACTTGGGAAGAAAGGGCTTTATTCATCTATAACTCAGGTCACACTCCATCATGGAAGGAAGTAATTCAGGGCAGGAACTTGGAGGAAGGAACTGAAGCAGAGACTTTGGAGCAATGCTGCCTACTGGCTTGCTCCTCGTGACTTCCTCTACCTCCTTTATACAACTCAGGATCAGCTGCCCAGGGATAACAGTACCCACAGTAAACTGTGCAC…
Fah-sgRNA	GGCCTTGTTCACATATAACTNGG	GTCCTTGTTCAGATATACATGGG		TRUE	75216	Cep128	0.023088	4	19,9,3,2	.T.........G.....CA.	1	chr12:91212762-91212784	-	chr12	91212762	91212784	GATGGTCCTTGTTCAGATATACATGGGAAG	50.5767	TGTCACACCAATGACTTAGAAAAGTACAGTATAGTAGCTTTATCATAACAGGAAACAGGACATGCTGCCGAGAGCCTTTGGGGTCAGGTTCTGGTGTCCTTGAGCCACTGACTTATTCCCTTATTGCTCTTCTTTACTAGGATTCACAGGCAGCTTATTGTAGTGTCCTCTTAGGAAAACCTGAGACTTAACACAGGATGGTCCTTGTTCAGATATACATGGGAAGATTAAAGGAGAAAGCATGTCTTAGTAATGTCATTGTGGAGACCTGCACATGCAGACCGTGTTCCGAGAACTGTCGCTCTAGGCCAGCTGAGTATTGTTAGCTGTGGCTACCGGAGGTTTCAAAGAATGCGTTTCTGTTTTTTAGTGACAGTACAATAACACCTGGCTATGGGA…
Fah-sgRNA	GGCCTTGTTCACATATAACTNGG	GGTCTTGTTTACATAAAACAGGA					0.022978	4	18,11,5,1	..T......T.....A...A	0	chr3:130983229-130983251	+	chr3	130983229	130983251	CCGAGGTCTTGTTTACATAAAACAGGACTC	24.3502	ACCCCATTTCCTCTCACTACCGGCTTTCCCTTTGCCTGCGTTGTGCTGTGGCTCTCCCTTCACGTCATTGAAAGGTTCAGCTCTTGTACAGCAACTGATCTCTTTCCTGTTGGAAGACACAAAGGCCGTTATTAGTTTGTCCTCGCGCTCAGATACTTCACTTCCTTTCATCTTTATTACCCATCTATATCTTCCTCCGAGGTCTTGTTTACATAAAACAGGACTCTTGGATGCGGAACGTATTTAATGAGTCTTAGCATAACCACTACAGAGTAAGCACCGTGCACTCACCTTTATAATTATGAATCATTTGGCCGTATTTAAAAACGTCTTCAGCCAGTGGTGCCAGGCAGCTTAATTCTAGATTTTTTTTTATTACCAAAAAGATCAGCCATAACC…
Fah-sgRNA	GGCCTTGTTCACATATAACTNGG	AGCCTTGTTTACATAAAAATAGA		TRUE	224079	Atp13a4	0.022918	4	20,11,5,2	A........T.....A..A.	0	chr16:29474174-29474196	-	chr16	29474174	29474196	AATTAGCCTTGTTTACATAAAAATAGAGGA	14.8323	ACACAGACACAGACACACACACACACACACACACACCACCACCATCTTAAAAGAGGAGGGACAGAGACCGATTTCTGTTGCTCAGAAGAGATGCAGAGCATTGCAGTTAGTATTACTTGCATGCTTATAAGAAAAGCAGTCTCAGCATGCCCCTTACCTCTACTAAAGCAAGTCTTCATTTTAATGAGATGTCCTAAATTAGCCTTGTTTACATAAAAATAGAGGACCATAGCCTGTGCATTTGAATAGCCATTTTATCTGAGAGTCTGAGGGGAAGGCACAGAGAATGGTTAGTATTCCCCACAAGAAAAGAATTCATAAGGTGCCATATCTCTGCATAATCAAAGCAACACAACTCAGGGACTTGCAGTTAGTGGGATGTATGATTCTGTATGTTGA…
Fah-sgRNA	GGCCTTGTTCACATATAACTNGG	TGCCTTGATCACAAATGACTAAG					0.022658	4	20,13,7,4	T......A.....A..G...	0	chr4:30667947-30667969	+	chr4	30667947	30667969	AATTTGCCTTGATCACAAATGACTAAGTAC	27.2717	ATGTAGAAAAACAGCCATCTTGTCCTTCACATTTCTGTGGAGGTTAATGCTCTATCAGATGTTGCTGATAAACTGACCCTGCTCCTATGATTCTTTCTACACTGCTGACATGTTCATCCTTCATCCCCACTGGATCTTTTAGCTAGAGTTCATGCACAGTTTTGGTTTTTGTTTTGTTTTGTTTTGTTTTTCCAAGAATTTGCCTTGATCACAAATGACTAAGTACTTGTTTATTATTAAAAGGTGTAAGACATTGAAGGAAACATACCTTCAACTTAATGATAGGCATTTTTTTCTATGGGATATGAAAATAGGAGACAATTTTAGGGTATACATTAAAGCCTAAGGGTTTAATAAGTTAGTCAACATTTTAATTAAAACAAATTTAATTTAATTATT…
Fah-sgRNA	GGCCTTGTTCACATATAACTNGG	GTCCTTGTTCTAAAATAACTGAG		TRUE	14823	Grm8	0.022447	4	19,10,9,7	.T........TA.A......	0	chr6:27609329-27609351	-	chr6	27609329	27609351	GCATGTCCTTGTTCTAAAATAACTGAGTAG	27.3663	TGTCCTCACTTGGACCCTTCAGCTTGTTGACCTTTTTGAGTTCTGTAGGCTGTATCTTGGGTGTTTTGTACCTCTTTTGTTCTTTCTTCCTAATATCTGCTTATTAGTGAATACTTTCCATGCATGGCCTTTTTGGTCTGAGTTATCTCACTCAGGATGATATTTTCTAGTTTCATCAATGTTCCTGCAAAACTCAGCATGTCCTTGTTCTAAAATAACTGAGTAGTATTACATTGTGTAAATGAACCACATTTTCTGTATCCATTCTTCTCTCATGTGACATCTAGGTTGTTTCCAGCTTCTGGATATCACAAATAGGGCTGCTGTGAACATAGTGGAACACGTGCCCCTGTGGCATGATGGGGCATCTTTTGGGTATATTCCCAAGAGTGATATAGC…
Fah-sgRNA	GGCCTTGTTCACATATAACTNGG	GGCTCTGTTGACATCTAACTCAG		TRUE	320253	2020-03-03	0.021998	4	17,16,11,6	...TC....G....C.....	0	chr18:56898136-56898158	-	chr18	56898136	56898158	CTTTGGCTCTGTTGACATCTAACTCAGTGA	36.2753	ATAGATGGTTATAAATGCCTGTGTTCTGCCCTGTTAGTGAAGGGACTCCAAAGGTCTCTGCTTTAGTGATCCTGTCAAGTGAATGGACTCAGCAGCATCTGCTCCTCCTTCATCCTTCCCTGTTTCTCCTTTCTGTGTGAGATCTGGGCCTGTTAGATTTATCTGAGCATTTAGAATTATTGAGAGATCTGAGAGCCTTTGGCTCTGTTGACATCTAACTCAGTGAGTAAGTTACTTAGTCACCCAGACCAATGGACTCTGTGGATTAGATCTGATCTGTCATACCACTTGAGGCCCTAAAGTTGTTTCTCCTATCAGTGAGAAGCAGTGTATGAGAGTAAGCATTTGAGGGCGGGGATGCCCAGGGAACATGTTTCCAAGAGATTCTTGTTGAAGGAA…
Fah-sgRNA	GGCCTTGTTCACATATAACTNGG	GGCCTTGGACTCATATAGCTCAG					0.021728	4	13,12,10,3	.......GA.T......G..	0	chr12:28638161-28638183	+	chr12	28638161	28638183	GGCTGGCCTTGGACTCATATAGCTCAGCCT	34.3085	TTACACCACATTCTGGAGCAGAGATAGATTATTTAGCCTTTTGGGTTTTACTGTCTGTCAAGGTGAGTGGAGAAATTATTACTCAACTACGAGCCAGATCCTTTGTTTTGTCTTTTGTCTTTTGTCTTTTTTTTTTTTTTCAAGACAGGGTTTCTCTGTGTAGCCCTGGCTGTCTTGGATCTTACTCTGTAGACCAGGCTGGCCTTGGACTCATATAGCTCAGCCTGCCTCTGCCTCCTGAGTGCTGGAATTAAAGGCGTGCGCCACCACCACCTGGTTGCAATCTTTCTAATTTTTAAAGGTTCAGGCAGAGGAGGGTAGCAGCATTCACCACTAGTCAGTCCAGAGGTCAGGAAGTAGAGACAGGTAGGTCCCTGTGACTTTGAAGCCAGCCTGGTG…
Fah-sgRNA	GGCCTTGTTCACATATAACTNGG	GGCCTTGTTATCATGTAAGTTGG					0.021667	4	11,10,6,2	.........AT...G...G.	1	chr12:13135222-13135244	+	chr12	13135222	13135244	GGGAGGCCTTGTTATCATGTAAGTTGGGGT	51.1051	AGAGATGGCTCAGAAGTTAAGAACACTGTCTGCTCTTCTAGAGGTCCAGATTTCAATTTTCAGCAACCACACGGTGGCTCACAACCATCTGTAATACGATCTGATGCCCTTTTTTGGTATGTCCGAAGACAGCTACCATGTACTCATATACATAAAATAAATAAGTAAATCTTAAGAGACCTACTAATCTTGTGTGGGGAGGCCTTGTTATCATGTAAGTTGGGGTAGTATTCTAGTTTCATTTTCTAATGCTATGATAAAATATTCTGACAAAAGCAAACTCAAGGGAGAAAAGGTATGTTTTAGCTCATAATGGTTATAGCCCATCATATCAAGGGAGTCAAGGCAGAATGTACTTCAAACAGCTAATACATCCCTAGGCGAGAGCAGAAAGAGAAT…
Fah-sgRNA	GGCCTTGTTCACATATAACTNGG	GGCCTTGATCTCATGTTACTGGG		TRUE	21399	Tcea1	0.021333	4	13,10,6,4	.......A..T...G.T...	1	chr1:4877789-4877811	+	chr1	4877789	4877811	CATTGGCCTTGATCTCATGTTACTGGGCTG	43.1871	AACCAAAAAAAAAAAACAAAAACAAAAACAACAAAAAAAAAAGTTACAGGCAGTGCTTGGAGGGAGTGTAGTGTAAATATAGGCATGCAGATGTTGGCCATTAATATCTCAGCTTACATTCTATGCAAGTATGTTTTACATCTTACATCTCACCTTCTTTATTTCTCCCTGAAAGACTGATTTTATTTCAGTAGTCCATTGGCCTTGATCTCATGTTACTGGGCTGTTGATCTCAATTGATCGTGCATTGATCAGACTAGTGCATGATCTAAAGATGTTTGTACTTCAGGTTTGTAGTGTGTGCTTTCAGCAGAATGCAAATAATCGGAAGTTTTAAAATCGTAAGCAGAAAGAGAGTTTGAAAAATAAGAAAGTGTAGTTAATGTACTAAATTGTTTG…
Fah-sgRNA	GGCCTTGTTCACATATAACTNGG	GGCCCTCTTGTCATATAACTTAG					0.021328	4	16,14,11,10	....C.C..GT.........	0	chr3:50610848-50610870	+	chr3	50610848	50610870	CTGTGGCCCTCTTGTCATATAACTTAGCAC	30.163	AGGAAAACTTCTAGAAATTTTGAGCAGAGATCTGGAGGCGATACTGCAGTGACTATCTGTATTACGCCATTTAAATCAGGGTACTCATTGCACACTATTTACTGTGAAAGCATTCAAGCCCCTTCTAACCTCTTGAAAGGCATAGTACATTACCATTATCTACAGCAACTCTACTGTGCAACCACAGACTAGAACGCTGTGGCCCTCTTGTCATATAACTTAGCACCTGTGAATCAATTTTTGATTTGAATTTCAGCCATTGATCAACCTTTACCAGACATTCAACTGCCTGAGAAAAGAATCACCAGTTTTTTCCTGGGTAATGATGAGAGTGTAAATAGGATAACAGGTTCTTCAGCACTCCAGAATAAGTCCTCTTAACTCCTGCATTGTGGAAAG…
Fah-sgRNA	GGCCTTGTTCACATATAACTNGG	GGCTTGGTTGACATATAATTAAG					0.021273	4	17,15,11,2	...T.G...G........T.	0	chr11:18473211-18473233	-	chr11	18473211	18473233	AGATGGCTTGGTTGACATATAATTAAGTAG	43.3685	ATATATATTCTAGAAAGTGTCTGAATGGTATGTGAAGTTTAGAATCAGCTCTCAAACTTCCCAGAGATGTTTTCTTTGGGTTGAAATACTACTTTCAAACATTTGAGCTTGTTTTCAGTTTAACTTAAAACCAATAAATCCAGTATCATGGGCCTGCAATCAGAAAACTGTAACTAGAGCCCAGGACCAACATCCTAGATGGCTTGGTTGACATATAATTAAGTAGATAACTTCCAGTGATGAGAATCTTTAGTATGAACTATCACCTAAAAACTTGGATGTACTTACTTAAGATGGAATTCTTTGCATAACTGTTAGGATTTGTATCTTAAATTGTCCCCAAGAGCCATATGCTTGGTCACCAGCCTAAGAAACTGTTGGAAAGTAGGCTGGTAGGAG…
Fah-sgRNA	GGCCTTGTTCACATATAACTNGG	GGAATTGTTCATATATATCTCCG					0.021053	4	18,17,9,3	..AA.......T.....T..	0	chr4:94995321-94995343	+	chr4	94995321	94995343	TCAAGGAATTGTTCATATATATCTCCGTGG	23.3704	GTTTGTTTTCAATCACGTTTATAAGAACCCGCAGGAGACCTCTTTGTAAGTCACTGTTTAGGTAGGTGGATTGGTAAAAATAATTTTAAAAGCACAGATGTTGTGTTAATTATTTTTTCTGTGGACCTGTGCTTTAAAAAGTTAGCTAGCTTTTCCAGCCCTTTGAGAGGATTTGAAAGGGGGAAAACGTTAGACATCAAGGAATTGTTCATATATATCTCCGTGGTATCCACTTAGCATGGGGACAGCATTGTTCAAAGTTTTCCATGCCTTTGTTTGATCTAATTTCATGCTCACTGAAGCCCATTTCCATTTCAGTTACCGACACCTTGAACTTGTGATTTTCCTTTGTTAAGTAGACCAGATGACATTTGATAAGATTTTTGGCTTCTAAGCTCC…
Fah-sgRNA	GGCCTTGTTCACATATAACTNGG	GTCCCTGTTCTCATATAGCTCAG					0.020306	4	19,16,10,3	.T..C.....T......G..	0	chr10:17566271-17566293	+	chr10	17566271	17566293	CTGGGTCCCTGTTCTCATATAGCTCAGGTT	41.3683	AAACCTATGATGGGTACAAGGACAATATAGAGCCAGTGTGACTGCCACTAAACCTAGGCACTATGCATCATTAATTTGTCTCCTCTTAAAGCAACTTCTCATCTAGGAAACCATTGAGGATTCTGTGTATATACCAGAAGCCCCACGTGAGCATCTGCAATGTGGTCAGTTCTCCGTTGTTCAGAACAATGAGGGTCTGGGTCCCTGTTCTCATATAGCTCAGGTTCCTGACAGCTCCCACCACGGTTCACCTCAGTATTGTTTCTGGTTTCTCACCTTCTCAAAGACCTCTCAGGGATCTGACTCAACACTGTTGGCTCTTGCTATTTTTATCACTTGTGTCTATGAGATATAAAAACTTTAACTAGAGTAATCGAGAGATGACTTTCTAGTTAAGAA…
Fah-sgRNA	GGCCTTGTTCACATATAACTNGG	TGCTTTCTTTACATATAACTCTG		TRUE	241035	Pkhd1	0.020168	4	20,17,14,11	T..T..C..T..........	0	chr1:20405178-20405200	-	chr1	20405178	20405200	TTTCTGCTTTCTTTACATATAACTCTGGTA	15.8815	GGCACTTTACACTTTATAGCTATCAGAGCTGATTCCTACCCCTGCCTCTTATCTATCTCACAGCTCAGTGAAGCAAAACTGTTTGGATTAGGACTATTACTTTCTTTTGTTAGAAATGGTGAAATTTGAGCCTGGATGGTGAGGTAACTAAAGTTTATTCTGTCTTCTTCATGGGCATATGAGGCACACAAGGCTCTTTCTGCTTTCTTTACATATAACTCTGGTATAAAAACACACAGAGGATAAGCCTTCTGAGTTCTGGAACAGTCTCTTCAACTTGATCCTTTCAAGTTATTTTGGCATCCCAAGTGGAACATCATTCCTACATCTCCCTATGTAATACTCTTGACAGAGACATAAAAACAAAACAAAACCCTATTGTTTTTCCCATATTGTTAC…
Fah-sgRNA	GGCCTTGTTCACATATAACTNGG	TCCTTTGTACACATATAACTTTG					0.020037	4	20,19,17,12	TC.T....A...........	0	chr14:17167562-17167584	-	chr14	17167562	17167584	ATATTCCTTTGTACACATATAACTTTGCCA	33.3443	TTCTTTTCTTTTACTTCTTCTGTAAATTAATAGTGTATAAGAGGTAGAAGAAAAAAATGACACTGATGGATGTGTCAAAGCAAGGCTTTAGAAACTATTTGTACTCATGACCAGGAAAGCTTCATAGGACTCCATGTTTGTACATGTACAAACAAATATTTACTAATAATAAAACATGAAGAAATTTATTTTAAATATATTCCTTTGTACACATATAACTTTGCCAACTATTAAACATGAAAACATTTTCATACTATGTGGATATTTAAATTTTTATTTTTACATAAGAGCTAAACCATGGGGCTGGGATATTTGATACTGCAAGACATAGAGAATCATCAATGTTGTACAGAGTTAATTGATGTTTGGATTTTATATTCATCAGTGCTGAGAAGATTC…
Fah-sgRNA	GGCCTTGTTCACATATAACTNGG	AGCCTTCTTCAAATGTAACTCGA		TRUE	381339	Tmem182	0.01995	4	20,14,9,6	A.....C....A..G.....	0	chr1:40827062-40827084	-	chr1	40827062	40827084	ACAGAGCCTTCTTCAAATGTAACTCGAGAT	32.7981	CAGGAAATCATGAGCAAAATCTCACTAGCAAGAATTCTATTCTGAGTGTCCTGGGATCTGGCAAGGATTCTACTCTGCGTACTTGGCATCTTTATTTTTCTGTTTCACATGACTTGATTCTGCAAATCCCTCACATCCTGAAAACCATATCTCTTCAAAATATTGAGGCCTTTCATTATGGAACATTATTATAAATACAGAGCCTTCTTCAAATGTAACTCGAGATATTTCTACCATCCTACCAAGGAGAAAATTGTTTAAGAATTACAGTGTTGATTTGCCTTGCCATTTCTCTCTATGTGCATCATAAGATACACAACAACAAAAAAAGGTGATCAACAAGTAAATTGAACACCATTCTTGCAGATACCAAATTGAAATTCTGCCTCATGTCAGGTG…
Fah-sgRNA	GGCCTTGTTCACATATAACTNGG	GGCCTTTATTACATATCACTTAG		TRUE	212933	Pm20d1	0.019685	4	14,13,11,4	......TA.T......C...	0	chr1:131813351-131813373	-	chr1	131813351	131813373	ACTTGGCCTTTATTACATATCACTTAGGAC	22.3177	CATTTTCAAATCCTTACAAAAGCTTGGACTTTTAACCAGGAACGTGGAATTTCCTGGAAGCCCTGGGAGATAGCGCTGAGTGGTTCAAAGCTAAGCTGTTCTCATCTCATGATGCCCAGGGAGGCCAGTGCTTTCTTTTTTTATCCCCACAATCAAGGCCGTTTGCTGTATGAGAAATCAAGACTCTAGAGAGACCACTTGGCCTTTATTACATATCACTTAGGACAGAAGAAGTGAATAGAGTGGGGCATTCTACTAAGATAAAACACAATCCCACCTCGTGGAGCAGAAGGTTCTGCTGGTCTGATCTGAGAGATGACTCTGTCCCGAAGGCAAAGGTCGGTGGGGAAGTCATAGGAAACTCCTAGTCTCCTACTATCCCAAAGGTGGATAGGTCAG…
Fah-sgRNA	GGCCTTGTTCACATATAACTNGG	GGTATTATTCACATATAAGTGAG		TRUE	20979	Syt1	0.018762	4	18,17,14,2	..TA..A...........G.	0	chr10:108966447-108966469	-	chr10	108966447	108966469	AACAGGTATTATTCACATATAAGTGAGTAC	30.9747	TTATTTTATCTGCCCATCCCCCTATTCCCTTTTTCTTCCTCTCCCCTCTCACTCCCCTCTTGGTCCTCCTTTTCAGTATCCCCCCTCCATCCATATCTGATCTATTTCCTTTCCAGATGAAACCTATCCACCTTACTAGTCACTCTAGTTCTAACCTCTGAGCTCCTACATATTATAGGTTGTTGGTCATTGATTTAACAGGTATTATTCACATATAAGTGAGTACATGACACTTAAGTGTATGAGTCTGAGATATATCACTCTGTATGATTGTTTTCTAGTTCAATCCATTTGCCCGTGAGTTTTGCAATTTTGTGTTTTTCATGGCTGAGTAATATTCCAATATGTAAATATATCATATTTTCATTACCCATCCATTGAGGGTTTTTTTAAATTTCC…
Fah-sgRNA	GGCCTTGTTCACATATAACTNGG	GTCCTTATTCACATAAAAGTCAG		TRUE	108138	Xrcc4	0.018748	4	19,14,5,2	.T....A........A..G.	0	chr13:90055515-90055537	+	chr13	90055515	90055537	TACAGTCCTTATTCACATAAAAGTCAGAAA	19.3904	ACAAGTAAGAGCTCATGGTGGGCAGGTGTGGAACTGCTGGAGGGTGTGCAAACCTGTTGGGCCACTATGGAAGTCAATTTGGCAGTTCCTCAAAAGATTAGGAATCAATTCATGTCAACACCCAGCAATACCACTCTCGGGAGTATGTCCATAAGACATGCCATCCTACCACAAGGACATTTATCAACTATGTTCATACAGTCCTTATTCACATAAAAGTCAGAAACTAGAAAGAACCCAGGTTGTCCTTAACTAAAGAACGGATAAAGAAAAAGTAGAACATTTACATAATGTAATGTTACTCAGCTAGTAAAATGAACTTTACATGAAATTTGCAGGCAGCATATAGAAGTGGAAAAAAATCATCCTGAGTGAGGTAACCAAGACCCTGAAAGACAG…
Fah-sgRNA	GGCCTTGTTCACATATAACTNGG	GGCCTTCTTCTCATATGTCTTGG					0.018665	4	14,10,4,3	......C...T.....GT..	1	chr16:49782588-49782610	+	chr16	49782588	49782610	ACAAGGCCTTCTTCTCATATGTCTTGGGAC	24.935	TTTCTTCTAATTTCCTGAGGAACCACAAACTGTGGGCCGTGAAACAATGGATGTCTATGCTCTCACAGTTCTGAAATCTAGAAGTCCAAAATTAAGACTTGTTTTTTAAGGCTTTAGCTAAAAAAATCCCTTCCTTGCTCCAAGCTGCTGGTGGCTGTTTGTGGTTGTGATGTTTCCAGTATCTGTCTGTGGCATGACAAGGCCTTCTTCTCATATGTCTTGGGACTACCTTCTGAGAAGGAAACCACACATTGGATTTGGATGCATCTACCCCAGTGGCAATTTTTTAAAAAGCTTTAAAAAAAATCCTAATAATGTTGCATGCATATGTTCTGGATGGTCAGGAATTTGAGAATATTATTTCACTCAGTACACCTACATGAATACTTAGAAGTCTGT…
Fah-sgRNA	GGCCTTGTTCACATATAACTNGG	GGTCCTGTTCACTTAGAACTGAG		TRUE	18739	Pitpnm1	0.01851	4	18,16,8,5	..T.C.......T..G....	0	chr19:4105586-4105608	-	chr19	4105586	4105608	CTCAGGTCCTGTTCACTTAGAACTGAGCTG	34.3865	GTTGGACAGTATTGGTTCACTCCTTTAAACCCCAGTGTAGACATCAGTACCAGCAGGAAGCCTTCCTGGATACACAGGCAGTCCCTCCCTGGTGCCGCCTGGACCTGTTTGAACTTTTTTCTTCCATCATTCCACGCTTTATCCATCCACTCGCCAACTGGGTATTGATGGGAACCCTCTCCAGACTGACATTCCTCTCAGGTCCTGTTCACTTAGAACTGAGCTGCTCTGAGCCCCTGCTGCACACAGGGTGCTGGCATCTGGTATCCTGAGGTGAGATCTTTACCTGGTACCCCCTCCACCTCGGTTGGGGAGGCAAAGGCATCGATAAAATCATTGGAATTCCACTTGGTCATCTCCTTGGGGAAGACCTCATCACTGTCCGAGAAACCTTCTGCG…
Fah-sgRNA	GGCCTTGTTCACATATAACTNGG	GGCCTTATTAATATATAACAAGA					0.018229	4	14,11,9,1	......A..A.T.......A	0	chr6:19691444-19691466	+	chr6	19691444	19691466	TACTGGCCTTATTAATATATAACAAGAAAG	24.5291	CACAAAATTCCATTTAAGAATATTTTGAATGTATCGTTCAATTATAAAAATTTTTTTTTTCTGAGGTTCTAAGACTCATGATGTGCTCATTTATGACTAGAGCTATATATTTCTGGGGTGATATCCAAGACCACACTTCCATCATGTGAATTAAGAAAATCAAAATGAGAGTAAAAATGTTTCAAATATATTTGCATACTGGCCTTATTAATATATAACAAGAAAGAAGCAGAAAGGGAAAGAGTGTAATGTGCTTCAAGCAGCCCATTCTGGCAATGGGCTTAAGTTCTTATGTACTTATAAATTGTACTATAAATCTGAGTGACTGGTTCTGACTCAGCTAAATTACCAAACATAATGCAGTAAATTAAAGAATTGTGTTTTTTAAGGGTAAAGCAA…
Fah-sgRNA	GGCCTTGTTCACATATAACTNGG	GGAATGGTTCACAAATAACTTGA					0.017928	4	18,17,15,7	..AA.G.......A......	0	chr2:54378764-54378786	-	chr2	54378764	54378786	CACAGGAATGGTTCACAAATAACTTGAGAT	35.7212	ACTCAGTGGTTCTCTTGTTCTGCTTCAATGTTGACATTGAATTAAAAACCCAAGCTGTACATGGTAATTCCAGAACTGTGGGTTGAGGGAGGTGGTTTTAAAGATGCTTTGAGAAGAAATAATTTGCCAAATTTTGCTCAAGTTTTGATCCAAATTTGCCAAATAAAATCATACAATTGAGCTGAGGTAGGAATTTCACAGGAATGGTTCACAAATAACTTGAGATCTTATGATTGACCACTCTTAGCATAATGACAAAGCACTCCAGCAAGAAAGCTATGCCTGTGATTTGAAAGATTTGCCAGTCTCAAGACTTGGGATGGTAATTGCTGTGTCTCTTGGACATCTGTCTAATTATTTTGTATTTCTCCCAGTTTCATGAAACACAATTTATGTACA…
Fah-sgRNA	GGCCTTGTTCACATATAACTNGG	AGCCTGGTTTACATATTACTCAG		TRUE	54138	Atxn10	0.016732	4	20,15,11,4	A....G...T......T...	0	chr15:85451907-85451929	-	chr15	85451907	85451929	CGACAGCCTGGTTTACATATTACTCAGAGT	27.6497	CCTGACTTCATCCTGTGTATGTTAATTATCCTTTAAAATCTACCGAGTGTTAGTTTATGTTGTGGTATTGGGTCTGCCCTGGAAAGTGCTCCAGGAAGCATCTGGGGAAGCAGAGTATGCTCTGTTACATTCTGCACATGCTATAGATGGAGCTGGTATAGCGTGCCATTTAAATTCTCTGTGCTTCCTCACTTTCCGACAGCCTGGTTTACATATTACTCAGAGTCAGGTACTGAAATAGACAACCATTAAGAAAAAGTTTCATTTTTTTTTCTTGAGAATTATGTTTTTGATTCACATACTTTAATGTGCTTTTGGTATATAAGTAGTTATATTCATTTGTGATATTTTTAAAATCCATTTTATTTATATAAGTACACTGTAGCTGTTTTCAGACAC…
Fah-sgRNA	GGCCTTGTTCACATATAACTNGG	GATCTTGTCCAGATATAACTAGA		TRUE	75330	4930558F17Rik	0.016574	4	19,18,12,9	.AT.....C..G........	0	chr5:11478651-11478673	+	chr5	11478651	11478673	CATAGATCTTGTCCAGATATAACTAGATGT	40.0658	CTCAAGTATTCTCCTGCTTTTTTACCACTAACTAGAAACTGGGTTTGGCCTTAATTCAGACAGCCTTGGCTCTGTCTGGACAGGTCCAGACGACTGACACCATTAACACTTTGTCAGCCTCAGTGACTACAGTCATAGATGAACAGGCCTCAGCTAATGTCAAGATACAGAGAGGTCTCATGCTGGTTAATCAACTCATAGATCTTGTCCAGATATAACTAGATGTATTATGACAAATAACTCAGCAGGGATGTGAACAAAAGTTTCCGGGATTGTGTGTTATTTCCATTCAGTATGTTAAATTTACTAGGGCAGCTAATTTGTCAAAAAGTCTTTTTCAGTATATGTTACAGAATTGGACGGCTGAATTTGAACAGATCCTTCGGGAATTGAGACTTC…
Fah-sgRNA	GGCCTTGTTCACATATAACTNGG	GGACTTGTCCAGATACAACTAGA		TRUE	403185	Cfap97d2	0.016461	4	18,12,9,5	..A.....C..G...C....	0	chr8:13723189-13723211	+	chr8	13723189	13723211	GTCTGGACTTGTCCAGATACAACTAGATGT	42.8207	GACTGACCAAGGGAATACTAATGTCCCTCGTCTTGGTGATGTCCAGGGCGTCAATAATAAAGAGAGAGCAGCGTTGGGGGATAATGTCGACATTTCCACTCCCAATGACGGTGATGTATAATGCTCAAGTATTCTCCTGCTTTTTTACCACTAACTAGGAACTGGGTTTGGCCTTAATTCAGACAGCCTTGGCTCTGTCTGGACTTGTCCAGATACAACTAGATGTATTATGACAAATAACTCAGCAGGGATGTGAACAAAAGTTTCCGGGATTGTGTGTTATTTCCATTCAGTATGTTAAATTTACTAGGGCAGCTAATTTGTCAAAAAGTCTTTTTCAGTATATGTTACAGAATTGGATGGCTGAATTTGAACAGACCCTTCGAGGCTTGCCATCAT…
Fah-sgRNA	GGCCTTGTTCACATATAACTNGG	GGACTTGTCCAGATACAACTAGA		TRUE	11818	Apoh	0.016461	4	18,12,9,5	..A.....C..G...C....	0	chr11:108400405-108400427	-	chr11	108400405	108400427	GTCTGGACTTGTCCAGATACAACTAGATGT	42.8207	GACTGACCAAGGGAATACTAATGTCCCTCGTCTTGGTGATGTCCAGGGCGTCAATAATAAAGAGAGAGCAGCGTTGGGGGATAATGTCGACATTTCCACTCCCAATGACGGTGATGTATAATGCTCAAGTATTCTCCTGCTTTTTTACCACTAACTAGGAACTGGGTTTGGCCTTAATTCAGACAGCCTTGGCTCTGTCTGGACTTGTCCAGATACAACTAGATGTATTATGACAAATAACTCAGCAGGGATGTGAACAAAAGTTTCCGGGATTGTGTGTTATTTCCATTCAGTATGTTAAATTTACTAGGACAGCTAATTTGTCAAAAAGTCTTTTTCAGTATATGTTACAGAATTGGATGGCTGAATTTGAACAGACCCTTCGAGGCTTGCCATCAT…
Fah-sgRNA	GGCCTTGTTCACATATAACTNGG	GGACTTGTCCAGATACAACTAGA					0.016461	4	18,12,9,5	..A.....C..G...C....	0	chr5:7493572-7493594	+	chr5	7493572	7493594	GTCTGGACTTGTCCAGATACAACTAGATGT	42.8207	GACTGACCAAGGGAATACTAATGTCCCTCGTCTTGGTGATGTCCAGGGCGTCAATAATAAAGAGAGAGCAGCGTTGGGGGATAATGCCGACATTCCCACTCCCAATGACGGTGATGTATAATGCTCAAGTATTCTCCTGCTTTTTTACCACTAACTAGGAACTGGGTTTGGCCTTAATTCAGACAGCCTTGGCTCTGTCTGGACTTGTCCAGATACAACTAGATGTATTATGACAAATAACTCAGCAGGGATGTGAACAAAAGTTTCCGGGATTGTGTGTTATTTCCATTCAGTATGTTAAATTTACTAGGACAGCTAATTTGTCAAAAAGTCTTTTTCAGTATATGTTACAGAATTAGATGGCTGAATTTAAACAGATCCTTCGGGAATTGAGACTTC…
Fah-sgRNA	GGCCTTGTTCACATATAACTNGG	GGACTTGTCCAGATACAACTAGA					0.016461	4	18,12,9,5	..A.....C..G...C....	0	chr16:53575368-53575390	+	chr16	53575368	53575390	GTCTGGACTTGTCCAGATACAACTAGATGT	42.8207	GACTGACCAAGGGAATACTAATGTCCCTCGTCTTGGTGATGTCCAGGGCGTCAATAATAAAGAGAGAGCAGCGTTGGGGGATAATGTCGACATTTCCACTCCCAATGACGGTGATGTATAATGCTCAAGTATTCTCCTGCTTTTTTACCACTAACTAGGAACTGGGTTTGGCCTTAATTCAGACAGCCTTGGCTCTGTCTGGACTTGTCCAGATACAACTAGATGTATTATGACAAATAACTCAGCAGGGATGTGAACAAAAGTTTCCGGGATTGTGTGTTATTTCCATTCAGTATGTTAAATTTACTAGGGCAGCTAATTTGTCAAAAAGTCTTTTTCAGTATATGTTACAGAATTGGATGGCTGAATTTGAACAGACCCTTCGAGGCTTGCCATCAT…
Fah-sgRNA	GGCCTTGTTCACATATAACTNGG	TGCTTCTTTCACATATAACTCTG		TRUE	70952	Poteg	0.016192	4	20,17,15,14	T..T.CT.............	0	chr8:27503935-27503957	+	chr8	27503935	27503957	ATGATGCTTCTTTCACATATAACTCTGTGA	20.285	AAACCCATTCTCTTATTTTTGCTGGAGATATAATTTTGGTATTCAGAAGAAGATTCCTGGCTAAAATATGTAAATAATCTATTTGTATGTTCTTTTGGCCTGCCATGCTGCTTACATTGTCAATGGCCATGTGAAGCTATAAGTTGGATTTGAAGAGCCTCATCTAAGGTTTTATTTCTAAGTACTTTAGATTTTAATGATGCTTCTTTCACATATAACTCTGTGACTTTTAAAATATGAAATCTGGTCCATTGATAAACTCTATTGGGAGGTCGTTGCACAATCATGAGCACTACTTATATTGTAACAGAGAATCCGAGAGGGTCCTCCAAATACATCTGGTAACGTATCTGTGGCAGCAGATCCAAGAAGAGAAAGGACAAACAGACAAGCAGCAGG…
Fah-sgRNA	GGCCTTGTTCACATATAACTNGG	GTCCTTTTTCCCATATAAATAAG		TRUE	72667	Zfp444	0.016162	4	19,14,10,2	.T....T...C.......A.	0	chr7:6176947-6176969	-	chr7	6176947	6176969	AGCTGTCCTTTTTCCCATATAAATAAGTAT	31.4539	GTGATCTGGCAGCAGAATCACTGCAAAAGGCAGAGCCCAGGTACCTGACATTGTAAAGAGGGCACTCCTACAAAGAACAGGAAGATGCCAGGAGTCAGTGACATGGTTCCGTGGGTAAAGGTGCTTATCTCCATGCCTAAGGACCCCAGTGTGAGTCCTAGGACTCCCACTGAACAGCAAAGAATGGACTCCTTCAAGCTGTCCTTTTTCCCATATAAATAAGTATATTATGTGTATGAGACAACACACACACACACACACACACACACACACACACACCATGGCATGTTCATGTCAGCTCCTCCTCACCCTGACGTAAACACACAAAATAAATGAGAATTAAAAAAAGAAAAGCAGCCAGGCGTGGCCAGCATTAGGGAGGCAGAGGCAGGCGGATTT…
Fah-sgRNA	GGCCTTGTTCACATATAACTNGG	GCCCTTGTTCCCATGGAACTAAG		TRUE	66648	Tpgs2	0.016154	4	19,10,6,5	.C........C...GG....	0	chr18:25160602-25160624	+	chr18	25160602	25160624	CTCTGCCCTTGTTCCCATGGAACTAAGCAG	44.8667	GAGTCGGTTTTTCTACTGCCCCAACCAATAAAACCAATAAAGACAAGCTATGCCAGTTTTACACTTAAACTTTAAGACAACAGAAAGTTTTCCTTTTCCTTTCTTTGAATCCAGAGCCACCATACAATAAATCCAAGCCATTGTTCTGATAACAGAAGCAAAAAAGAACATTGAGGGTGGGCAAAGGAACACTGCTCTCTGCCCTTGTTCCCATGGAACTAAGCAGATCGTGGTGGAACACCCTGCTTTCCTCCTCCTTAGGGGCCTCCTCAGACCCCCCTCTGAGCTCATCCCTAAGCCTAAGTGTGAGCCCTCAATACCCAGAAGCACACTGTACTGGAGCCTCCAGTGGCCACAGCTAAGATACCAGAAGAACTTCCTAATAGGGAACACACAGCT…
Fah-sgRNA	GGCCTTGTTCACATATAACTNGG	GGCTCTGTTCCAATATAACTTGA					0.015873	4	17,16,10,9	...TC.....CA........	0	chr6:112160369-112160391	+	chr6	112160369	112160391	CTGTGGCTCTGTTCCAATATAACTTGACTT	37.285	CACTTGGAAGTGAGAAGCCCCATTGGATACTGGGAAATACAATCATTTCAAGCAAATATGATATGAGTCTAAATAAAATACTGACAAACTTTTACTGCAAAGGGCCAATTGGAAAATATCTTAGGCTTCCACATGATGTGAAATGATTCAGTTTCGTTGGTATACCAATGGAAACAGCTAATACGCAAATGAATGGCTGTGGCTCTGTTCCAATATAACTTGACTTAAAAAGTCCAGTTCTTTGTCTTTCTTGCTAGGGATAGTTGCCTGACTCCCCAGAATGCAAATAAAAAAGTAAGACAATAAAACTTTTACACAATAATATTTACGTGACTGGACATCAAAAATTGCGTATGTAAGATCTGAAAACTAATTACAGCTTAAGAGAATAATTTGCAA…
Fah-sgRNA	GGCCTTGTTCACATATAACTNGG	GGCCTAATTAATATATAACTCTG		TRUE	70911	Phyhipl	0.015758	4	15,14,11,9	.....AA..A.T........	0	chr10:70577114-70577136	+	chr10	70577114	70577136	CTCTGGCCTAATTAATATATAACTCTGCTA	21.2962	TGCCTACAGGTCAGGCAGTCTTAGAGATGTGTGACCTTGAGCAAGTATTTCCAATCCTCTAGGCTGTTTCTTCATAGGCCAGCTAGTATAGAAAGAGGTAAGAACCCACATATGAAAAACTAAGTTCTGGGCCTGAACTAGACAATCAATGTTAGCTTACACTCACATAAAAGGAAATGATTAAAACTACTCTCTCCTCTGGCCTAATTAATATATAACTCTGCTAACACTGTCAATACTCCTAGTAATCTTTAAAGATTTATTTCTTTGGAAATTCTATTTTGTTGACATTTGTTAGTGTCCATATATATCTAAGTACTTTTTAGTAAATTCATGTTAAAAGAGACTTCAATTTCTGAGTTTTGATGTAAAATGTATGTGTGAATTTATATTTAATTT…
Fah-sgRNA	GGCCTTGTTCACATATAACTNGG	GGGGTTGTTCACATATATGTGGG		TRUE	17909	Myo10	0.015625	4	18,17,3,2	..GG.............TG.	1	chr15:25790763-25790785	+	chr15	25790763	25790785	GGAAGGGGTTGTTCACATATATGTGGGTAC	50.1947	GTCTTACTGTTGGTGTGCGAGTGCATGTGCCATGGTTCATTCGTGCAAATCAGAGGGCAACTGTGGAGTCGGCTCTCCCCTTCACCTTTACCCTCATCTCTCTGTCCCCTGATCTTACGGGATTTTCACATTACAATCCATCTGTGTTTAGGTTGTTCCTTTAAAACTCGGATTTTTATTTATGTGTATTTGTGTCGGAAGGGGTTGTTCACATATATGTGGGTACTCACAAAGGTCAGAAGAGGGAGGGTCTCAGGTCTTCTTGAAGCTTACACACCTCTCTGAGCTGCCTGACATGGTGCTAGCAATCAAACTCTGCTCCTGGAAAAGCAGCAAGAGCTCTTAACTGCCTGCTGAGCCATGCCTCTGGCCCAGAATACATTGAGCTTTGTTTCAGTG…
Fah-sgRNA	GGCCTTGTTCACATATAACTNGG	GTTCTTGCTCACATAAAACTGTG		TRUE	76332	Cog2	0.015496	4	19,18,13,5	.TT....C.......A....	0	chr8:124525963-124525985	+	chr8	124525963	124525985	TTTAGTTCTTGCTCACATAAAACTGTGTGG	11.1734	GCCGACTTTGTCAACCTCTCAACAAACCTGGTGAGCATCCTCCACTGCCCCTGCCGGTGATGCGGCAGGCAGGTCCTCTGTCCCGTGGGCTGCTTCCTAACAGTGCAGCACTGTAGAAACCATACAGTTTCAGGGTTCAAGCGCCCAGTAAAGTCCGTCAGTCACAGGAGAACTGAGCTCGAGCCACGTTTTTGATTTTAGTTCTTGCTCACATAAAACTGTGTGGTTGTAGGATTCTTTTTGTACTTTTGGCTTTCCCGAGATGGACTTTGTGGGTGCTGTTGTTGAGGCAGAGTCTCTCTGTAGCCCTGGCTGCCCTGGTGTTATACACCAGGCTGGTCTGAAACTCAGAGATCCACCTGCCTCTGCCTCCCAAGGTCTGGAGTAAAGGTGTGTGCT…
Fah-sgRNA	GGCCTTGTTCACATATAACTNGG	AGACTTGTTTATATATAACTATG					0.015401	4	20,18,11,9	A.A......T.T........	0	chr13:35243934-35243956	+	chr13	35243934	35243956	AGCCAGACTTGTTTATATATAACTATGTAT	31.4479	CATCTCCCTATGAATACTCAGACAACATAATCGGTGCCTGGACAAGGACCCATAGAGCAAAAATTAATTGGAAAGGAGTGGTGGATGCTGTCATTTATAATTGAGAACTTTTAATGTCAGAGTGCTAGGTATGGTAGCACACACCTTTAATCCCAGTACTCAGAAGGATGATGCAGGCAGAACTCTGTGAGTTCGCAGCCAGACTTGTTTATATATAACTATGTATAGTTAGTTCAGGCTGGTCAGCACTACATAGTGAGGCCCTGTCTCAAAAAACAAACAAACAAGACAAAACAAAACAAACCAACCAAATAAAAAAAGAAACATTAGGCTACCCAAATTACTGACTTCTCAACTATATAACTTGACTGGCAGTTGACCAGGGTTGGCTTGGCTTCA…
Fah-sgRNA	GGCCTTGTTCACATATAACTNGG	TGCCAAGTTCACATAAAACTATG					0.015348	4	20,16,15,5	T...AA.........A....	0	chr8:101749085-101749107	-	chr8	101749085	101749107	TTTGTGCCAAGTTCACATAAAACTATGCAA	34.5607	ATGTACAGGCCACACAGGGGTTGCTGCTTACTGGTATGTTCCTCATTTCTTGCTCATTTCTTATAGCACCACCAGCTCAAGAATAGCACCACCCACAGTGAGGTGGGTCCTCCACCATCAATCACTAATTAAGAAAATTCTTTACACTTGGCTCTTATGAAGGCAAGTTGAGGTTCCCTCCTTCAGATAACTCTAGTTTGTGCCAAGTTCACATAAAACTATGCAACACTAGTGAGTTATTTTTTTTTTTTCTTGTATCTTTGATAGGAGTATACATGTCTGGCCATGATTGTCTGAATACTCTCACATTTAGGGAAGTGAAGGCCAGAAGTTCAGATTGCAATGTGTTCTTTACTACTCTGACGTTTCTCTTCCTTACTCCTCCCCTTCCTCTGTCTC…
Fah-sgRNA	GGCCTTGTTCACATATAACTNGG	TGCCTCGTTCACATGCAACTGTG		TRUE	19276	Ptprn2	0.015348	4	20,15,6,5	T....C........GC....	0	chr12:117144321-117144343	+	chr12	117144321	117144343	TTGCTGCCTCGTTCACATGCAACTGTGACT	48.7696	ACATGAAGCCTACATCACAGCACAGGACAGAATCTGCACTGTGTGTTCCAGAAACAAACACAGAAAGACAGGACCATGGTGATGAGGCTGAGGAAAGACACATTCAGATGGCTGATGCTTCTGGTCAATATGAATATCAGAGGACCTTCAGTCACAGCAGCCCATAAGCACATCACACAGAGGATCAGGAGGAAACTTGCTGCCTCGTTCACATGCAACTGTGACTATTGATCTACAATTGTGTCAATAAGGGGAGGCTTGCAAGATCCGATGGAGACGATGCTCTCTGTCAGAACTCCATACTGTGCACCTGGTGCTGGCTGGAGAGTATGGCTAGAGCAGAGATCTTTCCTGATAAATGTGTGTAGGGTGTTTGTATATTTACCAAGGACTCAGTGC…
Fah-sgRNA	GGCCTTGTTCACATATAACTNGG	AGCCTTTCTCACATATAAATAGA					0.015306	4	20,14,13,2	A.....TC..........A.	0	chr8:41545001-41545023	-	chr8	41545001	41545023	TATAAGCCTTTCTCACATATAAATAGAAGT	23.239	GTAATTCCTCTAGTACCAGCACATTCTGTAGCAGTGATCACTAGTCCAATCGATAAAGGTATAATTTGGATAACCCTCGGGTCAGGCATGTGCACACAAAGGGGAAAGTCCTTTGTGTTTATTTGTAACTATGTCCATTTAAGGTGTGAGGAGGGCTAACATCCAGGTTCCTGTTTAATATACTGGTAAGCATAAATATAAGCCTTTCTCACATATAAATAGAAGTCACAGAGGGTGATGCACAGGCCATGGGCTTTAATGGATTCAATCACATTGATTACCAGGTAGGCCCTTCTCTTGACCTGGATAGCATCTTTTGTGTAATGCATGCTGGAGTCTTCTGAGATAACTCATTCCTTCATACTAAGTCTTGCTTAGCAAGATCTGGTGATATGTCCA…
Fah-sgRNA	GGCCTTGTTCACATATAACTNGG	GGCCATGGTCACACATAACACAG					0.015278	4	16,13,7,1	....A..G.....C.....A	0	chr3:37825108-37825130	-	chr3	37825108	37825130	GGAAGGCCATGGTCACACATAACACAGAGA	27.1139	AGAGATTCGTAGGCCCTCACCACTGACACTAGTCCCCTGATCCCATTGAACTAGGTATAAGTGTCCCCTGATGACACTGTCACATACCCTACCACACAAGGTGCTGCACATCTGTAGCATTAACAAATGGATATTATGCAACCTTATTACCATAGAATTTAATCCACTGAGAACAGACTCCAACCATGCATTATAAGGAAGGCCATGGTCACACATAACACAGAGAATAGGAGGGCAGCTAGTATCGGAGAGAAGAAAACATTGTCACAGGAGACTCACCAGGACCCACAATCCCTTGGCTGAACACTGAAGGACACTTAGAAGCCTAGAATCTGCCAAGTGAAGACCGACAAATGAAGATTTCAAAGCCTGTGGACCAAGCCAGATTCAGAATCAATG…
Fah-sgRNA	GGCCTTGTTCACATATAACTNGG	GTCCTTGTTCACATAGAATAAAG					0.014827	4	19,5,2,1	.T.............G..TA	0	chr11:14894741-14894763	-	chr11	14894741	14894763	TATTGTCCTTGTTCACATAGAATAAAGTAT	47.0767	TGACTAACTCCCTCCCTATTTCCATGCCTGCCTAAGAGCATGTAACCCAGAGGCGTCAAAATGGGTGGTCACAAGTAATCAGTCACATAGCACAGCACCTGTAATTCTTTCACATGCAAATAAAACATCATGAGCATCTTGGTCTCAGCTAATAAAACACATTTACCCCCAAACCCCATCCCAATTCCAAGTTTTGTATTGTCCTTGTTCACATAGAATAAAGTATATAAGTTATTTCACCACTAACCATCTGAGACTCACTGGTTTATTGAGCTGTAACAATTGGGAAAAGACTCTTCCATTGATGCAATTGTAGTTGGACTCACATCAGTGCAAAGTCTCCCAACATCATCACTACAGCTGCAATGGAACACAGGAACCTGACCACCTTTCCCATTA…
Fah-sgRNA	GGCCTTGTTCACATATAACTNGG	TAACTTGTTCACATAAAACTAGC					0.014815	4	20,19,18,5	TAA............A....	0	chr4:3674176-3674198	+	chr4	3674176	3674198	ACATTAACTTGTTCACATAAAACTAGCCAG	24.9002	ACAGTCAGTGCTCTTAACCACTGAGCCATCTCTCCAGCCTCCAGTTTCCTTTTTTTATAGAACCAAAGACCACCAGTCCAGGGATGGTACCACCCATAGTGGGCTGTACCCTTTCTCATCAATCACTAATTAGAAAATGCCCTCCATGAGAATGTTATAGAGGCATTTTATCAATTGATGTTCCTCCTTTTAAATAACATTAACTTGTTCACATAAAACTAGCCAGCACCGAGATATTTTATAATACTTATTACAAAATTTTTGTAGTTTCTTTTAAAAAATAATAATGCTCTGCATCTGTAAGTAATTCGTGCTAAACGATTCCTGCTTTTCCTGGAAACAAATACAGGTTTGTGTTTTCCAATTACTACCATGTTGGACATGGGTAAGTACACACAC…
Fah-sgRNA	GGCCTTGTTCACATATAACTNGG	GGCCTTCAGCACAAATAACTGGA	TRUE		72925	2020-03-01	0.014637	4	14,13,12,7	......CAG....A......	0	chr8:66470595-66470617	+	chr8	66470595	66470617	ACCAGGCCTTCAGCACAAATAACTGGAACT	33.7172	TCCCACCCTTAGAAATAAAGACACAGTAAACAATGTCAATTGTGTATGACCTGTATATTCATGTATATATGCAAGAGAAATGTTAAGGTCAAGTCAAGTCAAACAACAAAAGGTTAAATACTCATCTTTCTTAAAACCTGTAGGAGGGACATGGATTAAATATGCACGGACAAAGCAATGGACATAACTAATCCGGACCAGGCCTTCAGCACAAATAACTGGAACTTTGTATTAACTTCCTGCAAAGTTTTCATTTTAAATATTTAAAAAGAATAGGACAGCAAAGGAAGGAAGGATGGATGGATTGCCCGTGACTTCACACAAAGGGGTTGACCATCATTCAATTTTTCTGTATAGTTCCCCTTGCTCTTCCTATGATGATAATTTGTCGTCTACCAA…
Fah-sgRNA	GGCCTTGTTCACATATAACTNGG	GCCCCAGTTCACAAATAACTATG					0.014471	4	19,16,15,7	.C..CA.......A......	0	chr3:134119780-134119802	+	chr3	134119780	134119802	CTGTGCCCCAGTTCACAAATAACTATGTGA	39.4111	AAAAGATCCAGAGGTGGGGTGGATAGGATGAAACTGTCTTCTGGACATTGTAGGATCACTGTGTATTTAGGAACTCGCAGCAACTGTGGCTGCCTGTGTAACACCGACACAAAATAAAGCCAGTCAGAATTACAGCATGGACAGAGAGGTACTTAAAAGCCCATATGCCTAGGCATGCTGAGGCATGCTTTTATACCTGTGCCCCAGTTCACAAATAACTATGTGAAGGGTCATTATTAATTAACAATGCTTATGGCCTTTTGCTAGGCTTGTTCCCTAACTAGCACATAACTTACTCAACCCATTTAAACTATTCTATGCCACATGGCTGGTTACCTCTCTTTAGTTTCATATGTCTGACTTCCTCAGAGTCCAGGTGGCAAATATCCCATCTATATC…
Fah-sgRNA	GGCCTTGTTCACATATAACTNGG	GGCATTCTTCAAATATATCTGGA					0.014359	4	17,14,9,3	...A..C....A.....T..	0	chr16:79431359-79431381	-	chr16	79431359	79431381	AAAGGGCATTCTTCAAATATATCTGGAATA	35.5816	GAAGTGAAAGATATGTATGAAGAGAACTTCAAGTCTCTGAAGAAAGAAATAAAAGAAGATCTCAGAAGATGGAAAGATCTCCCATGCTCATGGATTGGCAGGATCAATATAATAAAAATGTCTATCTTGCCAAAAGCAATCTACAGATTCAATGCAATCCCCATCAAAATTCCAACTCAATTCTTCAATGAATTAGAAAGGGCATTCTTCAAATATATCTGGAATAACAAAAAATCTAGGATAGCAAAAACTCTTCTCAAGGATAAAAGAACCTCTGGTGGAATCAACATGCCTGACCTAAAGCTGTACTACAGAGCAATAGTGATAAAAACTGCATGGTACTGGTATAGTGACAGACAAGTAGACCAATGGAACAGAATTGAAGACCCAGAGATGAAC…
Fah-sgRNA	GGCCTTGTTCACATATAACTNGG	TGCCTTGTTCACAAGAAACTATG					0.014252	4	20,7,6,5	T............AGA....	0	chr14:85175933-85175955	+	chr14	85175933	85175955	GTATTGCCTTGTTCACAAGAAACTATGTAG	28.5429	TCTGTATATGTTTTAGAAGCTGGAAGAATTGATTTCAGTGTTTAGAGTGGGATTAGTCAACATTCTTCTTTGTCATATTTTCAGTGCTCCTCTCTGACAGAATGTTATTGACAGTCACTACCTGTATAATTCACTTAGCTGTGCAGTGAGCACAAAGAGATGCTAAAAAGTGAATAATTCATCTTAAAACCATTTTGTATTGCCTTGTTCACAAGAAACTATGTAGGATGATAATCTTGTGATCTGCTGAAATTGCACTCGATCAATGATTATTCTATTACCTAGCTGACAACTGCACATAGAATCCAAAGTGTTGGAACACCCACGATTACATTCTGAGTGTGTGCATATGATTCTGCAAAGCGATCAGAATGCTCAAAAATATTTGTCTTTCTAATA…
Fah-sgRNA	GGCCTTGTTCACATATAACTNGG	GGCCTGGTGCAGATAGAACTGAG					0.014109	4	15,12,9,5	.....G..G..G...G....	0	chr8:102065730-102065752	-	chr8	102065730	102065752	GGCAGGCCTGGTGCAGATAGAACTGAGAGT	52.0439	TATGTGTGTTTATAATTTATAGGTAAGCATGCACATGGGTATGTGTACATACTTTCTGTCTTAGTTAGGGCTTTACTGCTGTGAACGGACTCCATGACCATGGCAAGTCTTATAAAGGACTACTTTTAATTAGAGCTGGCTTACAGGTTCAGAAGCTCAGACCATTTTTGTCAAGGCAAGAGCGTGGCAGCATCCAGGCAGGCCTGGTGCAGATAGAACTGAGAGTTCCACATCTTCATTTGAAGGCTGCTAGTGGAAGACTGACATCCAGTCAGCTAGAGTGAGGATTTTAAAGCTCATGCCTACAGTGACACACCTACTACAACAAGGCAACATCTCCTAAGAGTGTCAATCCCTGGGCCCAGAATATACAAACCATCACACTTGGCATTATTCATT…
Fah-sgRNA	GGCCTTGTTCACATATAACTNGG	GCCATTATTCACATAGAACTCGA		TRUE	102465114	Mir3084-2	0.014014	4	19,17,14,5	.C.A..A........G....	0	chr19:60721018-60721040	+	chr19	60721018	60721040	CAGGGCCATTATTCACATAGAACTCGATAT	25.235	CAAACTGAACTGAGGCCTAGCCCAGGTTCCTTGGGAGCCAATATCCTCTGACCTTGCTTAGGGCTCCTTCAGATGGCCATGACCATCTTGGGCAGACTCTACCCCAGATCCTGGGGGCCTACTGTTGATGTCAGGTTGGTGGGAAACCCACCACTATGCTTGAAGCTGCCCGTCAATGAGTTCCACCTTCTCTCTGCAGGGCCATTATTCACATAGAACTCGATATTGGAACTTTTGCACTGAGTAAACCCAGCCCCATTTAAAAGAGGAAATTTTTAGAGCTTGGCATTCCTGGAAGCTAGTGAAATTCTAACACTGTACCAAAACCATCTCTTCTTTTCTCCTATTAATTTATTTAGTTACTTTACATCTCAATCACAGCCCCCTTCCCAGTCCCTC…
Fah-sgRNA	GGCCTTGTTCACATATAACTNGG	GGCCTTGTATACATAGCACTCAG		TRUE	216613	Ccdc85a	0.013841	4	12,11,5,4	........AT.....GC...	0	chr11:28393323-28393345	-	chr11	28393323	28393345	TGTAGGCCTTGTATACATAGCACTCAGACC	31.4678	TAAAAAACAATTAAACACACTTTGCTCAAATGAAAAATATTTGAAGTGTTGTTTGAATATTTTCATTTTAAGGTTCTGTATTCTTTTCAAGATCCATCCCCACATCTGTTTTTTAGGCTAGTCAAGGTGAGAACTGTGAACTCAGAAGTCCCCATTTGCATACTTCACAGGCTTATTCTTCCGTAACCATCCTTTATGTAGGCCTTGTATACATAGCACTCAGACCATTTGGAATATAATAAATTATATTCACTGTTGTATTGGACCAGGAATTATTGATTGTATTCAAAATGGTTCACAATATTAAATATTTTAATGACCAAGTTAGCTGTTTCCAATTATTTTAGACATTAGTGAATTATTGAGTATTAGTGATATAATAGATTGCTTTGAATGAAA…
Fah-sgRNA	GGCCTTGTTCACATATAACTNGG	GGACCTTTTCAAATATAACTATG		TRUE	224079	Atp13a4	0.013782	4	18,16,14,9	..A.C.T....A........	0	chr16:29407123-29407145	+	chr16	29407123	29407145	GAAAGGACCTTTTCAAATATAACTATGAAA	23.9399	CATATATATATATATGTATATATATATGATATGTGTGTATGTATATGTATATACATATACATACATATATACACACACACTTTTCCTCACTTGAGTAGGTAAGATTGTGGTATCTTGTAGGATTTCAAACTTGTTTCAGTTATGTTTTTTAAAATGTAAGAGAGAGACACCTTGAAATAGAGGAGTGAAGCTCTGTGAAAGGACCTTTTCAAATATAACTATGAAAGTACAAAAAAGCATGGATTTTAAAAGTAAGTACAGGTTTGGGAATTAAACTCAAGACTGTTGCAGGCAAAATTTCTTTTAACAGCATTTGAAAGCAAAGCATGTGTAAGCTGACTTTTTTTTTTACCAATCTTTCAGGGAATTTTGTTTTCAATAAAAACTGGCTCAATACTT…
Fah-sgRNA	GGCCTTGTTCACATATAACTNGG	TTCCTTGTTCACAAATATCTAGA		TRUE	207182	Ggt7	0.013678	4	20,19,7,3	TT...........A...T..	0	chr2:155508688-155508710	-	chr2	155508688	155508710	TTACTTCCTTGTTCACAAATATCTAGAACT	29.6624	TGATTTCTTATTTACATAAAAGATGGAGGTGCGAGTTGTGGAGGTCCTTAAACATCCTTAAACAAGTCAAAGACCTTGGATTTTTATCAAGTAAACATGAAAAATATGGCAGTTGAATTTTAATGTAATAAAATGTCTAAACGTGTAAGAACTTACTGCGTAAACAATAAGTAAGTAAGGCATTAAAATAATCCTCTTACTTCCTTGTTCACAAATATCTAGAACTCTTTGGTCACTGGGGAGTGGGTTCAGGGTAATAGCACCCAGAGGGGAGGTCTTGGGTCAGAGAAGGTGTTTGAAGCACTGGGAGTGCGTGTGGAAGCCAGAGTAAGACCTGCATCTTCCTGTGGCACTCTCTACCTCATGCCCTGAGACAGTCTAGCACTGAACCAGCAGCTG…
Fah-sgRNA	GGCCTTGTTCACATATAACTNGG	TGCCTTATCCACATAAAACTGGT		TRUE	208890	Slc26a7	0.013535	4	20,14,12,5	T.....A.C......A....	0	chr4:14526466-14526488	+	chr4	14526466	14526488	CTTGTGCCTTATCCACATAAAACTGGTTTA	27.4813	ATTGGAGGCAGGCTGTGAAATAAAATACAGTGTGGAATTCTTTATCTGAAGAAAAGAAACACAAAACACAAAATGTTTGCTTAGAAAGGAAACGGGAAATCTTGAGAAAATAGATATATAAAGACGCATTCATTCCTTAAACAAGTCTGAAATAAATATCTCTAGAGTGGATTTATTTTAGATGTGAAACAATTTTCTTGTGCCTTATCCACATAAAACTGGTTTAAAATAAGCAGTTTTGCAAAGCTAAACCCGTGGAAGCGAATGGAGGGGGTTTTACCTTAAAAACCTTCTGCTTTATATGTTTTTATCATGAGGTCATCCCAGCCTGCCACCCTATAGGCTGGGACGCAGTTGTTCCCTTTAATTCAGAAGAACTAGCCATCATTTATCTAGCCA…
Fah-sgRNA	GGCCTTGTTCACATATAACTNGG	GTCCATGTACACATATGACTTAG		TRUE	208177	Phldb2	0.013518	4	19,16,12,4	.T..A...A.......G...	0	chr16:45759307-45759329	-	chr16	45759307	45759329	AGGTGTCCATGTACACATATGACTTAGTCA	33.3443	TACAATGCCAGGCATGGTGACATAGGCTTGCAGTCCTGCAGTCCGTGTACAGGAGAGGCAAAGATATATGCCTGGGATTTAACCAATCAAAGTAGAGGACTTCTGAAGAACACCACCTAAAGTTGCCCTGTAGCTTCTACACATGTGAGCGTGAGCACACATACCTCTACCCCAATGAACATACATATACATACCCAGGTGTCCATGTACACATATGACTTAGTCATGCTTTACATGATATACTCTAATAACCCAAAGGACTCCGAGTATCCCCCTTTGCACATATTTTTATGCATGTTCTATGAATGCGCCCCCTCGGCTGGACTCAGTGCTATGGGGACATGAATCTTTCCATTCTCAAGTCGACCTAAAAATAAGGCAGATGCTTGAGGGAGCAAG…
Fah-sgRNA	GGCCTTGTTCACATATAACTNGG	GGCCTTGCTCAGATGTCACTGAG		TRUE	20913	Stxbp4	0.013217	4	13,9,6,4	.......C...G..G.C...	0	chr11:90502139-90502161	+	chr11	90502139	90502161	TCAGGGCCTTGCTCAGATGTCACTGAGTCA	46.5406	AAACTAGCCAGGCCTCACTGAATTCGGGCAGTGAAAGGATTAAAGGGCCCTTTGAAACCCCCTTGGGTTCTGACAAGCTTTGCTCAGAACTAGTCGATTTGTCAGACTTGATGAATGTGAAGAGCAGAAATGGCTAACAGCCCAGTCAGAGTGCTGTTCCTGCCAGCCATGTCTGTGTCTAGCTCTGTCACTTCCTTCAGGGCCTTGCTCAGATGTCACTGAGTCAGTGGTGTGTCTCTGGTCACTCAATATAAAACACCTTCTCTGGCACACACGAACGGCCTTAACAGTTTCTCCTTCTCCCTTTCTGCCCTCATTTCTGTTCCCTGCCCCACCACACTGCCAGCATTACTGCACACATAGATGACTCTTAATTGCTATTTGCCGAATTAAGGAATC…
Fah-sgRNA	GGCCTTGTTCACATATAACTNGG	GCCCTAGTTCACATACAAGTCAG					0.012963	4	19,15,5,2	.C...A.........C..G.	0	chr19:14657232-14657254	-	chr19	14657232	14657254	ATAAGCCCTAGTTCACATACAAGTCAGAGC	44.98	GTTCCAAAAGCATTGTATCATAACCACACCTTAAGAAGAAACACCCCAAATCAGCAGACAATATTGAAAATGTGGTTGCTATGCAAGTTTCTCCTGAAATTTTGATAGTCCTCTTTTAAATCTCCTAATGAGAATAGAACTTTGTATGTTTTGCCTCATTGAATTCCCCAATAGTCTCTAGGAGACAAGCAATGTAATAAGCCCTAGTTCACATACAAGTCAGAGCCTGACTGTGAGAGGTACATTGTTCAAAACCATACAGCTAATGAGTAGCTGAACTCAGTTCTGCATTCAACTTGCCTGACCTCAAGCCCAGCCTCTGGTCACCACTTTATATCGCTACATTTATGACTCTTTTACTTTTGCACCCTTAATTTATATTGTAATTTGCTTAAGTTC…
Fah-sgRNA	GGCCTTGTTCACATATAACTNGG	GGCCTAGTTCAGAAATATCTCCG		TRUE	11492	Adam19	0.012774	4	15,9,7,3	.....A.....G.A...T..	0	chr11:46065669-46065691	+	chr11	46065669	46065691	CGTCGGCCTAGTTCAGAAATATCTCCGCAT	40.7304	TGTCCTAGCTCCCGCTCAGTGTATGGCAGGAAATGAAGGCGATTAGAGGGAGACGGGAGAAGCAGCAGGCTGGGCAGGGATTTGGCACCTCTGACCCTGATTCTTGCATCTACCCAAGATTCTGCTGAGAAGTGCATTGCTTGAAGCCGCCTGGCTTCCTCGGGTTCAGCTTTTCCCTAATCTCATTCATGCTGGGCGTCGGCCTAGTTCAGAAATATCTCCGCATTGATTCGCCTTCCGGCATAACTGTCTCAATTCATGGGTGCAGGGTTGAATAGATGACCCTGCCCAGCTGTGTCCATTGATTGACTGCCCATTCTGCCGTCAGCCCCAGTCACCTGGCCTCCCAGAGCTCCTCCTACTTGGCTAGGGACTCTGAAGGCTTTTATAATTTCCCCA…
Fah-sgRNA	GGCCTTGTTCACATATAACTNGG	GGCCTTGTTCATCTTTAACATGG		TRUE	329093	Cpa6	0.012753	4	9,8,6,1	...........TC.T....A	1	chr1:10594910-10594932	-	chr1	10594910	10594932	GGAGGGCCTTGTTCATCTTTAACATGGCAC	33.1334	GTTCACACTCTGATGGTTGTATGGATTTGGAGTAAGGGTCTCTCACTATTCTCTTCCTGCTTAGTTATTGGCTTCAGCTAAGAACTTAAGGTGAGAGGTGTGGTTATTAGTTCTCCTTCATGGGGCTGAAATGGGCCAGTCCATGACACATATGGTATTTGAGACTTCATTCTAAAAGATGGTAATGCAGATTGCCGGAGGGCCTTGTTCATCTTTAACATGGCACAAAGATATTTTCTTTAGGCGATGGACACACAGTCCTCTGGGGTGCTGGTGTTAGATGATGTGGGAGGGAGGACACCTTCAAGGTGGGTGTTTGTCATTACCATGCCTTTGATCTTTCATGGCTAGCTTTGTTTTTCTACTTGGCATCTTCCTTGTAAATATTGCAGTTATTTG…
Fah-sgRNA	GGCCTTGTTCACATATAACTNGG	GTCTGTGCTCACATATAACTGTG		TRUE	620292	Cntnap5c	0.012694	4	19,17,16,13	.T.TG..C............	0	chr17:57951524-57951546	+	chr17	57951524	57951546	GTATGTCTGTGCTCACATATAACTGTGTAA	38.2488	TGCAAAAGATTTGAATTGCTTACCAAATTTTTATGGAGAGTAAAATTGGGTAACTATGAATCTCTTTTACCACCATCAGAAATAAAGTTCATTTGTAAAGTAGTTCTCAGGCCCTTGTGTTGGTATTATATAAGAAAATAAGTGATGCACATTGAAATCTCTGATATATGTGGTACTTGTATTCACCCACATGCATGTATGTCTGTGCTCACATATAACTGTGTAACTGTTTGTTTCCTGAATCAGGAAGAAGGGTGAAAGAAGTGGCTATGCTTAGTGAGAAAAAAAAAGATACTTATATGTGGTTGGTATGGACAGTGGGTAAAGTTACTCTTTCCTATCAGTAATAACCTTTATCTCTCCATCCCTCCTGAAGGAAAGGTCATGATTGGCTAGAAC…
Fah-sgRNA	GGCCTTGTTCACATATAACTNGG	GGCCTTGTTGATATATATTTTAG					0.012528	4	11,9,3,2	.........G.T.....TT.	0	chr10:34825570-34825592	-	chr10	34825570	34825592	TAGAGGCCTTGTTGATATATATTTTAGGTA	33.5732	TTACTGATCTAAACACAGTATGAAATTAATACTGTCACACACAATGGCTATGTTTTAACTTCTTTGGAATTAGATTCATCACAATTATCATTTAATGCAATAATTCCATTACCTGAAAAACAGAAATATAAGGAATAAACAAAAAAAAAGAAAAGAAATATATTTTCTTGACATGATCACTGTCAGCAAAAATGCTTAGAGGCCTTGTTGATATATATTTTAGGTATATGTGGGTGTGTGGGGTATATATGTGTGTGTTGCTAAATAGACAGTACAGAGTACAGATTGTGGCAAAATCGCTCATAAGGTAAAGATACTTGCCACCAAACTAATAACCTGTGTTTGAACCCTCAAACTCACAGGAAGGGAAAAGATATCTGATTGCTGCAGGTTGTACTT…
Fah-sgRNA	GGCCTTGTTCACATATAACTNGG	GGACTTGTTTAATTATAACTTGA		TRUE	116746	Defb6	0.012138	4	18,11,9,8	..A......T.AT.......	0	chr8:19227228-19227250	-	chr8	19227228	19227250	TATAGGACTTGTTTAATTATAACTTGATAC	23.6425	AGCCTTCTTAGTGCTAGCATCACAGATGTGCACCATAAGCTCTCTCTGCTTCTTCATGGACACTGGGATCCAAAGTCAGATCTTCATACTTGCACAACAAGCACCTTTGGTCACTGAGCCATCGTCCTATTTTTCACTAAGGTATTTGAACTTCCAGGTACCTATTTTAAATGAAGTATTTGACCCAAACTCACTGTATAGGACTTGTTTAATTATAACTTGATACCTAAGTAACTTACAGTGGAAATCAAAAGTAAAAGTGAGCTATTGGTAGTTTCTAATATCTAAAATCAGGCCTTAATTTCATCCTTCCCTCTTTCCTCCTCCTTCCTTCTTTACATTTATCTAAATGTCAGACAGAGTAAGTGTTTGGGTATCCCGTGGATCACAGATGCTCCT…
Fah-sgRNA	GGCCTTGTTCACATATAACTNGG	GGCCTGGCTGACCTATAACTCAG					0.012129	4	15,13,11,8	.....G.C.G..C.......	0	chr14:57082161-57082183	-	chr14	57082161	57082183	TGAAGGCCTGGCTGACCTATAACTCAGTAT	36.07	CCTTGCCTTGCCTTGCCTTGCCTTGCCTTGCCTTGCCTTGCCTTGCCTTTTCTCCCTTCCTCCCTTCCTCCCTTCCTCCCTTCCTCCCTTCCTCCCTTCCTCCCTCCCTCCCTCTCTCCCTCCCTCCCTCCCTCCCTCCCTTCCTTCCTTCCTTTCTTCCTTGTCATTTATTTGTTTTTAGGTGGGGGTCTCACTATGAAGGCCTGGCTGACCTATAACTCAGTATGTAAATCAGGCTGTCTTGAACTCACAGAGATCCTCTTGCCTCTGCCTCCCATGTGCTGATATTAAAGGCATGCCCTACCACACATGGATACTGCTTCTTGTTTTAGTGTATTTTGAACCAGGGTCTTCTCTTATAGCTCGGGTTGGCCCGATACAGCAACCCTCCTATCTCAG…
Fah-sgRNA	GGCCTTGTTCACATATAACTNGG	GATCTTGTTCAGATACAACTAGA					0.01197	4	19,18,9,5	.AT........G...C....	0	chr1:170121724-170121746	+	chr1	170121724	170121746	CATAGATCTTGTTCAGATACAACTAGATGT	38.1696	GCTCAAGTATTCTCCTGCCTTTTTACACTAACTAGGAACTGGGTTTAGCCTTGATTCAGACAGCCTTGGCTCTGTCTGGACAGGTCCAGACAACTGACACCATTAACACTTTGTCAGCCTCAGTGACTACAGTCATAGATAAACAGGCCTCAGCTAATGTCAAGATACAGGGAGATCTCATGCTGGTTAATCAACTCATAGATCTTGTTCAGATACAACTAGATGTATTATGACAAATAACTCAGCAGGGATGTGAACAAAAGTTTCCGGGATTGTGTGTTATTTCCATTCAGTATGTTAAATTTACTAGGGCAGCTAATTTGTCAAAAAGTCTTTTTCAGTATATGTTACAGAATTGGACGGCTGAATTTGAACAGATCCTTCGGGAATTGAGACTTC…
Fah-sgRNA	GGCCTTGTTCACATATAACTNGG	GCCCTTGTTCACAAATACCATAG					0.011905	4	19,7,3,1	.C...........A...C.A	0	chr2:159541975-159541997	+	chr2	159541975	159541997	AAAAGCCCTTGTTCACAAATACCATAGGTT	34.7712	AGTCCCGAGAAACCTGGCATGGACATTACAATATAAATCATTTGACCATAAAGAAAAAAATGCACAGATATCTTAAGGATAAAATCAAAAGAGGTGAGAGTCTAAGGTTAATAAAAGAATGTATTGAGATTGTGAGGTAGGAGTGTGGAGGGATTTTTCAAATGAATCTTGATCATTATAAATCATGTCATCAATTAAAAGCCCTTGTTCACAAATACCATAGGTTTGACAAGTGGACGGTGGTCAGAAGGTGATGAGAAGTTGTTTGTAGGTTATTTGCAAGTCCACACAGTCAAAGGAAAGTGTTTGAACAAATAAGAAACTTAAAAGACATAAAAGACAGCAAGGTATAAAACAAGAGCAGAGGGTGGGAGTAAACAACACACAGAAGAGCATCTT…
Fah-sgRNA	GGCCTTGTTCACATATAACTNGG	GGCCTTTGTCACAAATCACTAAG		TRUE	193385	Ripor2	0.011868	4	14,13,7,4	......TG.....A..C...	0	chr13:24622265-24622287	+	chr13	24622265	24622287	TCTTGGCCTTTGTCACAAATCACTAAGGTC	30.2009	TAGAAATAATAATGATAGTGATGATGGTAGTGGTTACGATGATGTTTGTCTATCAAAAAATTTTGTCTAGGTTAAAAGAAAGAATATGTAGGATAACTCAAATCCTTAAGGGCTTCCTACCTAGAAGTTGCTCATTATCTCTCTGATAGTCTCAGCTGTTCCAGCATACTAGGTCTGTTCAGTTCCCCTCCTCCACTCTTGGCCTTTGTCACAAATCACTAAGGTCTGGCTTAGTGAGGGCCATAGTCTGATGAGAGCAGAGCCATTGAGACTGCTGCCCTCAGAAGCTTCCTGGGACTACAGGGTTCCCTCAGGCTCAAAAGCTGAAGCCTGGCTACTATCCGGGTTTCACCATGTGGCTGAAGTAGGGCTCAGAATAACCCAGTGCTCAGCACAGAA…
Fah-sgRNA	GGCCTTGTTCACATATAACTNGG	AGCCTGGTTCACATATACTTAAG		TRUE	19762	Rit2	0.011722	4	20,15,3,2	A....G...........CT.	0	chr18:31088325-31088347	-	chr18	31088325	31088347	AGATAGCCTGGTTCACATATACTTAAGTTC	44.7402	GTACAATAAGCTTCTCCCTTTCCTATTTATTTTACTTATTTTGACATGCAAAGGTGAGTAATGTAAACACCCGTGGGAGAAAACAATAAAAAGTTATGGAAGAAAGATTTTATCAATTTATTCCGAATTATGGATTCAATTTCTGTGTTCAGACCATCCACATTTACTACAATGACCAGAACAGCATCTGACTTGCAGATAGCCTGGTTCACATATACTTAAGTTCATGTTAAATATGACATCCCAATATGAGTCCTTTAGACACTCAATTGACACAGCAGAAATACTTATCATGATCTTTATTATAGTAATAGTGAAGCTACAGGTGGCTAAGTTTGAGGAATATACAAGGCAAGTGCCACAGATTTATTTCCAGTTGGTACAAAACACAAGTCTAAA…
Fah-sgRNA	GGCCTTGTTCACATATAACTNGG	GGTCTTGGTCACATGAAACTCTG		TRUE	16330	Inpp5b	0.011607	4	18,13,6,5	..T....G......GA....	0	chr4:124763274-124763296	-	chr4	124763274	124763296	CTCTGGTCTTGGTCACATGAAACTCTGATT	39.0189	CTATGCTCACCTTCCTGAGCTCTCAGTGCAATTAGCAGCTCCCTCCATCCCTGATCTCGGCTTTGCAATCCTGCCATCCACTCACTCTTCCTCTGGGGCCCCTCTTCATCCTTACAGCCGCTATTCTCCAGGCTACCGCCTCTTCATTTGCTACCACTGAGTCTAAGAGATCCTCCCACTTCTTGCCCAATGTAATCTCTGGTCTTGGTCACATGAAACTCTGATTTCATCTTTCTGTTTCAAAACATTCAGGGTTAGATGATGCCTGCAGGTTAAGGCCAAAACTGGTTCTACTAGCACCCAAAGCCCTTTGCATATTGGCTTTATTCTCCCTTGTGAATCCACCACCCAGACATCTCAATATAAGACGACAGGTTCCCACACATGCTGCGCTCACTC…
Fah-sgRNA	GGCCTTGTTCACATATAACTNGG	GGCTTTGTCCACATACAACCCAG					0.011603	4	17,12,5,1	...T....C......C...C	0	chr15:72334694-72334716	+	chr15	72334694	72334716	ACTAGGCTTTGTCCACATACAACCCAGCTT	50.3901	TGGGCTGCCATCTCATGGCAGCATTTTGAAGGACACAACTAACTGGGTGTTCAAGCCCACCTTTGGAAGGACAGTCCTGCAAGGCTGTGATTACAGTACAGCAGTCTCTTCATTCCAAGACAGTGCCCGCACACCCAGGTGGTCACTTGCTAGCGCTGTTTCCAGAGAGCTTGTTAGAAGCCTGCCTGGAATGCTAACTAGGCTTTGTCCACATACAACCCAGCTTTCCAATCTAATTGGAGTTTGCTAACAATGTGCAGGCAGCTAGAGTCTCAGTACAGACACCACATCGATTTCAGCTCATCCCTGCAGCCCGCCCACCTTGTGCCCATGTTCTGTTCCAGGATAATTAAACCCTGGTGTCCTTGAAGTAAGGTTCTTTCTGGTTTTTTTCCTTCC…
Fah-sgRNA	GGCCTTGTTCACATATAACTNGG	TGGCTTGTTCACATGAAACTGTG					0.011511	4	20,18,6,5	T.G...........GA....	0	chr9:8756344-8756366	+	chr9	8756344	8756366	GATCTGGCTTGTTCACATGAAACTGTGTGC	38.7785	ACTATAACTGGTCTGCAGGGCACTTGGAGGTGTTAGGCCAACATTTACACACAAGATCTGCCAGAGAAATGCTCAGTCCCAGTGGCCTTGCTCCCCAGGCACAGTGCTGGGCTCCTTGCTGGCTGCCCACTGTAAAGGGGAGCCTTCTTCACCTGGTTTCTAAGGTCTCTGGTCATTCCAAGAGTGTTCCACGATTGATCTGGCTTGTTCACATGAAACTGTGTGCTTAGGTAACAGCACATGTGCGCCCATTCCATCCTCAGTCTTTCTTCAGCCTTGGCCTCCCACAGCACATTTCCCCTTCTCCATGTGCAAAGCTAAGCACATCTTTCATAATGGGTATGACAGTGCCATGCTGTGCACCAAACACTGAATAAAGGGGGTGTTCACACCATAGGA…
Fah-sgRNA	GGCCTTGTTCACATATAACTNGG	GGCCTTGTCCACCTGTAACCAGG					0.011483	4	12,8,6,1	........C...C.G....C	1	chr4:113324146-113324168	-	chr4	113324146	113324168	CCTAGGCCTTGTCCACCTGTAACCAGGAAC	67.8289	TGAACCTTACCTGGTTTCTGTCAGTCCTTTGAAGGCATTCATCTGTTTAGTGTCAGATAATTCAATGTACCTTGCCTGCTGTGACACCCTACTCTTTGGTTTCTGTATTATATAAGACTGGTGTTCGTTTTGTGAAAAATTACATTAAGATACAGTACTTCCTTGTGTCTGTGTCCATTTGTCACTTTTTTTGTAGCCTAGGCCTTGTCCACCTGTAACCAGGAACCCCAAAATTTCTCATGGATTGAGAGAAGCCTACTGGGGCTGATCCATGGCAGCCTTCTAAGTGGAGGAACAAGTAGTTGGTACTCTTCAGGGTATATAATAGGTCTTGAATTTTTGTTTTGTTTTGTTTGCTACCAGGAAGTATCTTCAAGTTTTAGCAAGACAGAATGTCAA…
Fah-sgRNA	GGCCTTGTTCACATATAACTNGG	GGCCTTGTGCAAATATGACACAG					0.01138	4	12,9,4,1	........G..A....G..A	0	chr13:64325408-64325430	+	chr13	64325408	64325430	GGAAGGCCTTGTGCAAATATGACACAGTTA	34.478	AATGCCAATGACTATAAAATAAAGAGTAAATAAATTTTTAAAAAGCCCATCTTTGTAACTCCGTATGGTCTGTAGTTCCATTCTGTCATCTCTGATTTATTGTAAAAGAACTAAAACAGAGATGAATCTAACCATATCATCTTTAGTATCCACATTTGATATGACATGAGAGGTGTAGTTTTCAATGTCACATCATGGAAGGCCTTGTGCAAATATGACACAGTTACGAAAGGTCTGAATCAGGAGCTAGAGAGAACATGCTGCTCTTGCAAAGGGCCCATGCTTGGTTCCCAGCATCTGTATAGGCCATTCACAACCACCTGAACTCCAGTTTCAGGGGATCCAATGCTCTCTGTTCTCTGCAAACACCTCAAAATACATGCGCACATAAACCCACAC…
Fah-sgRNA	GGCCTTGTTCACATATAACTNGG	GGCCTTGGTCACACATTGCTGGG		TRUE	51789	Tnk2	0.011175	4	13,7,4,3	.......G.....C..TG..	1	chr16:32654598-32654620	+	chr16	32654598	32654620	ATTTGGCCTTGGTCACACATTGCTGGGGTG	42.7045	CACACACACACACACACACACACACCCTTTCTCACACACACACACACACACACACACACCCTTTCTCCTGGAGCCAGTGATGGGTTTTGGTGCTATGAGGGTGCCCTGGGCAGGGCAGTGGGTGAGAGATCTGCAAGTTGATATCCAAGCCCTGGTGTAAAAGTTTGTGTCACACATGGGCTAGACAGCTACGGACATTTGGCCTTGGTCACACATTGCTGGGGTGTTGATAGGAGGAAGACAGAGATACAGGACCATGATAGGATGCTGTGGATCTCAGTGTGCTTCTCTTTAGCTGGAGGAGCACAAAACAACTTCATGGTCCCATCGAGACCATCATGTGGGTGCTTAGTGCAGGCTGAGGAGGCAGAATCTCCCCTCTGAAGTTGAAGGGGATTC…
Fah-sgRNA	GGCCTTGTTCACATATAACTNGG	GGCCTTGTTCCAAAAAAACTTGA		TRUE	72003	Synpr	0.011166	4	10,9,7,5	..........CA.A.A....	0	chr14:13354487-13354509	-	chr14	13354487	13354509	GAGAGGCCTTGTTCCAAAAAAACTTGATGT	16.7356	CAAACAAACAAACAAACAAACAAAAGAATACCTTATATTATAGCTTTAGCTAGCTTACCTGTGTTTGGATACACTTGATTCAGGGGTGGACATGGCACACACCTTTAAACCGGCACCCTGTAGGTAGAGACAGGCAGGTCCCTATGAATTGGAGGCCTAGTCTACATAGTGAATTCCAGTCCAGCCAGGATACAAAGAGAGGCCTTGTTCCAAAAAAACTTGATGTAGCGTCTTAATATTTTGTCTTAGGATTTTATGAGGTGAAGAAAAAGGAAAAGAAATCAAAACGAAAACAAAAGTTTAAAGAAAAAACAAAAACCAGAAAAACATGCTGCAGTAAATGCCACTTAGGTACAAAGGACATGGCTGTTCTGTCGCCACCTACTGGTCAAAAGCTGG…
Fah-sgRNA	GGCCTTGTTCACATATAACTNGG	AGGCATGTTCACATATACCTTAG					0.011111	4	20,18,16,3	A.G.A............C..	0	chr8:118097532-118097554	-	chr8	118097532	118097554	AGCTAGGCATGTTCACATATACCTTAGCGC	34.3777	CTGAAGCAGGATTGTTTGTGGTCAGTCTGCACGCACTACCTAGGGAGTGTCAGGCCAGGCTGAGTTATAGAGTAAGCTCTAGTCCCAAACAAATAAAAGCACCACTGTAAGGGGCTGGGATGGTGGCTGTCTGGGTAGGAGCACTTGATACACAATCTTGAAGAGCTGAGACCAAATCCCCAGCACCTATGTAGAAAGCTAGGCATGTTCACATATACCTTAGCGCCAGCACTGTGAAAGGTGGAGATAAAAGGATGGCTGGGGCTTGCTGGCTGCCTGCCTAGCTCTGGATTCAGTTAGAGACCTGTCTCAAAGGACTAAGACTGAGAATAAATAATAAATCAATACCTGACATCTTCCCCTGGCATTTGCATGTGTGCATGTTTGCAAACACACAGG…
Fah-sgRNA	GGCCTTGTTCACATATAACTNGG	GACATTGGTCATATATAACTGTG					0.010962	4	19,17,13,9	.A.A...G...T........	0	chr13:75500525-75500547	+	chr13	75500525	75500547	CTCTGACATTGGTCATATATAACTGTGAAC	33.3628	CTTGTCATGAAGGACTGGCAGTGAGAAGACAAATACTTTCAAGGTTTATTTACTACATGTCTCTCTCCCTCCCTCTCTCTCTCTCTCTCCCTCCCTCCCTCCCTCCCTTTCTCTCTCTCTCTCCCTCCCTCCCTTTCTCTCTCTCTCTCTCTCTCTCTCTCTCTCTCTCTCTCTCTCTCTCTCTCTCTCTCTCTCTCTCTGACATTGGTCATATATAACTGTGAACCATCCAAATTACAAATCCAAGATGTAGGTAAGATGGACCCAGCAGTGCAATAATGGCATGCTTGTTTTAGGTGCAACCAACCACCCTGTCTTTGTATTTGAGGCCTATTCTACAGGAGTGACCCCATGCTTGTTCATAAACCTGGTTAAAATACTATTTTTTAACTTGCATGG…
Fah-sgRNA	GGCCTTGTTCACATATAACTNGG	CCCCTTATTCACATATAACACTG					0.010837	4	20,19,14,1	CC....A............A	0	chr9:50371492-50371514	-	chr9	50371492	50371514	TTATCCCCTTATTCACATATAACACTGCAG	22.9863	ATGGGTGTGAACGTCTCCTAGCTCAGGCGCTTTCTCTCAAGACCTAGCAGATTGCTGCTCTGGAAACAACATAGAGGGCATAATGCTGTCACACCATATTTGTGTGCGCTAATGAACTACATGGTGGAGTAAATATTTCTAGAGACACAAGTTGCTCAGCCAATCTTTTATCTTCCTTGTTGGGGGGAGGGCATCATTATCCCCTTATTCACATATAACACTGCAGGCAGGGGGATGCTGTGTGCCCCTGAGGTTTCCCTCAAATGCTGAGTTTTCATATGATCAATACATCCATCTTTGGAACTTGCCCATCTGTATTGAATGCATCCAGGGAGTGGGCTAATTAAACCTTGAATTAGACTGCCCCTTCCTTGGCAGCTTATGGTCTGGCATTTCCCC…
Fah-sgRNA	GGCCTTGTTCACATATAACTNGG	TGTCTTGTTCAGATAAAACTCTG		TRUE	108655	Foxp1	0.010823	4	20,18,9,5	T.T........G...A....	0	chr6:99017433-99017455	+	chr6	99017433	99017455	ATGATGTCTTGTTCAGATAAAACTCTGACA	23.969	ACCCTTCCTTCTTCACTGAGCATACAGATGTCTCAATTCTTCCCTATTACGTGTGATACCAGTAAAAGCCGCTTTCCATGACATTTCAGTGACAAACAGCTACTGTGATGAACTTGATAGCATTTCGTATTTGCAACTGTTAACACGTTTCTGCACGGGCATCTTTGCAAGGAACCTGCACACTGTATCTGAAAGGATGATGTCTTGTTCAGATAAAACTCTGACATTAAAATGACAGCCTGTCTTGGCCAAGGTTACACAAATTGTATTCAAGCGGACACCTAATGACAACGCTACGGATGCTGCGAGCTTCCTAGAATGTAATTTAGCTATTCAAAATAATCACCGCGCTTGTGTTTAATTTCCAGACTACATGAGAACCATTTTGTCAGTCCCTGT…
Fah-sgRNA	GGCCTTGTTCACATATAACTNGG	GTCCTTATTCACATATAAAATGA		TRUE	240776	Kcnt2	0.010653	4	19,14,2,1	.T....A...........AA	0	chr1:140412301-140412323	+	chr1	140412301	140412323	AAAAGTCCTTATTCACATATAAAATGACAG	18.948	CTTCTCAGCTACAAACTTTGTCTTTTCATTGGTAGAAATCTTTCCTTCGCATTGGAGAGATGGCTCAGCAGTTAAGAGCACTGACTGTTCTTCCAGAGGTCCCAGCAACCACATGGTAGCTCACAACCATCTGAAATGGGATCCGGTGCCCTCTTCTTGTGTGTCTGAGACAGCTAAAGTGTACTCCTATAAATAAAAAAGTCCTTATTCACATATAAAATGACAGAGGGCATGGGTCTACTTTATCAAAGGGGATTTATCAATTTGTGTTCTATGGCTACCCTTGTTCTAAGTTTTTCTTTCTCTACATGTTTGGCAAAAGCATGTTGATGGCTCTCTTTTTTCTTTATATTGGAATCTGGAAATTTCTCCCACAGGACCTGACAGTTATAAAATATA…
Fah-sgRNA	GGCCTTGTTCACATATAACTNGG	GGGCTTGTACACATATACTTCAG					0.010582	4	18,12,3,2	..G.....A........CT.	0	chr2:166778127-166778149	+	chr2	166778127	166778149	GGGTGGGCTTGTACACATATACTTCAGTTG	23.0063	ACCAGGCTGTACGCTGGGCTAGAAGGGTGGAGCAGAGCCTGGGACGGGTGGAGCTCTGCCTGATCCAGGTGGGGGTGCTTTTCTGGGGATACTAATGTTGCAGCTCCTTTAGGTGAAGGCCTTCTCCGATGATTTTCAATGAAACAGTTCTCTAAGACTCTGAGAACTTCTTAGTGTGTGCATATTTCTTTATTCTGGGTGGGCTTGTACACATATACTTCAGTTGGGTGAGCCAAAGGTTGTATAGTTTTGGGGAAGGGGGTAAGAATATCCAGGGTGGGCAAAGGTCATTGGCTGAGGGCTAAGGCACTGATATGCCTCATTAGCATAGGGAGGCATCCCAGAAATCTCAGGTGGGGGGCTATGTGACATTCCTCAGGTGTGGGGTCCTGAACACCC…
Fah-sgRNA	GGCCTTGTTCACATATAACTNGG	GGCTTTGTTGGCATTTAACTGAG					0.010486	4	17,11,10,6	...T.....GG...T.....	0	chr4:96712307-96712329	+	chr4	96712307	96712329	ACTGGGCTTTGTTGGCATTTAACTGAGAAA	37.6754	TCCTACCTAATTTGGCCCATTTTTATTTATTGTTCCAAGGTCATGGGCACACTTACAAACATTCAGTAGATAATACTCAGATTACCACACTGATTGGTTACAAACAGATCTTTCAGGGTACATGAGGTACACCACCCTAAATTTCTGCTTTCGGAGTACAACGTGAAACCCTAGGCTCAGAGAGCTCCTGCTGTGCACTGGGCTTTGTTGGCATTTAACTGAGAAATAGCCAGCCTCCAGTTACATGAGACCTTCTACTCCTTAAAACACCTGTTTTTTGCTGTGTTGTCAAGTATGAAGATGACTGTAATAGAGCATCAACGTTCAAAGTTCCTCTTCTCTTTTCTGCTGTGGTGTTAAGGTGGTCAGAACTTGACAGTCATTCAGATTCTTCATAAA…
Fah-sgRNA	GGCCTTGTTCACATATAACTNGG	TGCTTTGTTCACACATCACTGAG					0.010458	4	20,17,7,4	T..T.........C..C...	0	chr16:7684735-7684757	-	chr16	7684735	7684757	GCTTTGCTTTGTTCACACATCACTGAGTAA	35.5828	TGCCCCTTAGCTGAAAATCTGAATTCCAAAGTGGTTTAGTATTTTTCCTGACAATAAAATCTATTCTCTTTCCTACTATCCCCACTCCTTAGAAGATACTTGAAATTCTAAATAGCAATTTCCTGTTATATACATATTGTCAATTAACATAAATATGCTGTAAAAACCCAAATGTGAGTATAATGGTTCACACTTAGCTTTGCTTTGTTCACACATCACTGAGTAAACTCCAGCCAGTGATCAAAGAAGCGAACAGATCCATCTTGACATTTTTTTTGAATTCTTGACTTGTGAAAGTTGCCTATTTTCAATTTAGATTATTGCCTCTGAAACTGAAACATGAGAGAAAGAGAAATAAATCCTATTGTTTTTGATCTTTGAGAATCATATTAACAGTTG…
Fah-sgRNA	GGCCTTGTTCACATATAACTNGG	GGCTTTGTCCATATACAACTTTG					0.010328	4	17,12,9,5	...T....C..T...C....	0	chr15:24393078-24393100	-	chr15	24393078	24393100	AAGAGGCTTTGTCCATATACAACTTTGATC	36.6702	TACATGAGTACTTGAAAAGAATACCCATCCTTTATCCTCAATGAAAAGTAAATTTGGAGACATGGTTTCAACCCTAATGGCTTACTATGATTACAAATAAAAGGAAATCGTTGTGATATAAAATTCCTATAAAGAAACAATAATTGAATTGGAAATTCAATCACATGTAATCTCAAAAAGAATGGTTTATCATAATAAGAGGCTTTGTCCATATACAACTTTGATCTGACAAAATTTTCTAAGTTTCAGAAATTTGGTACTGAAATTGACTTATACTTTAATTTTTAATGCAAGTTAAAATTTTGTAATTGAAAATTATGCAACTTTTTATGTGAAAAGACAAAGAATGATGAGTTCAAGTCCAGAGGACCAAGGGATCCATTTTCTACTATGGATATT…
Fah-sgRNA	GGCCTTGTTCACATATAACTNGG	GGGCCTGTTCAGATATGACTCAG					0.010167	4	18,16,9,4	..G.C......G....G...	0	chr13:18043268-18043290	+	chr13	18043268	18043290	TGGGGGGCCTGTTCAGATATGACTCAGGTG	32.9905	TTGATACACCCACAAACACATACACACAGACACACACACGTAGACACAGACACACACAGTCACATACACACACACACACACACACACACACACACACACAAGTTACACTTTTCTGAGTAAAGTACACGGAAACTCACAAGACTTCTTGAAAACGCCAGGCTTACACTTCCTAGACTTGCCACACCCAGATGGCAGGTGGGGGGCCTGTTCAGATATGACTCAGGTGAGGATGTCAAGATGCAGTATAAAATGTAATTTTACCACGTGAGGTACTTAAACTTGCAGAATGGAAGGCAGTTCCTTTGAAGGTGTGTGGGCTGTGGAGTACGGGTGCGTGTGTTAGCTCATTCTGTGAGTTTGCAACACCTCAGCAGAAAGGATGTCATCAAGACTGACCTA…
Fah-sgRNA	GGCCTTGTTCACATATAACTNGG	AGCCTTGTTTACATAGTACTAAG					0.010136	4	20,11,5,4	A........T.....GT...	0	chr12:12928127-12928149	+	chr12	12928127	12928149	AACCAGCCTTGTTTACATAGTACTAAGCTA	24.0804	CCTCTCATTCCAAAACATGGAGGCAAAGACATGTGTGTCTCTTTGAGCTAGCCAGGGCTGCTGAGTAAAAACCCTGTCCAAAGAAGGAGGGTGGAGGGAGGCGGGCAGAACATGAGCAATAAAATAGAAGGTGGTGGCTCATGCCTGTAATTCCAGCCCTTTGGGAAGCTGATGTAGAACAATCGCTGTGAGTTCCAACCAGCCTTGTTTACATAGTACTAAGCTAGTTGGGGCTACATAGCAAGGCCTTGTCAAAAAAAACAAAAAAAAAAAAAAACAAAAAAAAAAAAGAAAAGACAAGAAAAATGAGGGAGAAGGAAGAGGAGGGTAGAGAGAAGGCTGCATCGAGAAGAGGGAGCATAGTTTTATTGTTGCTGTTAAATTGGTCCCTGACATTTA…
Fah-sgRNA	GGCCTTGTTCACATATAACTNGG	TTCCTTATTCAAATATAACTGGC					0.010101	4	20,19,14,9	TT....A....A........	0	chr17:36088460-36088482	+	chr17	36088460	36088482	AGTATTCCTTATTCAAATATAACTGGCTGG	33.4022	AAATTAAACACAAATGCCTTGAACTGTAGTCCATAAGAGACTGGTATCTTTTATAGTTTACCATTATAGAATAATAGTTTTTGTATGACTCAGCTTCTCAAAATAGATAAACCTTGACAAGATGAGCAAGGACAAAAAGCTCGACAATTATTGTTGTCAAGTTGAGTAGATCTTAGAAATATAAAACGTATTAATCAGTATTCCTTATTCAAATATAACTGGCTGGAGAGGTGGCTCAGAAGTGAAGAGCACTGCCTGTTCTTCCAGAGGATCCAGGTTCAATTCCCAACAACCACACTGCAGCTCACAATGGTCTGTAACTATAGTTCCAGGGATCTGACACAATCACAAAGACATGAATGCATACAATGCTCATAACATAAAATGTTAGAATAAAAT…
Fah-sgRNA	GGCCTTGTTCACATATAACTNGG	TTCCTTATTCAAATATAACTGGC					0.010101	4	20,19,14,9	TT....A....A........	0	chr17:35354933-35354955	-	chr17	35354933	35354955	AGTATTCCTTATTCAAATATAACTGGCTAG	33.4022	AATTAAACATAAATATCTTGAACTTTAGCCATAAGGGACTGTTGTCTTTTATAGCTTACTATTACAGAATAACACAGTTTTTGTATGACTCAGTTTTTCAAAATAGATAAACCTTAACAAGATGAGCAAGGACAAAAAGCTAGACAATTATTGCTGTGAAGTTGAGTATGTCTTAGAAATATAGAACTTAATAATTAGTATTCCTTATTCAAATATAACTGGCTAGAAAGATGGCTCAAAAGTGAAGAGCACTGCCTGCTCTTCCAGAGGATCCAGGTTCAATTCCCAGCAACCACACTGCAGCTTGCAATGGTCTATGACAATAGTTCCAGGGATCTGACGCAATCACAAAGACATGAATGTATACAATGCTCAGATGCTCATAACATAAGATGTTAG…
Fah-sgRNA	GGCCTTGTTCACATATAACTNGG	TTCCTTATTCAAATATAACTGGC					0.010101	4	20,19,14,9	TT....A....A........	0	chr17:35316496-35316518	-	chr17	35316496	35316518	AGTATTCCTTATTCAAATATAACTGGCTGG	33.4022	AATTAAACATAAATGCCTTAAACTTTAGCCATAAGAGACTGGTTTCTTTTATCGTTTGCCATTACAGAATAACACAGTTTTTGTATGACTCAGTTTCTCAAAATAAATAAACCTTAACAAGATGAACAAGGACAAAAAGCTAGACAATTATTGCTGTGAAGTTGAGTATGTCTTAGAAATATAGAACTTAATAATCAGTATTCCTTATTCAAATATAACTGGCTGGATGAAGAGATGGCTCAAAAGTGAAGAGCACTGCCTGCTCTTCCAGAGGATCCAGGTTCAAATTCCAGCAACCACACTGCAGGTCACAATCGTCCGTGACAATAGTTCCAGGGATCTGACACAATCACAAAGACATGAATGCATATAATGCTCATGTGCTCATAACATAAGATG…
Fah-sgRNA	GGCCTTGTTCACATATAACTNGG	GGTAATGTTCACATATTACTAAG		TRUE	269198	Nbeal1	0.010006	4	18,17,16,4	..TAA...........T...	0	chr1:60312066-60312088	-	chr1	60312066	60312088	TTCAGGTAATGTTCACATATTACTAAGCTA	25.0881	AGAAAACCTTGTTATCCAAGACCATAAAATGTATGGTTATTACCTGCTGTGTTATTTGCCATATCATGCATGTAGTGTCCCTGGAGCCAGAAATCAAGTGTATTCCACAGTAATCTGTAGCTAAGCAAGTCACAATATCTGTTTGAAGGAAAAATAAAATAAAATGGGTATGTTCTGACAGAACTTTAAGGGCAATTTCAGGTAATGTTCACATATTACTAAGCTAGGGCTGACAGGATGGTTCAGTAAAGGATCCTGCTGCCAACACTGATGATCTACACTTAATCCCTTTGGGCATACATGGCAGCAGAGACCTGATTCCTACAGGGAGTCCTCGAATCTCCAGGTACACACGTGTATGCCTCCCTCTAATGAATAATTAAATGTATTTAAAATATC…
Fah-sgRNA	GGCCTTGTTCACATATAACTNGG	AGCTTTATTCACAAATAACTGGC		TRUE	238871	Pde4d	0.009905	4	20,17,14,7	A..T..A......A......	0	chr13:108872731-108872753	-	chr13	108872731	108872753	CAATAGCTTTATTCACAAATAACTGGCCAC	35.385	CAACTGGAAATCCCTTCCAATCATGGTTGTATCCCTGCAGAATCTTCTCACTTCCTCCTTGCTTTTTATAGCCTTCTAATAGCACTATCTTTCCCTAGATTTTTCTCTTGACTAAGGACAGATTAAAATATTTTATTAGGCAAAATATTCTTGTCTTCTCTGTGGAATAATTCTATTTCCCAATGACCCAATAGAGCAATAGCTTTATTCACAAATAACTGGCCACATCCTATGATACAATGAAGGAATTAAATAAATGAATTAAGGTACAAAATAAGAGAACTATCTACATACTCCTCAATGTGAAGAATGGAAGAAAATGAGGCATGCTTACACATTACTTAGTAGACATCTGAGAAAATGCAAACCAGAAAAGGTCCAAAGTAAGAAAGATTTTTG…
Fah-sgRNA	GGCCTTGTTCACATATAACTNGG	TGTCCTGTTCACATTTAACTCGA					0.009549	4	20,18,16,6	T.T.C.........T.....	0	chr1:28025373-28025395	-	chr1	28025373	28025395	GTTGTGTCCTGTTCACATTTAACTCGAGAT	21.8405	TGAACTTGTACGTTGTGTTCACATTAGAAGTCAGAGCGACTTTGATCTAGGAAATCATGGGTAGAACACTGGAAGTACTAATTGGTAGGACAAAGAGAAAATCTCATCGAAACTGGTACTTTATCTTATCTCAATTATTTTTATAATTACGAGTTCCATTACATATCAGCTACTGCTGTGATTTTCTGCCTGTACTGTTGTGTCCTGTTCACATTTAACTCGAGATCTATGAATCCTTACACCCTTTGACTTCTCCCACAACAATGTGAAAGACTTACAGAAGTTGAGAAACTACTTTATTTTCCTCTAACTCGTTAATGTCTGTACATTCTGTTATTTTAAATATGTAATTAATTTTAAAATTTTATTAATTTTTTTACAAAATAACTCAAATAGTTC…
Fah-sgRNA	GGCCTTGTTCACATATAACTNGG	GGTCTAGTTCACATAGAACGTAG		TRUE	66482	Exoc2	0.009436	4	18,15,5,1	..T..A.........G...G	0	chr13:30945223-30945245	+	chr13	30945223	30945245	ATCTGGTCTAGTTCACATAGAACGTAGAAC	62.3928	AAAATAGACAAGAAAAGATAAAATAAGTAATTTGTCTCATGGATTAACATCCACAAACCAATTCTTGACAAAGGCAAACTCGCCTTTAATTTGCATAGAAAATTGAGTCCTCTGAGTGATTTAATTATCTTACTGACACTACGAAAATTACACCCCAAATTGGATAAGCACGTGGATTCTTTGGACTACTTTCAGAATCTGGTCTAGTTCACATAGAACGTAGAACCAAATTTCTAAGTACAAATGCTCTGCTTTCTCTGTTGCCAAAAACACAGTGGCATGACATCTTAATGAGATTAAGGAATTATCACTGACATTATAGAGAAAAGCTTACTAACAGAAATGTCACTGCCGGTAACCATTGGGAATGGTGACTATGATTAGCAAAAAGGGATGTGC…
Fah-sgRNA	GGCCTTGTTCACATATAACTNGG	AGCCTTGTTAACATAAACCTAGA		TRUE	83762	Otof	0.00938	4	20,11,5,3	A........A.....A.C..	0	chr5:30377246-30377268	-	chr5	30377246	30377268	AAGCAGCCTTGTTAACATAAACCTAGAGAA	24.6406	TGAATTCCGGGGTTCAAACTCAGGTCCTCACACTCAGGTAGCTAGTTATTCCACCCTCTGAGCCATCTCCCCAAGCACTGGTGTTATCAATTTTTCAAAGAAAATACTATATAAATGATTTCCTCGTTTTGTCTACGCATGACAATAGCACTTAGGCCTGGGGTTCCACAGGATTCCGCTTGGGAACACTAGTAGGAAGCAGCCTTGTTAACATAAACCTAGAGAACCAGGGCAGCAGGCAGAGGACCGAGCAGCCACGGGTGCCTGACTCCAGATCCAACTCCTCCCCTGCTCTCTCTGTCTGTGCCCCTGTCTCAGGCATGACCTGCTATCTGCAGCTCCTTGTGGAATGCATTGAGACTCCAAAGTTAAATGGGAAAAGGGTGGTGGAGCTGGGTC…
Fah-sgRNA	GGCCTTGTTCACATATAACTNGG	GGCCCTGTACACATATAAACCAG					0.00938	4	16,12,2,1	....C...A.........AC	0	chrX:109065409-109065431	-	chrX	109065409	109065431	CCGAGGCCCTGTACACATATAAACCAGTGA	32.7059	AGGCCCAACAAGCTGAAACAGACACAGATACTTACACCCAACCACTGGACTAAAGTCAAGGATCCCTGTGGCTGAATTGACGAAAGAAGCTGAGGAGGAGGGCAACCCCATGGGAAGACCAACAGTCTCAACTAACCTGGATCCCTGAGATCTCTCAGACACTGAGCCACCAACCAGGCAGCATACAGGAGCTGATCCGAGGCCCTGTACACATATAAACCAGTGACTGCCTGGTCTGGTCTCAGTGGGGGAAGAGGGGTCTAATCCTGGAGAGACTTGAGACCTCAGGGAAGGTGGAGGCCTGGTACAGGGGAGTACCCTCTCAGAGGCAAGGGGGAAGAGTAATGGGATGAGAAATTGTGGGATGGTGGACTAGGTGTAGGGCAAAGACTGGATTGT…
Fah-sgRNA	GGCCTTGTTCACATATAACTNGG	GCACTTGTTCACATGGAACTAGA		TRUE	67569	Mgat4c	0.009375	4	19,18,6,5	.CA...........GG....	0	chr10:102365727-102365749	-	chr10	102365727	102365749	GAAGGCACTTGTTCACATGGAACTAGAATC	40.6663	AGATCCACTTGGGGAATTGGCACCAAAAGTGCAAGCGTGCAGTAAGGGTGACAAGACAGAAAGCCAGAACAAATGACTCAAGAGAGAGGTTGCGTCATGCTTTTGGATTTATTTATTTTATATTTTTATCTATGGATGTTTTGTCTGAAAGGGTGTTTGTGCACACGTGCAGGTCTGGTGTCCTGGGAGTCTAGGAGAAGGCACTTGTTCACATGGAACTAGAATCATGGATAACTATGCACCACCACGTGGGTTCTGAAAACTGAATCCAAGTCCTCTGCAGAGTAAGTGCTCTTAATCACTGAGTTGGATCTCCAGACCCCAGGAGTTCTCACAGTTACTCAGTCATCAGAAAACTAGCTCCACAAAGCCAACCTAGATCACGTCTGAATGTGGTAC…
Fah-sgRNA	GGCCTTGTTCACATATAACTNGG	GTCCTTGTTCTCATTAAACTCAG		TRUE	72518	2610307P16Rik	0.00923	4	19,10,6,5	.T........T...TA....	0	chr13:28557733-28557755	+	chr13	28557733	28557755	TCAAGTCCTTGTTCTCATTAAACTCAGAGC	19.6022	AACGCTGTAGTTGCTATACTCAGATTACCTGTGGGTCTACAAAGAAATTAGAAAGAAGATGTTAAATAAACATATATCTAAAGATGTTCAGAATTATTGAAACCTAAGTTTTTGATCAATTGATTAAGAACATTATACAGAAAAAAAAATTTATTAGGAGCTATGTGTCAAGTCAAGATAAAACAATAAATAATACTCAAGTCCTTGTTCTCATTAAACTCAGAGCCTAGCAAAGGCCCTGACAAACTAAAACATTAAGACAATCTGGTAGAATTTTGAGACAAGTATAAAAAGAAAGTTGGGGTGAACGCGGGGGTGGGAGGGATTGCTCTTCACTCTGCCTAGAAAAGGAGCGGGGCTAAGAGAAGCATCAGAGCATCTGAAACTTGCCAAGCAGCA…
Fah-sgRNA	GGCCTTGTTCACATATAACTNGG	GGCATTGTTCAAATAAAAATATG		TRUE	268859	Rbfox1	0.009131	4	17,9,5,2	...A.......A...A..A.	0	chr16:7126277-7126299	-	chr16	7126277	7126299	AGCAGGCATTGTTCAAATAAAAATATGCAT	26.1137	CAAATCACTAAGAACACATTGGGGTCACCTCTGCTTTCGACGCTCCATACTTCCCCAAATCACAGTTTGGCACTGGTTCCTAAAGGGTGTGTTTACCTTTATTCACCATTTGTCTAGTGCTTACTGTGATCTGAGAACTTCCTGATGACCAAGACAGATGCAATGTGTTCCTCAAATAGCTGGTACTCTGAAACCTAGCAGGCATTGTTCAAATAAAAATATGCATTTCATTATAGTTCTGCAAAATGCTTTAACTACTGGTGAATAAAAGGGGCAAAGCAGGAAAGCTAGAAGAGGAAGGAGCCTGGCCTTCAGGCATCAGGAAAGGTATCCACAGACAGTTTGTGCAGGTAGAGTTGTAAGCATGGTCTTGCAAGAACTTTGTGTGAAAGCATGAAA…
Fah-sgRNA	GGCCTTGTTCACATATAACTNGG	GGCCCTGTTCATATGCAACTATG					0.009091	4	16,9,6,5	....C......T..GC....	0	chr3:149790092-149790114	+	chr3	149790092	149790114	ACATGGCCCTGTTCATATGCAACTATGGTT	49.7608	AGGGATGGTACCACCTACAAGCCTTTCCTCCTTGATCACTAATTGAGAAAATGCCTTACAGCTGGATCTCGTGGAGGCATTTTCCCAACTGAAGCTCTTTGCTCTGTGATAACTCCAGCCTGTGTCAAGTTGACACAAAACTAGCCAGTACACTGGTATAGTCTATAAACATTTATACACAAAACAAGTACAAATGACATGGCCCTGTTCATATGCAACTATGGTTGCTAAAAGATGCCAACCAGTGTTTCATGCTACACAATGATTGGAGTAACTGCCACCAGAATCATCACCTCACTTGATTTTTCTCACAGAGATGGGGTTGAGTACTGGACCCTGGAGGAGAACTTTGGATGGTGACACATTGTACGCTGCAACTCATTATGTATGTCTCAGATT…
Fah-sgRNA	GGCCTTGTTCACATATAACTNGG	GACCTTACTCACATGTAACTTGT					0.008871	4	19,14,13,6	.A....AC......G.....	0	chr5:41619813-41619835	+	chr5	41619813	41619835	GAAAGACCTTACTCACATGTAACTTGTAGT	23.3897	CTGCTCTGTAGGTCTAGTCCAGGCTACCTACCAGACCACCATTCACAGCACCCGTGACGTAAATACTTTACTGGTTGTGCAAGACAGAGCAATGCCTTGTTCCTACTAAACAGTAAAAAGGTTCTCCAAGAGAGGGCAATGGCCTGAGAGAGGAATGCACATTTTCTACCTTGCATAAAGGTTCCATGTGTGTCAGGAAAGACCTTACTCACATGTAACTTGTAGTTGGCCAAAAGAAGTTTTAAAACTACAGTAGAAGGCCTTTATTAATTACTAATCACTGCCGTTCCTCGTCTTATACTCTTAGTATTTTTCATTATTTTTTTTTTTTAGCCGCATAGCCCTGGGAAGCAGAAGTCCACGACTCTACAACAGAGGGCAACAACACAGACAGTAAAA…
Fah-sgRNA	GGCCTTGTTCACATATAACTNGG	AGCATTGATCACCTATAACTGGA		TRUE	56697	Akap10	0.008864	4	20,17,13,8	A..A...A....C.......	0	chr11:61925319-61925341	-	chr11	61925319	61925341	CGAGAGCATTGATCACCTATAACTGGAGTT	40.271	CCCTGGAACTCATCATAGTGAAAGGAGAAAGGACTCACATTATATTCTAATCTCCACATGTGTATACTGATATTCACACACACAGTATATCAAGTAAAATAAAACTTTGAGATTAAAAAAATAGTGTATGAATATTTTGCCTGAATGTAGTATGTAGTTCATGCACTATGTGAATGCTGTGCCCTTGGAGGCTAGACGAGAGCATTGATCACCTATAACTGGAGTTCCAGTCAGTTTTTAGCCACCATGTGGGTGCTAGAAATCAAACCAGGGTCTTCTGGAAGAGTAACCAGTGCTCTTAACCACTGAGCCATCTCTCCCATCCCAATGGCTCAGAGGTTAAGAGCAGTGGCCGCTCTTCCAGAGGTCCTGAGTGCAATTCCCAGCAACCACATGGTG…
Fah-sgRNA	GGCCTTGTTCACATATAACTNGG	GGCCTTGTTCTCCTTCAACTGGG		TRUE	320265	Tafa1	0.008637	4	10,8,6,5	..........T.C.TC....	1	chr6:96233099-96233121	-	chr6	96233099	96233121	AGAGGGCCTTGTTCTCCTTCAACTGGGCAT	45.7617	ATTCAACAGGATAAAAAGAGTCCTAAGAGTAGACACAAGAGTCAAAGACCCAGGTCTTCTCACAGTCAGGAGTTTTATAAAAATACTAAGCGAGTAGCTATAATATATACACAGAGGACCTGGTGTAAATGTATATAGGGCCAGTGCTTGCTGCTTATGTCTCCATGAGGTCATATGTGCCTTGCTTAGTTGATTCAGAGGGCCTTGTTCTCCTTCAACTGGGCATTTTTTTTTACATACTAACTCATTCTGATAAGTATGCAGGGCATATTATTTAGTAATATGATCCTACCCTGTAAGATCCTACCCTGTTACATGCATTACACAGTTACATGATGGTAGCAATCCATAGTTAGAATAAGGCTCTGCCAACTCATGACTCTTGTCTTCTGTGTGAGG…
Fah-sgRNA	GGCCTTGTTCACATATAACTNGG	AGCCTGGTTCACATATAAAAGGA					0.00861	4	20,15,2,1	A....G............AA	0	chr1:149347359-149347381	+	chr1	149347359	149347381	TATGAGCCTGGTTCACATATAAAAGGACCC	58.1263	GCATACAAACACAACAAACATAAATGTATGTGTGTGTGTGTGTGTGTGTGTGTGTGTGTTTAAGGTTGACAACTTGGTATTAAATCAACTATCAGGGTACTTGTCCATGGAAAAAACTGATTTTTCCCTCTCCAGAAGCTATTATATTTAGTATTTCTTCTAGGTTCACCCCAACAGTTACCTAGCAACAGCCTTGTATGAGCCTGGTTCACATATAAAAGGACCCTCATTTTATATTGTGGGAATGTGTGACCTTAGAGAACATAAGATGACTGCTGAAGACCTTGCTAGAATAGCACTCTGGGGATCTTCTGCTAGAAGGTTGCGATGAACACTCCCTTCCTGTAATGACTCAGCAAAACAAGCTTTACAAGAAATCCCAGACTGCAAGGCAGGTAC…
Fah-sgRNA	GGCCTTGTTCACATATAACTNGG	GGCCTTGCTCACCTCTAACACAG					0.008373	4	13,8,6,1	.......C....C.C....A	0	chr2:152282311-152282333	+	chr2	152282311	152282333	CTGAGGCCTTGCTCACCTCTAACACAGATT	30.6081	ATTAGGGCCACTCTGCTTGGGAGAGAAGGGAGAATGTATGTCAAGTGGCTGACATTTGTCTAATTCCTCTGGTCCTCTGATATGGAAGGTTCGTCTCTGGTCTTCAGTTTATCGACAATTCACAGTGCTTTGTGGCAGAGGCCCTTCTCTCCTCAGGACCTCTGTGTGTTTTAAGGAAGGAGGAACTAAATATTGTCTGAGGCCTTGCTCACCTCTAACACAGATTTTCAGAACTTCTGAGTGGCACTTAAAATTTAAAAAGGCCTATGAGAACAGCGTGTTTTAGGGGAATTTTTTTTTTCTCTTGAACGGTGTTATAATCCCTGTGGACAGTGAACTTTGAAGATATCACAGCTATGTGGGAGGTGGGGGTGGGGCTGTTTTGCAGTCATGGAGACA…
Fah-sgRNA	GGCCTTGTTCACATATAACTNGG	AGCCCTGTTCACACATAAGTCAG		TRUE	102465114	Mir3084-2	0.008333	4	20,16,7,2	A...C........C....G.	0	chr19:59802781-59802803	+	chr19	59802781	59802803	CCAAAGCCCTGTTCACACATAAGTCAGGAC	37.3442	AACCCTTGTTTGGAATTCGAACACTTTGGTCCAGCATCAGCCTCAGTCTTCTTCTCATATGACCCCCTGCCCCCTGCCCAGTGTCTCTGTGTCTCTGTGTCTCTGATCATATCCTTCTCCCTGCCCATACCACCAACCATTGGGTGGAAGTTGCAGACAACCTTTCCTTTTATGACAAAGCTTTGAGACATCCATTCCAAAGCCCTGTTCACACATAAGTCAGGACTTGGGCTTACCTTGGGCATACAGGCTAGCAGTTCTGCTCACCTGAGAGAATTTCCTGGAATTTTACCATTGAGATCTTAATATCATCTCCTGAATTCTCAATCTATTTCCTGACCTATGCCTTCTTCCACATGTGCTGCTCCTCAGACCATCCCAGTCCAACACGCCAGATGT…
Fah-sgRNA	GGCCTTGTTCACATATAACTNGG	GGCCTTGGCCACATGTAACGTCG					0.008319	4	13,12,6,1	.......GC.....G....G	0	chr8:94176369-94176391	+	chr8	94176369	94176391	TTAAGGCCTTGGCCACATGTAACGTCGTCT	59.1802	TTCATCTCTAGAACCATTAAAAAAAGCAACGTGGGTCTGGGAATGTAGCTCAGTGGTACAACCCTCACCTAACATGCACAAACCCCGGCCTTCAGTCCCCAGTACGGTGTAAGCAAGGTTTGGTGGCACACATCTGTAATTCTAACACTCAAGAGTCGGAGGCAGGAGGATCAGAGGTTCAAGGACTATAGCAAGTTTAAGGCCTTGGCCACATGTAACGTCGTCTCAAAAAAGAAGTCACACACAAAACACTTTGGGTATTGTGATACACACACACACACCTGTATCCTAGCAACTTGGGAAGCTGAAACAGAAGAGTGTCTCAAGTTCAAGGCCAGACCAGGCTGTTCAGTGAGCTACAGCCCATTGTGAATTACAGAGTGGCACCCCTGGAAAAGG…
Fah-sgRNA	GGCCTTGTTCACATATAACTNGG	GGCCTTCTTTAAATATAATTTTG					0.008311	4	14,11,9,2	......C..T.A......T.	0	chr18:30181451-30181473	-	chr18	30181451	30181473	GACTGGCCTTCTTTAAATATAATTTTGGAA	18.0986	AGTTTGCAATACCAATGGGCCTCTCTTCCCAGTGATGGCCAACTAGGCCATCTTCTGCTACATATGGAACTAGAGATACGAGCTCTGGGAGTACTGATTAGTTCATATTGTTGTTCTCCTTTCTTAATGTGATTATCTTTTCTCTCTAGGCTTTTATCTCTGTAAAATATTTATTGGAAACTGGTCAAGTTAGAAAGACTGGCCTTCTTTAAATATAATTTTGGAATTTGAAAAAAGAAATTCCTTATTTCTAGAATTAGACAAGGACTTTAACATTAACTGAGCAAGTGAAGTGAAGAATAAGGCAAAGATGGGTAATGTAGTCTACAACAGTGGCTTAAAACAATAGAATAAAGAATTATATAACCATAATTACCAGAGGCACTACATGACTCAAAA…
Fah-sgRNA	GGCCTTGTTCACATATAACTNGG	GGCATTGTTTAACTATAACTAGA		TRUE	320840	Negr1	0.008277	4	17,11,9,8	...A.....T.AC.......	0	chr3:156588274-156588296	+	chr3	156588274	156588296	AAGGGGCATTGTTTAACTATAACTAGAACC	24.8707	AAGACAGGCAGGCAGCAGGCAGGCAGGCAGGCAGGCAGGCAGGCAGGCAGACAGACAAAAAACCAAGGAAGAGTTTAACATGTGAAGAAAAAGAACAGAGGTTTCCTTCTCATGGTGGTTTAATACTGCAGAAGACGATGGTAAGAATAAGTGCGTAGTAAACACTCTTGGTCTTATCATGGATGAAACTAGTTTTAAGGGGCATTGTTTAACTATAACTAGAACCATAGTTATGATGGGTTAATGGTCCCCAAAACATTGCCAGAATGCACATTAGGGGAGTTTGGCTGAACTAAATTGGATCCCCACCCTGCTCCATGGTCTTTTCTGATAGTCATTACTTCTTTTTTTTCTTTTTTCTTTTTTTTTTTTTTTTTCATCTTGGTTCAGGTTCCATGA…
Fah-sgRNA	GGCCTTGTTCACATATAACTNGG	GGGCTTCTCCACATACAACTTTG					0.008242	4	18,14,12,5	..G...C.C......C....	0	chr16:91133431-91133453	-	chr16	91133431	91133453	GACGGGGCTTCTCCACATACAACTTTGATT	30.7912	TTTTGACCAAACAGTTCTCAGTAGACACAGTTTTTGATTGACTGGGAAGTAGTTAACTTACTCAGCTGAGCACCCATCAGTGGTTGTGGACGGTGGTATGTATACCCTAGCTTTCTTCCTGCGCTGTAGTAACTCCCTACTGGTTTGTGTAGCCAGAACAACCGGCCACCCCAGTGGGGATATTAAACATAACACTGACGGGGCTTCTCCACATACAACTTTGATTAGCCAAATACAGAAAAGAACTTATCTTCTACGATTACGGCATTCCACAGGCTTTACCCGGAAAACTTGAAGCACATTACTTTGACGTCGGAGTTTCAGAGCATCCCCATCTCTCTCTGAGTTGTCTCAGGAAGGCACCTGGAACCAAGTTCCTGACTCAGGCAAGATTCCGCC…
Fah-sgRNA	GGCCTTGTTCACATATAACTNGG	GGCATTGTTCACACATCCCTGGG		TRUE	12704	Cit	0.008087	4	17,7,4,3	...A.........C..CC..	1	chr5:115984483-115984505	-	chr5	115984483	115984505	AAATGGCATTGTTCACACATCCCTGGGGGA	62.7848	GCTATTAGGAGTTCTCACAACACAGTACTTTGACTAGATATTCCCCCAAAGAGGAAAAACAGGCCCAAAGCACCTGAAAAGTTGCTAGCTGTCATTAGGCTTTAGGAAAAATGCAAATTAAAACCACAGCAAGGTGCCATGTGGCTAAAACGGCTAGAGTCAGAAATGGAAAACCAGGGTCGAAGCAGAAGCAGAGAAATGGCATTGTTCACACATCCCTGGGGGAGGGGGCATGGAAAGTGGTACCTTAGGGCCCAGGAGGACAGTTCCTCCAAAAGCTATAGACTATGAGGTATACATTATTCCAACAATTTCCACTCCTAGCTTCATGCCCAAGAGGACAGAAGCTATACACCCACCCACATGAAAACTACACATCACTCACAGTGGCTCGGTTCA…
Fah-sgRNA	GGCCTTGTTCACATATAACTNGG	GGCTTTGCTTACATCTAACTTTG		TRUE	223332	Ranbp3l	0.008001	4	17,13,11,6	...T...C.T....C.....	0	chr15:8968871-8968893	+	chr15	8968871	8968893	TAGGGGCTTTGCTTACATCTAACTTTGTGA	22.152	ATCATTTCTTGAAAGACTTTTGAGAATACATATTCCTTGGAAACAGGTACTCAAACTAGACACTGCCAGTTGTGTAGAGTGTGCTAGGGTGTGTATAATTGAAAACACCCATGGGGCAAGGCTGACTGGGCTATTGAGGAAATTTAGCCAAGAGCAGCTTTGTTAGCCTGGCGCTAACCTCATGTCCTACTACTAGTAGGGGCTTTGCTTACATCTAACTTTGTGAAGACCTCTGACTCATTCAGTTGTGGAAAATGCATATTTTGGCACTCATTTTAGAGTCCAAAGAGATCTGGAACAGACAGTGTGGCATTTGACTTGATGGACACCTAAACGCCACACCTCACCAGGCTTTCCATGAATAATCTTTAAAAGCATTTCAGATTGACTACTCAGCCA…
Fah-sgRNA	GGCCTTGTTCACATATAACTNGG	TGCTTGGTTCAGATATAACTGTG					0.007916	4	20,17,15,9	T..T.G.....G........	0	chr1:14070708-14070730	+	chr1	14070708	14070730	GTTTTGCTTGGTTCAGATATAACTGTGCCC	46.2533	AACAGTTTTGAAGATGCCAGTATTATGAGATGACCACGAAGAACAGAAGCAGTGGAGTGGAGCCAGCTAGAGCCTAGTTGATGACAATCTGTGTGCTGCAGAGGGCAGAAGTGGAGAAGAGATCCAAGCTCCTTGGAGGATCCTGGAACATCATGAGTGAATCCCAGATAATTGGGCATTGAGTTATATTGTTGGAGTTTTGCTTGGTTCAGATATAACTGTGCCCTGGTTCTTCCCTTTTTTCAAGAAGCTATTTAATTTAATTTTGATTTTTACAAAAGCCTACAGTTGAAAGACTTTGAACTTTTAAAAACAATTTTCTTTTTGTAGAAATTCCTTCCTTCCTTCCTTCCTTCCTTCCTTCCTTCCTTCCTTCCTTTCCTTGGTTTTTCAAGACAG…
Fah-sgRNA	GGCCTTGTTCACATATAACTNGG	GGCTTGGTTCACATAGAATTTCG					0.007825	4	17,15,5,2	...T.G.........G..T.	0	chr3:149505670-149505692	-	chr3	149505670	149505692	ACATGGCTTGGTTCACATAGAATTTCGGAC	47.4524	ACATGCTGTGGAGTGAGAACAGCCAGTTCCCCCGCTGCTTCCTTCTCCTGTCTTTCCTCAATGTGTTACCATTGTCCTGCCTGAGACGTCTTCACCTCCGCTTGCGCATCTTTCCTTGGCAAATGTTCCAGACCTTTTCCTTTGAGGGGGTTCAGAATTTGGTTCTCAGATTACCTCAGTCCTCAGAGTGCTTTGTACATGGCTTGGTTCACATAGAATTTCGGACCATAAAACTTTCTTGCTCTCAGGTAGTTTGGTTTTTTTGTTGTTGGTGGTGGTTTTTTTTTTTTTTTTTTTTTTTTTTTTTTTGGTTTTTGTTTGTTTGTTTGTTTTTCTTTTTGGTTTTTGGAGACAGGGTTTCTCTGTGTAGTCCTGGCTTTCCTGGAACTCACTTTGTAG…
Fah-sgRNA	GGCCTTGTTCACATATAACTNGG	TGCCTTGTTCTCATGTAACACGA					0.007812	4	20,10,6,1	T.........T...G....A	0	chr16:92918523-92918545	-	chr16	92918523	92918545	TCCATGCCTTGTTCTCATGTAACACGAGAT	40.4303	ATCACCCCCACTAAATGAAGAGCACCCCCAGAGGAGGCTTTGGTAGATAGTCAAACGCATACACAATGGGTAGAGGTGGGAACATGTAAATACCAGTGGTGACCATCTGCCCGGTTGCAGAATCTGTGACTCTGGCTGTCCTCCTTTTGCTGTATGTATATCCATGTGTGTGAATACAGTAGAGCTTCCTGCTTCTTCCATGCCTTGTTCTCATGTAACACGAGATGCGCTGACTATATCATAGCATACACCTTGGTATTGCTCAGTTCACACCATTGTTCTTCCTATCCAGGGAATCGGGCTGGAGGAACTGTCTGTCAACACGTCCTCTAGGACAGAGGGTAGTCTATTTCTAGTTGTGTGTTGACAGCAGCTTGGAAGCACTGGGAGCAGAGTGAC…
Fah-sgRNA	GGCCTTGTTCACATATAACTNGG	GGCCCTGTTGACATAAAACAATG		TRUE	20449	St8sia1	0.007748	4	16,11,5,1	....C....G.....A...A	0	chr6:142846481-142846503	+	chr6	142846481	142846503	TTATGGCCCTGTTGACATAAAACAATGTGT	35.868	GCATGTGACGACATGCATGCCAGCACCTATGGGGTGTCAGAGAAGGGAGTCAAATCCCCTGGAACTGGAGTTACAGATGGTTGTGAGCCATTGTGCTGATACTGAGACTCAAACCCAGGTCTTGCACCAGAGCAGCATGTTCTCTAAGCACTGAGTCATCTCTCCAACTTGAATGCCACCCTTTAAGTTAGAAGGATTATGGCCCTGTTGACATAAAACAATGTGTGTGTGTGTGTGTGTGTGTGTGTGTGTGTGTGTGTGTGTGTGTGTGTGTGTGTGTGTGTGTTGGGGGGATATGTATGTTCTCCACATAAGTCAGCATAAGGCATCCAGCTCCCTGGAATTGGAGTTACAGGCAGTTGTAACGTGGCTGTGAGCCTCCCAACATAGATTCTGAGA…
Fah-sgRNA	GGCCTTGTTCACATATAACTNGG	GTCATTCTTCACTTATAACTAGA					0.007675	4	19,17,14,8	.T.A..C.....T.......	0	chr9:46717821-46717843	-	chr9	46717821	46717843	TGGTGTCATTCTTCACTTATAACTAGATAA	29.2209	AGCAATGCACCAACACAGTCTTTCCCAAGAGCTACACTGTCCACAAAAACCTTCTATAGGTTATTAATGTGGTCCACTATATTGATTGGACTAAGTGTGCCAGAGTAGAAATTAGCCTTAAAATTGTTTTCTAAGCATTTTGTAAAGTGTAGGAGATTTTTTTTCCCCAAGTTTATTACAAACTGTTTCTTAGATTTGGTGTCATTCTTCACTTATAACTAGATAAAAAGTTAAGGGTGAAATACTGATTTTCTCCATATTAAACACATGTAAGAGCTTTTGATTCCTGTTTGTAAAATTATCTAAACTAGATGGGACTGATAATGATCCTGTTCTTAAGTAATAATGTCTGTTTAAATAATTTCTATTTCTTTTAATGATGCAATGCTCAGAGTAAAG…
Fah-sgRNA	GGCCTTGTTCACATATAACTNGG	GGCCCTCTGCACATATAATTGTG					0.007653	4	16,14,12,2	....C.C.G.........T.	0	chr12:45713374-45713396	-	chr12	45713374	45713396	TGTAGGCCCTCTGCACATATAATTGTGTTG	21.5125	AACTATTTATGGAATCAGACACAGAGACCTACAGGCAAACTTTAAGCAGAGTTTGGTGAATCCTTTGAAAGAGGGGAGGCAGGAATTTAGGGACCAGACAGGTCAAGGACACCACATGAAATCCCACAGAACTAACCTGGATCTATAGGAACACACAGAGAATGAACCTCCAACCAGGGAACCTGCATGGGCCTGATGTAGGCCCTCTGCACATATAATTGTGTTGCTTGGTCTTTTTGTGGGACTCCTACTAGTGGGAACAGGAGCTCTCTCTCTCTCTCTCTCTCTCTCTCTCTCTCTCTCTCTCTCTCTCTCTCTCTCTCTCTCTCTCTCTCTGACTCTGCTGCCTGCCGTTAGGACTCCTTCCCCCTACAGGGTTGCCATGTTTAGCGTTAATAT…
Fah-sgRNA	GGCCTTGTTCACATATAACTNGG	GGCTGTGTGCACAAATAACTGTG		TRUE	77318	Ankrd55	0.007644	4	17,16,12,7	...TG...G....A......	0	chr13:112331093-112331115	-	chr13	112331093	112331115	ACAGGGCTGTGTGCACAAATAACTGTGTGT	46.9769	TTCGTACTGCTTACTAATATGAAGAAAATACAGATGGATCTGCACTCACAAGTTGCAAAGGGAGTTTCTGGTGGAACTGAATAGCCTGAGTTCAATTATGCAGTCCCAAAGCAGTCTGTTTCCTTGAGTTTACACAACCGGGAGTGGATGTTCTTATCCCAGCATCCTTTGCAGTGAACAGGTATTGCATGATGCTACAGGGCTGTGTGCACAAATAACTGTGTGTTTGCATGTACCCTCTGCAGACCTGTGTCAAGGTGGGAACTGGTGGGGTGGCAATAAGGGATCCTAGTCTTTAGCGCTAGCATGAGATTGATATTCATGTCTGTCTACAATCACACACACTCAGCCTTAATGCTTTCTGAACACAATGTATTAGGTACCGTGATCAGTACTATG…
Fah-sgRNA	GGCCTTGTTCACATATAACTNGG	GGTTTTGTTTACCTATAACTGGA					0.007568	4	18,17,11,8	..TT.....T..C.......	0	chr4:7237409-7237431	+	chr4	7237409	7237431	TTGGGGTTTTGTTTACCTATAACTGGACAA	34.1304	GCTTTTGAGTAACTCCTTATCCTCCTCTGGAGACTCTGACTCAGGGTCCAGCAGGCAGGGCTTGGCCCTGGTGAAGAAGGGATATGTTTATGGCCATGGTGAAGGAGGCATTATGTATATGGCCATGGTGAAGGAGGCATATGTTTACAGCTTACTAACCTGCACCAAAGGTGCTTGAGAATAATGTTTTGTTATTTTGGGGTTTTGTTTACCTATAACTGGACAATTTTTTATCATATGACTTATGCTAGTGTGGTCCTAGCTTTCTGGATTGTACTGTTAACATAGATGGTGAGTGACCTTAGCTAAGCTTGACAGAATTTGCTTTTGTACCTGTACCTAATTCTAATTCCTCAATGGCCAGCTTTCTGTCCTGGAATGAACTTTAAACACTGCTAA…
Fah-sgRNA	GGCCTTGTTCACATATAACTNGG	ACCCTTGTTCACATAAACCTGGA					0.007493	4	20,19,5,3	AC.............A.C..	0	chr5:55500209-55500231	-	chr5	55500209	55500231	TGCTACCCTTGTTCACATAAACCTGGATTG	29.4949	GCAGAAATATTGGATTCAGTGTTTTCTTTGGAAATTAAAATAAATAACTTAGTATTTTGGGTGGATAACTTTGGACATACATGGAAAGAGGAACTCCAGTTGAGGAGCTGCAACTATTATGCTGCATTTCTGGTTGCCTTTGCAGCATTTTCTTAATTGTTAATTGATATAGAGGGATTGAACGCACTGTGGGTATTGCTACCCTTGTTCACATAAACCTGGATTGTGTAAGAAAAGTGCCTGCGTAAGCCAGAGGAAGCAAGTCAGTAAGCTGTTCTCTTCTCTTCCATGGACTCTGCTACCAGAGTTTTAGTCTTGACTTCCTTCAATGATAGACAGTGACTGTGAAATTAAAAGACCTTTCTCCCCCCCAAATTGCTACTTTCCCTGGTTTTTAAT…
Fah-sgRNA	GGCCTTGTTCACATATAACTNGG	GGCATGTTTGACATATAACTAGA		TRUE	66797	Cntnap2	0.007426	4	17,15,14,11	...A.GT..G..........	0	chr6:45686835-45686857	+	chr6	45686835	45686857	TCCAGGCATGTTTGACATATAACTAGAGTT	32.5246	TGTTCATCTGTTTGTTTTGATGAGTGACAGGATTCCCTTCATTTTTATGACTGACATTTCAGGTTGTTGTGTATACACAAACATGAAGATACACATATACATAGACACACACAGTGTCTTTATGCATTCATCAATAGAGGAACTCAGGTTCTTTCCAGGTCTTGGCTTTTGTGAACTATGGCAATGATCACGGAGATCCAGGCATGTTTGACATATAACTAGAGTTTTTACCCCTGAGTAACATGGTAGTTCTCTCTTGTTTTTAGTTTTCAGAATTATTTTACATACTGTGTTTTATAGTGTCTATGCCTATCAGCATTCTTAATTCCTACTAGTAGTACACATGTAATCTCTTCGCTATCTGTTGTCACCCCTGCATGTGTGTGTGTGTGTGTGTGT…
Fah-sgRNA	GGCCTTGTTCACATATAACTNGG	TGCCTGGTTCACATACATCTCTG					0.007421	4	20,15,5,3	T....G.........C.T..	0	chrX:89798141-89798163	+	chrX	89798141	89798163	TTTTTGCCTGGTTCACATACATCTCTGAGG	36.4219	CTATTCCCTACATGCTACTCTCTTTGGAATGTGTCTTACATCTCTGGCATCTCCAATATTCTTGGGATCTTCATCATAATCCAGACTTTACTTTTGTAGCTTCATGCTATGCTCTTCCTTATATGGTTTTTTTTTTGTTGTTTTTTTTTGTTTTTTTGTTTTTTTTTTTTTTTTTAGAGACTCTTCTGCTTATACTTTTTTGCCTGGTTCACATACATCTCTGAGGACCCCATAACCCACTCACTCACTGTTCCATCTTTCATGCCTTGAAAGCATATAGCAGGTTGATGATACTTTCTAAGATCAAAGTCCAACTTGGGATTGGCGTTGGCTTTTTGAATCAGCAATGCATTACCAGCAGCAAGTATATGTGCTTCCTTCCTAGGATCAGAAAAACCC…
Fah-sgRNA	GGCCTTGTTCACATATAACTNGG	GGCTTGGTTCATATATAAATGGA					0.007326	4	17,15,9,2	...T.G.....T......A.	0	chr6:79707004-79707026	-	chr6	79707004	79707026	CAAAGGCTTGGTTCATATATAAATGGATAA	50.6967	AAATGGGAAACAAAACGAGTTCTTCTTCACTTAAGTTGCTTTTTGTTTTGTAACAACAATAAAGAAAGTCAGAGAAACAGCTGCTCTTACAAAAATTTTGCAAAAATTCTTTCTTGTTATTTGTCTAAACAGGTTGAAATGGAACGTCTATACGAAGCCTGGATACTGATGGTTATGGAAACTGTAATTTAAACACCAAAGGCTTGGTTCATATATAAATGGATAAATAAGGAGTAACAACACTAGGCATCCTTGCTAAGGTCACTCTCATAGAATTTTGGGGGGTGGAGGGGGAATCAAGTAAAACTTAATAACTACAAGTGAAAGGAATGATGAAGCGAATGTCAGAAGTGTGATATTCAGTAATTTTTTTTAAAAAAATTGTAGTATCTACTCATG…
Fah-sgRNA	GGCCTTGTTCACATATAACTNGG	GGCTGTGTTCCCATAAAACTATG		TRUE	235106	Ntm	0.007254	4	17,16,10,5	...TG.....C....A....	0	chr9:29688334-29688356	+	chr9	29688334	29688356	GTGTGGCTGTGTTCCCATAAAACTATGCTT	37.6676	TGTGATATTTTGACTCACAATAACCTTAAAGCAATAGAGCCAGCTGGCCAAGGATTGAAACCTTTGAAATCATGAGACAAAAATAATGATCTTATTCTTTAAGTTGATTTGCTCTGGTATTTTATCACAATGATGAAAAGCCAACTGACTTTTGGTACAGCATGAAAGCAGTCGTAGACTCCAGGTAGGAGAATGAGTGTGGCTGTGTTCCCATAAAACTATGCTTCCAAGGACAAATGATGGCCCAGATTTGGCCCACAAGACACAGTTTTCTGATCTCTGTTTCAGATGATCAACTGTATACTCTCCTTTGAAGGATGTTCACGAAATAGACTTAACTCTGTTTTTTCCCCCAAAATTCTCTGTACTGACTGAATGGTGTACTTTCAAAATTTTTCA…
Fah-sgRNA	GGCCTTGTTCACATATAACTNGG	GGCTTTGTGGATATATAACTGGA					0.007202	4	17,12,11,9	...T....GG.T........	0	chr1:181077655-181077677	-	chr1	181077655	181077677	GAGAGGCTTTGTGGATATATAACTGGAGAG	46.1805	TTCTACAAACCCAATCTGGAGGCAGAAATGGCTTCCTGCATCCCCTGGAATGTGAGAAGATGACAGGGGAGTGACAGATGCATCCGTCCCCGTGGACAGCTATCTTCCCAATTACTGGCATTCTGTCTCAGCCTCTAGACACTCGTTTCCAAATAAAGAAATCAGTTCCCAACCCCTTCTTTCATTTGTGGGCAAGGAGAGGCTTTGTGGATATATAACTGGAGAGTTATCAGCATAGACAGTGGACAGTCCTTAAGCTTAAAATCAGGGTGGCTCAGAATGGCTTCCAGTTCCCCCACCACGTTAAGAGGAAGCTGGCCACCTTGAAAGAAGTTACTTCACACTTTTAGATCCTCATTTTTTTTTCCTTTTCCTTTTAATGAGGACCAGACAATGCAC…
Fah-sgRNA	GGCCTTGTTCACATATAACTNGG	AGCCCTTTTCACATTTAACTAGA		TRUE	17474	Clec4d	0.007143	4	20,16,14,6	A...C.T.......T.....	0	chr6:123262727-123262749	+	chr6	123262727	123262749	GCTCAGCCCTTTTCACATTTAACTAGATTA	15.1188	TTCCTTTCTTCCCATGGTCCTCCTCTTCCTCCTTGTCTTTCGCCCCTCTTTCTCTTAACTCTTCCTTCTTCAAGATAAAGTTTTGTTACGTAGCACAGGCTGGTCTTGAATTTTCTGTGTAGCCTGGGATTGCCTCAGACTTGACCTCCTTTCTTCCAACTTTTGAGGGCTGAGTCTTTAGTTGATATGTGATCATGCTCAGCCCTTTTCACATTTAACTAGATTAAGTACTCATGACTATAATTTTAAAATGTGAATTGATGGCAGTGTAAAGATTTAAGAAGAGGGGTATTAGAACACAATGAGGATGGCCTTGATGGAGACAAAGGACATGGCTGATTCCTGGTAAGCTGTGTAACAGATGCTAAGACCAAGGAAAGGAGATCCTAAAATCAGATA…
Fah-sgRNA	GGCCTTGTTCACATATAACTNGG	TGCCTTTATCACATATAGCTCTG		TRUE	241568	Lrrc4c	0.007124	4	20,14,13,3	T.....TA.........G..	0	chr2:96854489-96854511	+	chr2	96854489	96854511	CTTTTGCCTTTATCACATATAGCTCTGCTA	32.585	TCAAGAAACCATATTAAACCAACTATTAGTGCTGTGACAAGCAGATGTCAGTCTTTGATCCACTAATCGCTCCCATCCCAAATGTTGCTTCCATTTTCCCCCTAGAGAGTAGCATGTGACTAAGAATAGGACTTCACTAATTAATCACTCGAGCCTCTCTAGAAATCTGCTATGTGTGCAATCACCACATAGGCTTCTTTTGCCTTTATCACATATAGCTCTGCTACTCAGAAATATGCTTCATTAAGTCAGTTTTATAAAGAGCACAAGTCTATGTTCGGAAGAGAACAATTTTGTCTATGGTAATCATAAAGGGCCTGAATTAGAGTCATGGTAGCTGTTTAAAAAATAGATCAAAATTTCATGACTAAACAAGACCAAAGTTTCTTGCTTAAGAAA…
Fah-sgRNA	GGCCTTGTTCACATATAACTNGG	GGCTTTATTCACATGGAACTGTG					0.007013	4	17,14,6,5	...T..A.......GG....	0	chr11:120802097-120802119	+	chr11	120802097	120802119	GTAGGGCTTTATTCACATGGAACTGTGTCA	34.6322	ACAGCTTCATGGAGGCATAATTAATATTTTTAAAATATATACAAAGTGGCAATTACATGTTTATAGATACCAGTATATACAAGTGAAACTGTTACAGTCAGATAATGAAAGTGTTTATCGCTACTCCCGGTTTCCCTGTGCCCTTCTCCAACTCTCTTCATCCATGACATGTTTGTTGCTTTATATGTGAACCTCTGTAGGGCTTTATTCACATGGAACTGTGTCAAGTTTTTGGTCTTTCCATGGCTGAGCAGTATACTTTTATGGAACATTCTAAAATGTGTTTCTCCATTCACCTGTTTATGAATCTGGATTGGTTTCTCCAACAGTTGCTATGAATGTTCTTGTCAAATCTTCATGTGGACAGAAGAATAAATTATTTATTTATTTTTGGTTTTT…
Fah-sgRNA	GGCCTTGTTCACATATAACTNGG	GGCCTTGCAAACATATAAGTGGA					0.006986	4	13,12,11,2	.......CAA........G.	0	chr15:4639508-4639530	+	chr15	4639508	4639530	CCTGGGCCTTGCAAACATATAAGTGGATGC	45.3996	TAGAATTGGGCACAAAACACCCATGGAAGGAGTGACAGAGACAAAATTTGGAGCTGAGACAAAAGGATGGACCATCTAGAGACTGCCATACCCGGAGATCCATCCCATAATCAGTCTCCAAATGGTGACACCATTGCATACACCAGCAAGATTTTGCTGAAAGGACCCTGATATAGCTGTCTCTTGTGAGGCTATGCCTGGGCCTTGCAAACATATAAGTGGATGCTCACAGTCAGCTATTGGATGGGTCACAGGGCCCCTAATGGAGGAGCTAGAGAAAGTACCTAAGGAGCTAAAAGGGTCTGCAACCCTATAGGTGGAACAACAATATGAACTAAGCAGTACCCCGGAGCTTGTGTTTCTAACTGCATGGGGATCAGAAGATGGCCTAATCGTCCA…
Fah-sgRNA	GGCCTTGTTCACATATAACTNGG	GGTCATTTTCACATAAAACTATG					0.006957	4	18,16,14,5	..T.A.T........A....	0	chr5:82053999-82054021	-	chr5	82053999	82054021	AGATGGTCATTTTCACATAAAACTATGCAC	17.6598	TAAAAGCTTTGCCGCAGAAGATTCCGGTTGTCCTGAGCATGTTCTTGCCAGCGGGGACAAAAGCTCGGGATAGACTCTGGTATAAATTTTTTTAAAGTGCTCTTTAGAATATTTGATGCTTCCAGTTTTTAGGGAAATGATACCAATACATTCCGAGAATTGGAATACATAATGTAAGGCTTCAGATTTCATTTTCAGATGGTCATTTTCACATAAAACTATGCACATCTCAAAAAAATACAGGTCCAGTCCATTATATTCATTTTAATATGAAGTTTTCCATCCATCAAGTATATATTATTATGTTAATATAGTATGTATTATTATATTTATCTTATGAATAGAATAGTAAAGTATATAAATTAAAAATTGTTCACAAAATACTTACTGGAATTTTGT…
Fah-sgRNA	GGCCTTGTTCACATATAACTNGG	TGCCTCCTTCACACATAACTGTG		TRUE	208650	Cblb	0.006957	4	20,15,14,7	T....CC......C......	0	chr16:52132777-52132799	+	chr16	52132777	52132799	CTATTGCCTCCTTCACACATAACTGTGTAT	29.3915	GTGTAATTTCAAAAGATAGAAATAAGCCTTGTAGAAAAACATGTTGCTCAGTAGTTATCATTTACAACCTAAAGCTCCTGACTTAAAGATTTCTGATCATTTTGAAGAGCGAAGGCTTCACTTTTAATAGAGAAGAGGGAGAGGGAGGGAGAGATGACTGCAGATAGATGATGTTTCAGTGTGGATGTCAAGTGCTCTATTGCCTCCTTCACACATAACTGTGTATAGACAGCTTCATTGTAGTTAAATGTTCACCTACACTACTTGACTACTTCAAGGTGCATACATTACCTTATATGTAGTTTCACTTAAAAATGGCCAAGTAGCCTTACGATTCTGAGGTTTGCTTATCTTGTGTGTGTTCGCTGGGGTGTGAACAGGAAAGTGAAAGCATAGGTA…
Fah-sgRNA	GGCCTTGTTCACATATAACTNGG	TGCCTTGTTCTCATGTATCTTGA					0.006944	4	20,10,6,3	T.........T...G..T..	0	chr4:98830470-98830492	-	chr4	98830470	98830492	TTCATGCCTTGTTCTCATGTATCTTGACTT	36.7782	AGCTGATGTTCTCCCATCCATCTCTAATCCCATGGCATCTCTGGAGATTTTACATCCTAGGTTGACAGTAGATTAGCCTAGACATCTGGGAGTTGCTTTCCTCCTGGGATTTCATGTCAAGCCCCAGGACTTGGCGAGGTCTTGGCCCTGAGCTGGGACCACGATCTCTGGCTCATTCTTTCTTCTGTTCAGCTATTTCATGCCTTGTTCTCATGTATCTTGACTTGCAAGGGACCCCAGTCTCTTGGACCTTGCACTTCCTTCAGCCCATAGTCCTCCTGGTCACAACTCCATAATGCTGTTTGGCCGTTGTCTCCAACAAGTTCCATTCCTTTCTTCTAGTCTCAGCAGAAATTCTTCAAGCCAAATCCTTCATTCTTTCCCTGATCACCCGCCCCC…
Fah-sgRNA	GGCCTTGTTCACATATAACTNGG	GGCACTGTTTACATATAAGTGGA					0.00688	4	17,16,11,2	...AC....T........G.	0	chr13:64315664-64315686	+	chr13	64315664	64315686	AGAGGGCACTGTTTACATATAAGTGGAAAA	45.0472	TGAAGAACCAGCTTTTTACACACAACTGCCAGGTGCAATATTTTACAAAGAGGCTGGCGAGATGTCTGAGCTGATAAAGACCCAAATGGGAGGAGAAAACCAACTTCCAGAAGTTGTCCTCTGACCTTTACACATGTGTGTGAGAATAGAATGTTTTACAGAGAACTTTGTTGGTGTTACTAGAGATAAGGCCACTAGAGGGCACTGTTTACATATAAGTGGAAAACTTATAACCGCACATTTATTTGTTTGGTTACATTTTGGTGGGACCAGGGTAGCTCCTCTACTGCTTTGCACCCATTCAAACGAGTTCCTTTCTACATTTCTGGTATCCAGATAGGCCAGAGATCCCTAGAATTTATGGACTCTAGTCTTGTCACCCCTGACATCATTTCCTGT…
Fah-sgRNA	GGCCTTGTTCACATATAACTNGG	GGGAATGTTCACATATAAGTCAG					0.006823	4	18,17,16,2	..GAA.............G.	0	chr4:30009807-30009829	+	chr4	30009807	30009829	AATGGGGAATGTTCACATATAAGTCAGTAC	43.0648	AGCTGTCTGCCCTGACATCTTCCTCAACCCAATCTCTTCTTCCCTTCCCTGTGTGACCCTCCTGTCCCTGTGATCCTCCAACCCTATGCCCAGTCTTCCCATAAATTCTGCCAGAGTGATCCATGTAGCCTCCCATCCTGTACTTTATACCTAACCTCTCTATATCTATGGCCTGTAGCTTGTTTATCATTCATGTAATGGGGAATGTTCACATATAAGTCAGTACTTAGCATAGTTATCTTCATATATATGTGTCACCTCACTCAAGATGACATTTTTTAAAACGTTCTATCAACGTGCCTACAAATTTCCAGATGTCAAATTGAACTGTGCCTTGTTCCTTCTGATTCTGTTTTGTGAAATAAATAAATTGCCTCATTTTTTAGACATCTGATTGAA…
Fah-sgRNA	GGCCTTGTTCACATATAACTNGG	AGCATTGTTCATATATAAATATG					0.006814	4	20,17,9,2	A..A.......T......A.	0	chr12:97739790-97739812	+	chr12	97739790	97739812	TAAAAGCATTGTTCATATATAAATATGGGC	32.8068	TATAGGCCCCAAGAAATAACTTGAATTGCATAAGCAGTTTCCTAATGAGCATTTCTTCCTCATCAAAATTATAGTTAAAGCCAGAATGGAGTTCTAAACAATTAATAGTATAAGGTTTGATTAATTTTAACAGTTGGGTTAAGCAATGTCACAATGATTATCTGCCCTACTGCTATCTCAATATTATTTTCAAAACTAAAAGCATTGTTCATATATAAATATGGGCTAACCAATATAGCTAATGTTTTTATTTTTATCTTTAATTAAGACAATGGATGTACTGTAAAGCATTATAGGGAAAGTGATATATCTAAATATATCTAATCAAAAAATGCCAAAATTAATTTGATAGGAAATATAAAATTGATTGTCATATCGAACAATAACACAATAACCTTT…
Fah-sgRNA	GGCCTTGTTCACATATAACTNGG	GCTCTTGGTCACATATATCTATG	TRUE		16956	Lpl	0.006799	4	19,18,13,3	.CT....G.........T..	0	chr8:68907377-68907399	-	chr8	68907377	68907399	GCATGCTCTTGGTCACATATATCTATGAGG	24.0962	ATGCTCAGAGTTCCAGTTTTGGGCTCTGAATGGTCTTAGCTGCAGTTGGTATCGCATGGTCCTCTCTAGAGTTTTATTAACGTGAATTCCTCCAGGTGAGTGCCCCAAGACAGAGTCAGCATGAAAGAGGGACCCCAGTGGAAGGTGAAGTCTACAATAACCTGAGTTTTTAGAACAATATGCTATAACTTATTCAGCATGCTCTTGGTCACATATATCTATGAGGGAGAGACTACACATATTCGGGTATTGACACCAAGGGTCAGCAGTCATTGGAGCAACTGTGGAAACTGATTTCTGCTCTGGTCCTGGTCCCGTTGTTCTGTGTATGTGCATATATGCTTAGTCTCCAGATGCGGTGTCCCATCTAGAGTATTGTGAGAAAAAAAAAAAAAGATG…
Fah-sgRNA	GGCCTTGTTCACATATAACTNGG	GGACTTGTTCTAATAAAACTTTG					0.006747	4	18,10,9,5	..A.......TA...A....	0	chr16:5671091-5671113	-	chr16	5671091	5671113	TATGGGACTTGTTCTAATAAAACTTTGCAC	29.0434	AGGACTTATGTTTGAGTCCTTGCTTAAAATTCTATGTGTCTGTATACAGGAGCAGAATGCAGTGTTTGCTTTTGTTTTCTGATTTATTCCACTGTTAGATCCTCAAAGGAAGATGTTTTATCTTGTTTACCAAGCTACCTCTAGTGCTTGAAGTGCCCAACTCTCTTAGTTGGCCAGGGTCCTGGGATTCAAAAGATATGGGACTTGTTCTAATAAAACTTTGCACACTCTAGTATTGTAGCACACGGTCTCTGCAAAAACGAGTCTTTATCAGATCAGCTGTTCTTGCCTGTAAGAGTCAGTCAGGAGCAGGTCAGTGAGCTATTGAGAGTCACCCAGAGGAGAATGTGGAAAGAGTCAATAGACTCTCACCTGAGAGTCCAGCCACTCCTCCAGCCC…
Fah-sgRNA	GGCCTTGTTCACATATAACTNGG	GGCTTTTTCCAAATATAACTAGC					0.006698	4	17,14,12,9	...T..T.C..A........	0	chr12:97033922-97033944	+	chr12	97033922	97033944	ATATGGCTTTTTCCAAATATAACTAGCTAT	39.104	TTATTTAATTATAGTCTATAGATGATATGAAGTTTGTTGTTAACAATATCGATAGCATTGATTGAACAATAAACTAAGCTTACATCAACACTGGAGAAATGATACATTGGGAAATTGCATAGAATCATTGCTTTAGCTTTATTTATTTATTTATTTATTTATTTATTTATTTATTTCTAGTGCTGCTTATATCTCTATATGGCTTTTTCCAAATATAACTAGCTATAAAATATGGATCCTGAAGATTCAACTATTTTTTGCTTAACCAAGTTATGAGAATGAATAAGGAGAATGCTGTTGCCAATCATGATTTAGAAGTGAGCAATTATTCTATATGGACTATGTGGTCTGCTATTTGTTCATGAATTAAAAATAGGTAATCTTTATGCTGTTCTTACT…
Fah-sgRNA	GGCCTTGTTCACATATAACTNGG	AGCCTTCATCACATAGAACTGTG		TRUE	381476	Stpg2	0.006676	4	20,14,13,5	A.....CA.......G....	0	chr3:139360050-139360072	-	chr3	139360050	139360072	AGAAAGCCTTCATCACATAGAACTGTGCTT	30.7092	GAGTTCTCCATGCCAATGAGATATTTAGATGTACAAGCCCTGAGAGTTTAGTTAATAAGCTTCCCTTCTCAGACATTCCTTGCTTCAAAAATTATTTAATCTCTGGTCCACCATGAGTAGGTGGTATACATCTATTTTACACTACCACTAAACAGTTTGGACAAGTAAGAACAGTCTCATCAAGAACAGCAGTGGGAGAAAGCCTTCATCACATAGAACTGTGCTTCCTAAGGCTCCCACAGATCTTTCTGCCCTCCAGACAGGGACACTAATCCATGAGCTAAGCTGGGAGTTCCCCTGCCCCTGTGGTTTACAACTGCAACTGAATACCCAGCAAGTTGGGAACCCCTATCTCCTCAGCCTCAATCAAACGTGTCTCTCACCCAGGCTGGGACCCCC…
Fah-sgRNA	GGCCTTGTTCACATATAACTNGG	CTCCTTGCTCACCTATAACTGGA					0.006645	4	20,19,13,8	CT.....C....C.......	0	chr8:19233651-19233673	-	chr8	19233651	19233673	CCAACTCCTTGCTCACCTATAACTGGAACC	32.3926	TTCCTATTCTCAGTTGTAAACATGGCCTGGCTGCCCCTAGATTTTTATGTATGCATTTTCACTGTTTTGTGTAAATGTACCTTGTCAGATGTATTCGCCTAGCTTTCTTGTTTTTCTTCTGTATTATAAGACTGGTGCTCGCTTTGAGAAATTACATTCAGATACACACTCTCTCTGTGTCTGTTTGTCAACCGTGCCAACTCCTTGCTCACCTATAACTGGAACCTGAGTTTTCCTGTGGATCGAGGACCCCACTGAGGTCCATCTGCAGCAATGGAGCTTAAGAGAGCAGGGTCCTATTCTGGTAGATATATAGGACCAAGAATCATTTTGAGGTGGAGGTGTGAAAGGTTTGAGGTGAGACAGGTGGACCCAATAAAGTCCCTCAAATTTAGCAGC…
Fah-sgRNA	GGCCTTGTTCACATATAACTNGG	GGTCTTATTTACATATAATTAGC					0.006637	4	18,14,11,2	..T...A..T........T.	0	chr15:11550625-11550647	-	chr15	11550625	11550647	TCCAGGTCTTATTTACATATAATTAGCATA	17.0037	GAATGCCAGGACCAGGAAGTGGGAGTGGGTGGGTTGGTGAGCAGTGGCAGAAGAGGGGATAGGGTGTTTTTGGAGGGGAAACCAGGAAAGGGGATACCACTTGAATGTAAATAAGGAAAATATCTAATATATATTTATATATGATTAAAGCTCCAGGTTGAAAGAAAAGGTATGTTAAGATCATTTATGTTGCTCTTCCAGGTCTTATTTACATATAATTAGCATAGAGACCAGAGCCAGAGCTAAAGATGGCTTATATTCAGCTTCAGAATATATGCAATACTTAAGGATTCACTTTCTTTATTCCCCTTGATCTTGGTTAACTCAAGATAGTGTCCTCTGAGTCTGTGTCAATTTATCATAAGAACTGGGCTTGGGGGATCCATTCAGGTCAGGGAC…
Fah-sgRNA	GGCCTTGTTCACATATAACTNGG	TGTCAAGTTCACATATAACTAGC		TRUE	269959	Adamtsl3	0.00662	4	20,18,16,15	T.T.AA..............	0	chr7:82516495-82516517	+	chr7	82516495	82516517	CTGGTGTCAAGTTCACATATAACTAGCCAG	40.4647	CTTTCTTCTCATGGCTTGTTCAGCCTGCTTTCTTTTAGAACCCAGGACCACTAACCAAGTAGTATCCTCCCTACTGACAATGGGCTGGGCTCTCTCGTCAATCACTACTTAAGAAAATACCCTACAGGCTTGCCCACAGCCTAGCCTCATGGAGACAGTTTTTCAACTAAGGCCCCCTCCTCTCAGATGACTCCAGCTGGTGTCAAGTTCACATATAACTAGCCAGGAAAGCATCCTTCTGAAACTCCTATATCAGCAATACTAACATGCACATTCATGGCCTCCAACTCCCTGATTCAGAACTCTGAGGATGGGTCTATTGTGTTTCACAGGCATCCCAAGGACTCATGGTACATTCTGTAGTTTGAGGATCACTCTGTAAAGCAACAGCTCTGGCTA…
Fah-sgRNA	GGCCTTGTTCACATATAACTNGG	TGTCAAGTTCACATATAACTAGC	TRUE		17999	Nedd4	0.00662	4	20,18,16,15	T.T.AA..............	0	chr9:72669292-72669314	+	chr9	72669292	72669314	GCTGTGTCAAGTTCACATATAACTAGCCAG	39.7903	GGAGGCAGAAGCTACTGTAGAGCCCACTTACTGGCTCGTCATTCATTGCTTGCTCAGCCTGCCTTAAAGCACCCAAGTCTACCAGCATAGAGGTTGCCTGGCCCTCTCACATCAATCACTAATTACAAATACTAGTTTACAGTCCAGTCTTGGGACATTTTCTGCCTATATTGAGGTTCCTTCTCTCATGACAATAGCTGTGTCAAGTTCACATATAACTAGCCAGCACAGTTAGCATGAGTCTATAAAAAGAGAATGAACACAGTATTACCAGGCTGTGCACTGAGTTTACGGAAGCTTGCATTATACTGAACTGTCTTACAGACATTTTAGGCAGGGGTTCCAAACAATGTAAGAGGAAAGCTGACTGATGGGCAGCAAGCCTCTGCTCGTGACTGA…
Fah-sgRNA	GGCCTTGTTCACATATAACTNGG	TGCTTTGTTTACATATAAGTTGA					0.006536	4	20,17,11,2	T..T.....T........G.	0	chr10:23842511-23842533	-	chr10	23842511	23842533	AACTTGCTTTGTTTACATATAAGTTGATTT	35.9175	TCTCTATATAGCTAAGGATGTATGGCCTTGAACTCCAGGACTACAGGAATGTGCTACCACCTCCAGACAGTTTTGTTATTTGTAGTCATATCATCTTTATAAGTTGCCCAAGGACAGAGGCCAGCTTTCAGTTCAGCTGTTCATGTGGAATCACAAACTACCCAACTGCATACTTTTGGCCTGGTTTTAAATTGAAAACTTGCTTTGTTTACATATAAGTTGATTTAAGGTAGAACAATTTTCTTTTAAATCTTTTAATTTTAATTTAAATCTGACTACAGAATTAGTAATACTCCTTTCCTTAAAAGTTCTCTCATATGGTTTTTTTTTATTATTAGGAAAATGTACAGATTTGGGAAATGTGTATTTTTTTTGCCTTTTAATTGATTCAAATCTCCT…
Fah-sgRNA	GGCCTTGTTCACATATAACTNGG	GGCCATGGTCATATATAAGTTAG					0.006398	4	16,13,9,2	....A..G...T......G.	0	chr3:50899086-50899108	-	chr3	50899086	50899108	TTCTGGCCATGGTCATATATAAGTTAGATC	44.0346	TTAGCGCTCTTGCCCACTGAGCCATCTCTCCACATATCCCACACTGGCCTTGAAAGTACCACACAGATGAACCTGACCTTGAACTTCTGATCCTCTTTCTCTCTTGTGCTGGGATACTAGGCAAGGGTCCCAGCACACCTGCTATATGCAGTGTTGTGGAAGGAACTGAAGGTTGTAGCAGTCCCAGAATGCTGTGTTCTGGCCATGGTCATATATAAGTTAGATCATAAGCATAAACACCATAGTCCTTTTGCCAACATATATTGATAAAGGGTTAAGAATAATATAAATTCAAGGTCTCTTTAGAAGTATTCATTATTATTGCCATGTGCATGTGATGCGTGTGTGTGAATTTATGCCTGCCACAGAGTGCACGTGGAGGTCAGTAGGTAATTCTGT…
Fah-sgRNA	GGCCTTGTTCACATATAACTNGG	GGCATTGTCCACCTATAACAGGA		TRUE	270190	Ephb1	0.006392	4	17,12,8,1	...A....C...C......A	0	chr9:102219214-102219236	+	chr9	102219214	102219236	CGCTGGCATTGTCCACCTATAACAGGAATT	53.3717	AGGACCATGTATCGGTAAAAGCCACAATTTACAATGTAGTGATTACTTTAAATTCTCTGAATTCACCACTGCCCGGAGGTCTTACACAGAGGAGAGCCAAGAGAACAACGGTCTATCCAGCCTAGGAAGGAGGATGTGGAGACCTGCACTGGGGTGTTCTCAAATAACCACAGTCCTTTAGAGGGAACACAATACCCGCTGGCATTGTCCACCTATAACAGGAATTTTACTTTTTCTCTCCGTTTACCAGGTAGGCATGTGATTTTGATTAAACCAAGTGACTTACATGAAAGGTGGGCTGCTTAATTACCAAGCAGTATTTTGAATTCAGGCATAAATATGTTCTGATTCTGACATGTAATATTACAGTCAGCTTTCTAATAACAGAACTAAGAATGG…
Fah-sgRNA	GGCCTTGTTCACATATAACTNGG	GACCTGGTTCACACATCACTAAG					0.00632	4	19,15,7,4	.A...G.......C..C...	0	chr1:79873102-79873124	-	chr1	79873102	79873124	TTAAGACCTGGTTCACACATCACTAAGTGA	44.8416	CAAATCTTACCATGGTCTCCAGGATCTGGACTCTGACAACCTCTTGACTGTTAGACGCTCCACTCCTTCTCTTCTTGATCCGATTGTTCTCCTCTGCACCACAGACCGTCTTAAGCTCCACTCCCATGCCTCCCATGTGGGATTGTGGCCTTGCCATCCTGAGTTCCAAGACCACCTTCATCTATCCCAACTTCATTTAAGACCTGGTTCACACATCACTAAGTGAAGACTTCACCTTGATCATAGGCAAGTTGTAGTTGGTCATAGGCTGACTTGTGGTCCTCACTCATCCTCATGCGGCTCTTGACAGGTTCCTTTCTTTATTGCACATGTGTGTGCAATTATTTAACCTACCTTCCTGTGGCTACCATATCTTAGCTAATGTTTATTAAAAACAAA…
Fah-sgRNA	GGCCTTGTTCACATATAACTNGG	GTCCGTGTACACATATAAATGTG		TRUE	78286	Nav2	0.006315	4	19,16,12,2	.T..G...A.........A.	0	chr7:49040930-49040952	+	chr7	49040930	49040952	ACATGTCCGTGTACACATATAAATGTGCAC	43.4861	ATCTCACGACAAAGAGAAATTGGGAGTCACCAAAAGGTTTGTAAATGGGGGAGTAATATGATCAGATTACGCTGGCTTGCTGTGAGGAGAATTTTCGAAGAGAAGCAAGAAAGTAAGAAGGGACACAGGTATGCATTATGCATACATACATACATACATACACATACACATGTACATATACACATCACATTCATGTACATGTCCGTGTACACATATAAATGTGCACATACATATATTAATATACATATGTGTGTACATACATGTATGCATACACATACATATACATGCATACTTGCACACACATGTACATACACATGTACACACATATAGACATACATATACATTCACATATACACATACACAATATACACATATATAAACACATGTACACATATGTAT…
Fah-sgRNA	GGCCTTGTTCACATATAACTNGG	TTCCTTGTTCACATTTACCTAAG		TRUE	66568	Rwdd3	0.006285	4	20,19,6,3	TT............T..C..	0	chr3:121157281-121157303	-	chr3	121157281	121157303	ACAGTTCCTTGTTCACATTTACCTAAGGCC	26.9987	TTTCCCCAAGCCCAGCCTTCATTGACATTTGCTTAACAAGGTCCACGCTGGGTTCTGGTATGGATAAAGTAAGAAACCGGATTTAATCTATAGCCTGCAGTGGGGCCTAACCAAGGGACGGCAGATTTTGAGGCAGTCTGTGTGCACTATAGCCCTTGACCCTTTAGAGTAACATGCTAGCCGACGAAAGTGGAGAACAGTTCCTTGTTCACATTTACCTAAGGCCCCGATTGTCTAATCAGCTCAGGCACATTAGAATAAATGCAGCAATTGCCGACAGACTCATGAGTTACTAACATGTATATGTTTTTATGATTATAGTTCCACTAGTTCAGAGAAGTGCATTTTTAAAATAACATTCTCTAAAATGTCATTTTACATATATTTGCCTGTTATTTT…
Fah-sgRNA	GGCCTTGTTCACATATAACTNGG	GGCCCTGGTCTAATATAACTATG		TRUE	268970	Arhgap28	0.006279	4	16,13,10,9	....C..G..TA........	0	chr17:67928402-67928424	+	chr17	67928402	67928424	CTCAGGCCCTGGTCTAATATAACTATGCAC	31.5025	GTCAGCTCTAACCTGGGAACCACGGCCCACTGTGGTTTTAGAAAAGATGCTTGCTTTACTCACACCCAGCTTCTCTCGTGGTTTATGTACAGACCAGACCTGTGCTGACATAGCGGAACCTACAGTTTTCACAGAGGCAGAAACCCTGAGCCAACAAGGCCGAGAGCACTGGCATGTGGCTCTCTACAGGACGAGTCTCAGGCCCTGGTCTAATATAACTATGCACTCACCGGCTTCGCAGAGAGAAACCCTCTCCCTCTGCTTCCTCAGTGCAGAGACAGCAGAACCATACATAGCATCCAACTGCCTGACCAGGGGAGCATCTGTGCCAACAGCACAGACATGGCCTCTCCTGTCCGGGAAGCATTCCTCCCTGTGTCCTCCTGTCCTCCCCTGTCC…
Fah-sgRNA	GGCCTTGTTCACATATAACTNGG	AGCCTTGCTCACATTTATCTTGA					0.00625	4	20,13,6,3	A......C......T..T..	0	chr7:80377355-80377377	+	chr7	80377355	80377377	CCTCAGCCTTGCTCACATTTATCTTGAGTT	18.7412	GGGGTGTGTGTATGGTTACAGGGTATTTTGTGGTCCTCATTAATTTGTCTTATAAGCCACTCCCAGTGTTTGTGGTGTGTTTGTTGGTGTGTTAGCGCCATGCTGCTATGTTCCTGACATTGCCTGTTTCCAAAGACTGTTTCAGATGACAGGGGTTTCCGCAGGACTTGTGGGACCTCGAAAGTCCTGGGTTAGCCCTCAGCCTTGCTCACATTTATCTTGAGTTCTCACCTTGAATGTCTTCTTTGTGGGGAAGCCTTACTTTACCTGTGTGCTCATCCCCTGAACTTTCTGTGACTGTGTGACTATTCTCTATTTTTCACAGACCCATGACTTTTACATCTCAGTTGCCAGCCTGTACATCAACCTACTTTTTATCTCCACAGGTTCCAGGAAGGC…
Fah-sgRNA	GGCCTTGTTCACATATAACTNGG	TGCCTTCTTCATATATAAATCTG		TRUE	140859	Nek8	0.006181	4	20,14,9,2	T.....C....T......A.	0	chr11:78173839-78173861	+	chr11	78173839	78173861	AAAATGCCTTCTTCATATATAAATCTGTAC	21.1306	TCCAGAGATCCTGAGTTCAATTCCCAACAACCACATGGTGGCTCACAACCATCTGTAATGGGATCTCATGGCCTTTTCTGGGGTCTGAAGACAGTGATAGTGTACTCATAAAATAAATTAAACAAATAAATAATTCAAAAAGGGGGGGGGAATTTTACCCTCCTTGTGACCTATGTAAAACTAGGTCACATTTAAAAAAATGCCTTCTTCATATATAAATCTGTACAATGCATTCATAAACAGTTTGCTTTGTTTTGGGTTTTAGCTTTTAAAAATATTTATTTTATATGCATAAATGTTTGGCCTGCATACACGTTTGTGCCCACGGAAGCCAGAGGAGGGTACTGAATCCCCTGGAACTGCTGTGTGTGTGGATCCTTGGAATAGAACTCTGTCTCC…
Fah-sgRNA	GGCCTTGTTCACATATAACTNGG	CTCCTTGTCCACATGTAACTGGC		TRUE	237759	Col23a1	0.006061	4	20,19,12,6	CT......C.....G.....	0	chr11:51576693-51576715	-	chr11	51576693	51576715	GCTGCTCCTTGTCCACATGTAACTGGCACA	59.5008	CTCCCCCTCACCTTCTCTCCACGTTCACTTCGGTCACCCTTCTCTCCCCTGGGTCCAGGGAACCCCTGACAGATGGATGAGAGGTTAAGGCTGAAGTGAGAGTTGAGCCCACTTCCCTGTGACCTGAGCCCACTTCCCTGTGACCTGAGCCCACTTCCCTGTGACCTGATGCTCCCGCTCCTCTCTCACCCACCACGCTGCTCCTTGTCCACATGTAACTGGCACAAACTGCCAAGCTCTGGTTGTTAGCGTATGTGCCTGCTGGGTACCAGATGGGGCTCCCGGCTCTGCTCCTGGCTAGAAACCCTGAGGGAGGCAGAGCTACTGGAAAGAGGCTTCTTTTTTTTTCTTTTCTTTCTTTTTTTTTTTCTCCTGCCATGGTCAGACACAGCTGGTCCT…
Fah-sgRNA	GGCCTTGTTCACATATAACTNGG	GGCCTAGTAAACATATAAGTGGA					0.006054	4	15,12,11,2	.....A..AA........G.	0	chrX:77967493-77967515	+	chrX	77967493	77967515	CAGGGGCCTAGTAAACATATAAGTGGATGC	54.8441	TTAGAATTGGGAACAAAACACCCATGGAAGGAGTTACAGAGACAAAGTTTGGAGCTGTGTCAAAGGGATGGACCATCTAGAGCCTGCCATATCCAGGGTTCCATCCCATAATCAGCTTCCAAACGCTGATACCATTGCATAACCTGCAAGCGTTTGCTGGAAGGACCCTGATATAGCTGTCTCTTGTGAGACTAGGCAGGGGCCTAGTAAACATATAAGTGGATGCTCACAGTCAGCTATTGGATGGAGCACAGGGCTCCCAATGGAGGAGCTAGAGAAAGTACCCAAGGAGCTAAAGATATCTGCAACTCTATAGGTAGAACAACATTATGAACTAACTAATACCCCGGAGCTCTTGACTCTAGCTGCATATGTATCAAAAGATGGCCTAGTCGGCCA…
Fah-sgRNA	GGCCTTGTTCACATATAACTNGG	GGCCTTGTATAGATATAGCTCTG		TRUE	238871	Pde4d	0.006053	4	12,11,9,3	........AT.G.....G..	0	chr13:108693712-108693734	-	chr13	108693712	108693734	CAGGGGCCTTGTATAGATATAGCTCTGAGT	44.2432	GCATCCATTTTAGTATTTCCTATTGGTAGCCTGTTCTTTTCCAATACGAGTCAGAAAAGGGATGGATCTAAATGGGAGGAGATGTGGGAGGAACTGGAAGCAGTAGAGGGAGAGGGCATTGTAATCAGGATATATTAGGTGAGAAAAGAATCTAAAGAAAAAACTGAAAAGCAACAAAAAAATATCAGAGTGCGTGCAGGGGCCTTGTATAGATATAGCTCTGAGTCATTTAGACAAAAGAGCCATGTCAGATTGACATATGATTCATTACAGAGACAGATGACATTATAGAGACAAAAAGAAAAAGTCCTCAACACAGAAGTCAAGGGGTGGACTACACTGAGCTCAGAACTTATCATTTTGTTCTGTCAGGGAAATCTAAGTGCAGGGTCCTGCCAT…
Fah-sgRNA	GGCCTTGTTCACATATAACTNGG	GCTTTTGTTCAAATATAACTTGC		TRUE	268890	Lsamp	0.006044	4	19,18,17,9	.CTT.......A........	0	chr16:40649310-40649332	-	chr16	40649310	40649332	TGGGGCTTTTGTTCAAATATAACTTGCATA	39.8378	ACATTTAAAGTCCTTATCTCATAGTCATATCCACAATTTTCTGGAGTCGTTAATGCTTGTACTCTTTCAAGAAGGGAAAGTAGTATTAAGAAGGTTAAGTGACTTCTCCAAGTCACATGGTTGTTTTGTTTGTTTGCTTGTTTTGTTTGTTTGTTTTTCATTCAGGGGATCATGTTTTATGAACCAAGAATTATTCTGGGGCTTTTGTTCAAATATAACTTGCATATTGAGTGTTCAAAAATGTTCATATACTGAAGCCTTAGTCATCAGCCTGATATTTCTGGGAAGGAGTTGAAACTTTATGAGATGGGGATCAATGGAAGGAATGTATTTCTTTGGGGTTCTATGCTTAAAGGATGTTGAGGCTGCAACTCATCTTCTACCTTTAACTTGGCTTTC…
Fah-sgRNA	GGCCTTGTTCACATATAACTNGG	GGACTTGTTATCATACAACTTTG					0.006003	4	18,11,10,5	..A......AT....C....	0	chr11:109612395-109612417	+	chr11	109612395	109612417	TTCAGGACTTGTTATCATACAACTTTGCTC	30.312	GAAAAAGATCCCCAGCCGATTAAGAAGCCACATACAGCCCCACAGTTGAGAAAGAGCTCTTGCTAACCCCGACCCTTACATTAACAATATTACCTTGGTATGTTCCTACCCGATTTACTGAAAACCCGGTTAAAGCACTGGCTAGACTATATTATCTAAAACCAACAATACACAGCGGCATGTGAAAGGGTCTTCTTTCAGGACTTGTTATCATACAACTTTGCTCAGCAGTATTTGACCAGACATTCGATTTGTATAGAAAGGAGAGAAACTAGAATACTGTACAAGACAGTACAGCTTGAAGCTCATGTCGTTTGAGATGCATTCTGAAGCAAACTGGAGATTTGCTTCCCAAGCTTGTATACAATTGGTTGTGAGGTGCCTGGTGTGGGTTCTGGG…
Fah-sgRNA	GGCCTTGTTCACATATAACTNGG	GGCCTCTTTAACATATACCTAGA		TRUE	72145	Wdfy3	0.005955	4	15,14,11,3	.....CT..A.......C..	0	chr5:101953335-101953357	-	chr5	101953335	101953357	GGAAGGCCTCTTTAACATATACCTAGACCC	15.9464	AACCTGCTCTACAACTGAGTTTCAGGACAGCTAGAGCTATATGGAGTATGGTGTCTCAAAAAACCAAAAGAGAGAGAGAGAGGAGAGAGAGAGAACATTACTGAACTAACCATGAAATACAGTATTGCTGTTTATCCTGATTCCAAATGAATCATTCAAAGGTATAAGGAAGACTGGAAAGTGAATATTTTTTTAAGGAAGGCCTCTTTAACATATACCTAGACCCTTTGTAACTTTGTAGATGCCTTTGTAACATGTTAAGCAGTGATCCTGATATCCTGACCACCCAGCACCCTCTCTGAAGCTGAGTGATGTTTGGTCTCACTTCTGTCCTGCCTGCCATCACGGTTCTGTGTTGCACTCTCTCCTTTCCTTTGTGTTTAGATCTTAGTAAAACTC…
Fah-sgRNA	GGCCTTGTTCACATATAACTNGG	GGCCTTGTTTATGTATAATTATG					0.005943	4	11,9,8,2	.........T.TG.....T.	0	chr14:14266679-14266701	-	chr14	14266679	14266701	CAACGGCCTTGTTTATGTATAATTATGGAT	32.8551	GTCTATGGAGTGTAGATGTCTATGGAGAAGCAAACAGAGTAAGTGTATATGTGGGGAGAGTGTTTATAAGATGCTTAAAAGAATTGAATGAGAAAAATGCATACTGTTCAAAATAATGAGAATTAACTAATGTTGACTTCATGGTACCTGGCCTAATAATAGAAGGTTGAGGAAAAAAATGCAATTAGTAAAGGCCCAACGGCCTTGTTTATGTATAATTATGGATTTCTTAAAAAAAAACTAGGATCAGCATGTCATTGTAAGGCAGACCTAGGTGCTAATGATCAGCATATCCATTACATTAATTATGCTTTTTTCTGTATACTTGAAATAGTTTAAAAATAAAGTTATCATTTTATTAAATTGCTCTGTTTATGACATATAAACTTAAGTTAATTG…
Fah-sgRNA	GGCCTTGTTCACATATAACTNGG	GGCCTTGGTTCCATTTAACTTCG		TRUE	107476	Acaca	0.005916	4	13,11,10,6	.......G.TC...T.....	0	chr11:84362433-84362455	-	chr11	84362433	84362455	CGCTGGCCTTGGTTCCATTTAACTTCGGCT	18.7148	AACTTTTATTCATTTTCAGTCTCCTGGGAGAACCTAAACAAATTAAGGCCAACAAACTATGCCTGTATGTTTTCAACTGGCCTTTTCTTATTAGGTGCTTGGAGAGGTTCCCCTGCCTGCTGGGTCAGCCCCCTGCATCAAGACCTTCCAAAAGCTGAACAAGTTGGTGACCAAAGTAATAACCTTGCTGTGATCCCGCTGGCCTTGGTTCCATTTAACTTCGGCTAGGAAAGGCGTAAGCGAGTGTTCGGAAAAGAATATGGAGAGCAAAATTGCTCTACGATTACTGCTTTCCTTGACGAGGAAGCACAGAGAACAAGTCTTTCCAGGCAGCCCTAAGCCAAGCAACATGCTGGCAGCTGCTTTGAAGGAGCCAGTGAGCAGGGGAGACCGTATCTG…
Fah-sgRNA	GGCCTTGTTCACATATAACTNGG	ACCCTTGTTCACATCTTACTCAG					0.005874	4	20,19,6,4	AC............C.T...	0	chr5:101507280-101507302	+	chr5	101507280	101507302	TATTACCCTTGTTCACATCTTACTCAGTGA	26.6457	TAGTTCCCCTAGTGTTATTTGTGCATGGTTTCTGAGCTGACCACTTGGTATCGAGTAACCAGTGAGGTGGGGGTGGGGGTGTCTTCCCTGGTAAAGACTACTTCCCCCATTCTCAGCCTCGCTTACTTGCCTTTGGCTCTTTGTCTAGGTATGGAGCGATGTGATAGTTCTGTTTTTCATATAGCACATCTATTAGTATTACCCTTGTTCACATCTTACTCAGTGACCATATTGCATCATGGGTAAAGCTTCCCTGTCATCTCTAGGAGACACGCCCGCACCGTGTATTTCCTGGTCCGCTGGCTCTTGCAGTCTTTCTGCCCCCTCTTCCAAGATGTTCCCTGTGCCTCAGGTACAGAAGCTATGTTGTAGATGAGTCTATCCGGTGAGGCTAAAAAT…
Fah-sgRNA	GGCCTTGTTCACATATAACTNGG	GGCCTCGTTTACCTATAAGTGAG		TRUE	229584	Pogz	0.005838	4	15,11,8,2	.....C...T..C.....G.	0	chr3:94857342-94857364	-	chr3	94857342	94857364	AGAAGGCCTCGTTTACCTATAAGTGAGGCC	31.6454	AGCCCCACATATTATCCTTACAAAGATAAAATTTATTTCTAAAAGAAATAAAATCCCTCTTTAGACAGACGAAGCAGAAGGGACCAAGTTTAGGGCCAGCCTTGGTGGTTTAGCTAGATTGTACCTCAAAATAAACACATAAAAAGATTGCTGGAGATGAGAATATAGCTCAGTGCTAGAAGTGTTCGTTTACCTCAGAAGGCCTCGTTTACCTATAAGTGAGGCCTTATATTCAATTCCCAGTGTGTATATGTAGGAGGGGATGACGACACAGGGCATGATAAAGACAACCATGCTCATCCAGTTCCTAGTAAAATACATGCACATACACAGAAACAAATCCACCCAAAAACAAACAACTAAGCACATGGTGGGAGATGCTGTTTTCACAGTCAGGAG…
Fah-sgRNA	GGCCTTGTTCACATATAACTNGG	GGGCTTTGTCACATATAGCTTGA					0.00582	4	18,14,13,3	..G...TG.........G..	0	chrX:130924526-130924548	-	chrX	130924526	130924548	ATAGGGGCTTTGTCACATATAGCTTGATAG	29.1814	TGTGAATATTTACCTTTTAAGGGAACAGATTGAATTCCTGTGGAATTTAACTGAATTGTTGGAATAAAGATGTCTACTGAAATTTTTCTGGTGCAATTTAAAGACCCCAGTCCTAAAGACTTTTTTGAGGTTGACAAATATCGTTGCCTTTTTAGAAGAATCAGGATGGCTGATTAGAATATTATCCATATTAGCCATAGGGGCTTTGTCACATATAGCTTGATAGTTCCACAACAAATTCCAGACACATAGAAGAGCTGTTTTCCTGGCCTTGAGGAAGAACTTTCCATCAAAAGTCTGTGCAAGTAGACCATGATCAGTCAAAGTAGGCATAAAAGCAGATTTGTCAAGATCACTGGTGTGTTGGCTTATAAGAACAATCCCGATAAGCTGATATAC…
Fah-sgRNA	GGCCTTGTTCACATATAACTNGG	AATCATGTTCACATATAACTTGC					0.005817	4	20,19,18,16	AAT.A...............	0	chr3:46638656-46638678	-	chr3	46638656	46638678	TGATAATCATGTTCACATATAACTTGCTAG	33.5873	AGGTTTTTCTTTATTCTAGTTTATTAACTATTATGTACAAATGTCACAATTAAGAGAATGATGTATGTATGTGGTGTGTGTATTTGTACATGTATGTATGTGTATGTATATATAAATGGAGAAAAATTATAATATCCTTATGCTAGACTTCTTAGGATACATTTTAGTATATAAGTGAGAAACAAGGTTAAATATATGATAATCATGTTCACATATAACTTGCTAGTAGATGTCTGAAGATTCTTATTTTACAGAAGTATTAAGAGAAGCTACATTTGTCACTTTTGTGTGATTTCAGCATAAATTGTGATCATTTGGGGATCATTTTTATATTTCTGACAGAGGACACTGTAAGGAAGACTATTTGAATATAATATGTTGGATCGTGTAGTGCGAGGG…
Fah-sgRNA	GGCCTTGTTCACATATAACTNGG	TGCCTTGTTCAAATCTAAATAGA					0.005798	4	20,9,6,2	T..........A..C...A.	0	chr1:19698030-19698052	-	chr1	19698030	19698052	TAAATGCCTTGTTCAAATCTAAATAGATAA	32.6949	TCGGAAGTTACTCTGGTGTACAACTATTTTAAAAAGTTCTTTGTGAATAAAGTAAGTTACCAAATTAAGATAGCTTTATTTGTAAGCAAGGAAAAAAAAAGGTTATCTAACTGAAGATATGATTCCCTTGATATCTCTAACTACTCATGTGGTATATTCCTTAGGGGATAGATAAATAGAAGAGTGATAATATATATAAATGCCTTGTTCAAATCTAAATAGATAAAATTCATCCTATGCTTTTACTGTATGTTTTTCATCTAATAAAGCCACTGTTGTTACCGAGTTCTACTAGTAATGCCTGCACACACGAGACATAAGCAGTGGCTGTGGTACTGTTGGTCTGTTTACTTACATTTCTTTTTATATCTTTCACAGAACATCAACATTGTTGAAAAT…
Fah-sgRNA	GGCCTTGTTCACATATAACTNGG	GACCTAGTTGACATAAAACTAGC		TRUE	27267	Cars	0.005761	4	19,15,11,5	.A...A...G.....A....	0	chr7:143593597-143593619	-	chr7	143593597	143593619	CTTAGACCTAGTTGACATAAAACTAGCTAG	29.5682	GGAGGGGTGCTGTTAACTGGCTTGCACCTTAGGGTTTGCTCAGCCTGCTTTCTCACACGTCCCAGGACCACCAGGGATGACACCACAGTGGGCTAGCTCTCAATTACTAATTCAGAAAATATGCCACAGGCTTGCTCCTAGGCCATTCTGGTGGCAGAATGTTCCCAACTGACGTTCCCTTTTCCTAAATGACCAACTTAGACCTAGTTGACATAAAACTAGCTAGGACATGATGTAAAAGTCCAGCCACGATAGAAGCTTAGACTTCTCTCCTCCTGGAGCTCATGCAGAACACTGCCTGGAGACTGTCCACTCTCAGGGGTGTGGGTGATGGCAGTCATAGCTGTTATATACCCTTTGTAGCAGGTGCCCCAGTGGAGGGGTCAGGTGTCCTCAGAG…
Fah-sgRNA	GGCCTTGTTCACATATAACTNGG	TGTCTTGTTCACAAAGAACTGTG		TRUE	71287	Cpvl	0.00574	4	20,18,7,5	T.T..........A.G....	0	chr6:53966796-53966818	+	chr6	53966796	53966818	AATGTGTCTTGTTCACAAAGAACTGTGTGA	37.8637	GCAACACTGTTGTATGCAGATCATATGCAAATATGAATACCAACCTCCGCAGAGATAGGCCTCGCTTTGCTTTCTCCAGCTTCTAAAGCAAATCCAATTTGGCAGATGAGACTCGAAAGCAGCTCTGTGGTGGGCTTTAATGTGTTTCAATGCCTCAGCATCTGCCCCCGGGCCCCCCAAAGGTACCTTCAACCTTAATGTGTCTTGTTCACAAAGAACTGTGTGACCTGGGAATGAGCTAACCCTCACTGGGGAGTCTGAAAAGATTCTATCCTCTGTCTCCCAGGTGGAAACTGAGAAGCCCCTGAAAGGTCACAAGTGAACTGTGACCTGTTAGCTCTTTACCTTCCTCGGACTCTCTCCAATGCCTGCCCTGTCCCAAATATTATTTAAATAAGA…
Fah-sgRNA	GGCCTTGTTCACATATAACTNGG	GTGATTGTTCATATATAACTTTG		TRUE	226025	Trpm3	0.005621	4	19,18,17,9	.TGA.......T........	0	chr19:22827461-22827483	+	chr19	22827461	22827483	CCGTGTGATTGTTCATATATAACTTTGAAG	32.6582	TAGCTCAGCTCTGAATAGATCACATGGTGGGAAGAATGGGGGACCAAGCATGTTTGGACCTGGTGGAGCTCTAAGACTCCTAGTTAATAGATTTACAAAAAGAAATGAGGAGGGGAAGAGAAAGAGTAGGCTCAAACCTAATCAGAAGAAATTTAAGGTTGTATGCGACAGGAATTCCACCTGCCAAAATATGTTTCCGTGTGATTGTTCATATATAACTTTGAAGTTGACAGACATTCTGTTGCAAATGGCCAGATAAGGGAGAGAGAGAAATCCAACAGGAAGAAACATCATTGCCTGGAATTCAGAAACAAATACCAAGTGATGGGCAGAGAACAATTAGATTCTGCTTTGTACACCTGTGAGAGTTATGCTTATCAACTACAAGCATACACCTTT…
Fah-sgRNA	GGCCTTGTTCACATATAACTNGG	GCCCATGTTCACATATATGTCAG		TRUE	207798	Gramd1c	0.005609	4	19,16,3,2	.C..A............TG.	0	chr16:43998513-43998535	+	chr16	43998513	43998535	AGCAGCCCATGTTCACATATATGTCAGACA	36.5469	TACTCTCTGTATTCTCAATACCCTACGTTAAAGTAGGAATAACACTTCCTCCTGAAAAGTGTTCTTCAAAGCTGAGTAATGTCCAATAGAACAGCACTTGCTCCCCCTGGGAACCTGATAGCTAAGCATCTGCTGAAAATTACCACAGCCAATGAACTTACGTGTGTTCACCTCTGATGTCCCTTGGAAACAGCCCAGCAGCCCATGTTCACATATATGTCAGACACTGTGCTAACCCCCTCCCAGCCCTGACACATCTCAGCCTTACACAGTCCTTTGGAAGAAGTGACATTATCATCTTCCTCTACAGAGGAGGAAGGTGTAGCATGGAGAGAATTGTCAAGATGTCAAGATCAGGAGTGACTGCTCTGGAATTTGAATCTACTCCAGCAAGTAAAA…
Fah-sgRNA	GGCCTTGTTCACATATAACTNGG	GGTATTTTTCACATATAAATCTG					0.005524	4	18,17,14,2	..TA..T...........A.	0	chr6:5376881-5376903	-	chr6	5376881	5376903	TTTAGGTATTTTTCACATATAAATCTGATA	20.285	TCAGAACCTGTTGTCATGGTAACCGACCTGGGAGCCTTGTGGGTGCTGTATAGGAGGCATGTGTGGCAATTATATGAGCTGAAGTGCTGTTGAATAACCCCAGGAAGGCAGGACTACCACAGTGCAATTTCTCAAAAACCACTATTTTAAAATTCATACATTATAATGTCCTCTCCTTTTATATGGAAATCCGCCATTTAGGTATTTTTCACATATAAATCTGATAAGATTGACGTACCGGGAAGTCAAACTTCCTAAGTTCTAAGCATCAGAAGTGTGTCAAGCGATCTGTGTTACACACTGGTGAGTTTATTTTTGTGATTGTAGGGGGTTGAATGAGCAATGAACCAACTAAAATCCTTACTATTTCTCATAATTAACCATGTGCAACCGAGGCCT…
Fah-sgRNA	GGCCTTGTTCACATATAACTNGG	TCCCTGGTTCACATTTAACTTGA	TRUE		211961	Asxl3	0.005495	4	20,19,15,6	TC...G........T.....	0	chr18:22524301-22524323	-	chr18	22524301	22524323	ATCTTCCCTGGTTCACATTTAACTTGAGCA	33.7075	CACATGGAACAGGCTCGGCTGGAAGCTACATGCAGGCAACAGCCGCTTTTGTTGTTTGACCTCAGGGCTGGGCATGATCCTGTTGGCCATGGAGGGCTTATTAAGCCGTTCCTGCTTAAATGGCTGGTTGTGTCCTAGCTGACTCATGCTGGGACTGATGACGCAGGGTACCGCTTTGACATCGGGCTCCATCACCATCTTCCCTGGTTCACATTTAACTTGAGCATGGTCTCCCACTGTCCTGGCTGCTCTCTTTTTGGGATGGTTTTCTCGCTTTCTCATTTGGACTGGTGCTAGAGTCCCTGCCAAATAGCCCTTCCCGTCTGGATTAGGAGAGCTGGATGGCATTTCAACCATGTTTCTTTCCAGCCCTGTCTTACCCACTGAGGTAGTTTGAAG…
Fah-sgRNA	GGCCTTGTTCACATATAACTNGG	GGACTTGTCCACCTATAAGTCAG		TRUE	235435	Lctl	0.005458	4	18,12,8,2	..A.....C...C.....G.	0	chr9:64132761-64132783	+	chr9	64132761	64132783	CAGGGGACTTGTCCACCTATAAGTCAGGTT	47.2194	AAGGCCCATCTAATTTGAAAGAGAATTCAGGGCAAAGAGGAAGACCTGGAGGGCTTTTTCCCCAAACAAGGCCCCTTTAATGAGAACTAGTCTTACATATCAGCTCACTGGCCTACATCCATCTCTCAACATGTTACCTGACACCTACTAAGTGTGACACCTATTAAGAGCTAACAAGCACTGCATTAGAATATGGCAGGGGACTTGTCCACCTATAAGTCAGGTTCTCTTGTCACTTTCAGACTCAGTACGGTGACCCTCCCATATATGTGACAGAAAGTGGAGCGCCCCAAAAGTTACATTGCACTCAGTTCTGCGATGAGTGGAGAATCCAGTACCTCAAAGGATACATCAATGAAATGTTAAAAGGTGAGGTAAAACTACAATTTGCTTCACATG…
Fah-sgRNA	GGCCTTGTTCACATATAACTNGG	TGCCTTGCTCAGATATCACTAGA					0.005447	4	20,13,9,4	T......C...G....C...	0	chr8:66573746-66573768	+	chr8	66573746	66573768	TCAGTGCCTTGCTCAGATATCACTAGAGAA	36.6633	TCCAGGGTACTAGGATGAAAACAAATGCTATTGGCCAAAAGAAAAAGGGAAAAAAAGAAAAAAGAGAGAAGAAAGAAAAAGAAAGAAGGAAGGAAGGAGGGAGGGAGGGAAGGAATGAAGGAAGGCGAACAAAACAACAATAATAAACCCCATAGTAATAAAATGACTCTAATGATAATTCTGCTATACTTCTAGATCAGTGCCTTGCTCAGATATCACTAGAGAAGCTTCCTCCTCCAGAAGATGGGAACAAATTAAGAGACCGATAGCCAGACATTATGTAGAGAGTAAGAGACATTGGAACATTTAGCTCTAAATGGAATGTTTCCCTCCTCTCAGGTTCAGAGAACCCTGTTAAAGAAGAGGTTGAAAGAGTCAAAGAGGATGTAGGATACTGAG…
Fah-sgRNA	GGCCTTGTTCACATATAACTNGG	TGTCTTGTTGACATAAAACTAGC					0.005401	4	20,18,11,5	T.T......G.....A....	0	chr9:75419018-75419040	-	chr9	75419018	75419040	TGACTGTCTTGTTGACATAAAACTAGCCAG	27.4119	TGGTTTTTCGAGACAGGGTTTCTCTGTGTAGCCCTGGTTGTCCTGGAACTCACTTTGTAGACCAGGCTGGCCCCAAACTCAGAAATTTGCCTGCCTCTGCCTTCCAAGTGCTGGGATTAAAGCCGTGTGCCACCACGCCCGGCTTACAGCAACTCTTATTGAGGCATTTTCTCAAATGAGGCTCCCTCCTCTCCAGTGACTGTCTTGTTGACATAAAACTAGCCAGCATAGCTTCCCCACACATGGTAGCTCACAACCATCTATAACCTCAGCACCAAGGGACTCTTTTAGGCACTGCATGCACATGGGGTAAAGCTATTCAGGCTAAACACTCATATATATGTGTTTAAGAACAAGGAATGGTGGGGAAGAGTGGGGACACTGATGCCACTACAGCTA…
Fah-sgRNA	GGCCTTGTTCACATATAACTNGG	TGTCTTGTTGACATAAAACTTGC					0.005401	4	20,18,11,5	T.T......G.....A....	0	chr12:17020457-17020479	-	chr12	17020457	17020479	TTTCTGTCTTGTTGACATAAAACTTGCCTG	26.3612	TCACAGCTGCCCACTATTGGGTTAATTGGACTACAGACTGTAAGTCATTGCAATGAATTCCCTTAGTAGATAGAGACACTCTATGAGTTCTGTTGCTCTAGAGAACCCTGACTAATACAATCACTGATTAAGAAAATACCCTACAGCAGGACCTTATGGAGAACTGAGACTCCTCCCTCCTTTCAGATGACTTCAGTTTCTGTCTTGTTGACATAAAACTTGCCTGGACATCGAGGCTTCCTTCCCCACCTCCACTCCCGTAGTTAGGGAAGAAGAGAAACTCCACCGTCTGAAAGAGAATAAAGCATGGGAGAAGACACCAGCCCTCCAAACCTGACGTGGACATGAGTCCAAGTGGCACAACTGTCTCCCTAAGGTTTTAGACTTGATGCCCCTGCG…
Fah-sgRNA	GGCCTTGTTCACATATAACTNGG	GGCCTTGAACATATAGAACTCTG		TRUE	57740	Stk32c	0.005395	4	13,12,9,5	.......AA..T...G....	0	chr7:139166308-139166330	-	chr7	139166308	139166330	AGCTGGCCTTGAACATATAGAACTCTGTCT	34.2349	AAGCAACATTCTTCATATGAATTTTGGTTGCAAATCATGTGAATACAGTTGATTTCTAAAATCAGTTCTATTGAAGTATAGATTGTAAAAAGCCAAAATTGATCCATTCTAAGGATAATTCAGTCTTCTATTTTATTTTTTGAGGACAGAGTCTTCTTATTTATCCTTGGTTGTCTTAGAACTTGCCTGTAGATCCAGCTGGCCTTGAACATATAGAACTCTGTCTGTTTCTGCCTTCTGAGTGCTGGGCATAAAGGGGTAAATGGCCACATCCAGCTTTCAGTGGGCTTTGAACAGAATTGTACCACCGTGTAACCATGGCTGCTGTCAGGGAATGAAAACTCGATCACCTGCGAGCCTCCTCCCTTGGCCCTTTCTCTCCATTGACCCCATGTGTGT…
Fah-sgRNA	GGCCTTGTTCACATATAACTNGG	TGCATTGTACACATATGACTATG					0.005376	4	20,17,12,4	T..A....A.......G...	0	chr4:38534498-38534520	-	chr4	38534498	38534520	AAATTGCATTGTACACATATGACTATGCAC	33.0766	CTATAATTCATGCACCAGGTATAGTTTAACAAAATGTTATTACTTGGACACACACTGAATTATATGTGTTAAGTTTCAAAGCAACAGTTAAAGCCAGATTGGAATATTAGTTTGGCTTTTTTTATGCATCTTCAGCTTTTTTTTTTTTTTAACATGTCAAATTTCGATGGTATAGTCTGTTATTTCAGGGCTGAGTAAATTGCATTGTACACATATGACTATGCACTGGTTCTTTCTTGCTTAATCACTTTATATCTCTTTGTCTTTCTGTCCCTTTCACACTCACAGAGTGAAATAAACTGTTTATATTTCCTACTTGAGTCTGCAGTAATTTTAGCTTGTCCTTCCTCCTAGTCCTATGCTTCCATTTCATTATTAAAAACTGTGTTGCTGCCAATG…
Fah-sgRNA	GGCCTTGTTCACATATAACTNGG	AGCCTAGTTGAGATATAACTTTG	TRUE		16068	Il18bp	0.005253	4	20,15,11,9	A....A...G.G........	0	chr7:102015375-102015397	-	chr7	102015375	102015397	CCGAAGCCTAGTTGAGATATAACTTTGGCA	45.7549	TAGAGTTCTTCCTGTTTGTCCTCCTGTCCATCCATCCAGTTTACCTTTTCTGATGTCTTATTCATCCCACTGGTGTTCTGGAACCTCTGAGACCTGATGACACCTTAGCCAAGTGATAGCTCTGCTTACACTTAACGTGAAATTGAGATGCCTATCTGGCAGATTTCTACATCCTGTACCAATCAAAAAGGTTAACCCGAAGCCTAGTTGAGATATAACTTTGGCAACATCCACTCAGCTCTGACCACTATCTGCACTGACTTCAATCTTTACATGTGATTTTGTTTTCCTAGTTTGCCCCTAATGTACTGTCCCCAAGGCAAGGACGGAACAGTGGCTGCGTCAGGTCACAACTGTATATGTCAGTCTGTGTCTCTGCAGGGCCCACACTGAGTACTC…
Fah-sgRNA	GGCCTTGTTCACATATAACTNGG	GCCCTTGTTGTCATAAAACTAGA					0.00523	4	19,11,10,5	.C.......GT....A....	0	chr8:4598342-4598364	-	chr8	4598342	4598364	TGTAGCCCTTGTTGTCATAAAACTAGATCT	24.5332	ACCCGACTGCTCTTCCGAAGGTCTGGAGTTCAAATCCCAGCAACCACATGGTGGCTCACAACCATCCGTAACGAGATCTGGCGCCCTCTTCTGGAGTGTCTGAAGACAGCTACAGTGTACTTACATATAATAAATAAATAAATCTTAAAAAAAAAAAAAAAAAATTTGGTCGTTTTGTTTCTGCAAGGTTTTTCGATGTAGCCCTTGTTGTCATAAAACTAGATCTGAAGACGAAGGTGGCCTTGAACTCAAAGATCCCCAAGTGCTGGGATTAAAAGTGTGCTCTAGAACTCACACATAGAAGAATTAGATAAGAGAGACTTGTATGCTGTCCTCTCGTTGCTACGTGCACATCATTGAACAAGTGTATACTCTCAGTTAATTTTTCCTTTTTTTATT…
Fah-sgRNA	GGCCTTGTTCACATATAACTNGG	GGCCTTGATCTCATGTAAGTCAG					0.005185	4	13,10,6,2	.......A..T...G...G.	0	chr6:149354585-149354607	-	chr6	149354585	149354607	TTTAGGCCTTGATCTCATGTAAGTCAGGGC	41.8945	TTGAGGCATTCAATCTTAAAAAAAAAAAAAAAAAAAAAGACCGAAAACAGGGGTTAAGAAGCCTAACCGACCTCAGACAGTAGAAGCTTCGGCCTTGAGAATTATATACAGAGAAAGGGGCATACTATAATATGTATCCACGGAGAATTAATCTCCATAGTAGGGAGAATTTAAGTACATATAGATGTATAGATAATTTAGGCCTTGATCTCATGTAAGTCAGGGCAGGAGACAGCAAAGAAGCACTGTCTGGACAGAGAATATTTGTTTAGATTGTTTCAATTGCTTTGAATTGTTTTAATTATAAAAATGTGTGTGGTTATGAGATTGGTGGTTATATTAAAATTCCTCTGTGAGAGAAGTTAAGCTATACTTTTAATGATTTCTGGTTACTGGACC…
Fah-sgRNA	GGCCTTGTTCACATATAACTNGG	GGCCCTGGTCACATAGACCTTCG					0.005181	4	16,13,5,3	....C..G.......G.C..	0	chr16:29816821-29816843	+	chr16	29816821	29816843	GTGAGGCCCTGGTCACATAGACCTTCGCCT	32.2066	TCAATTCAATGGAGGGGCCATAACTGTACTAGTGGCACCCACGCCTTTCCATGTCACCCCAAAGCATTTCCATTCAAATGTCTAATGCTGTTTCTGGACTCAGAGCTCTGTCTTCCCCTGGACAGAGCGGCTCAGAGCAACACTGACCAGCCCTGACCTCTCTGCTAACTTCCTGTGGTAAACTCCGGTTCTCCCTGTGAGGCCCTGGTCACATAGACCTTCGCCTGTGAGACTATATCATCTGCCCAGGGACTGACCACATGCCAACCAGGCATCAGCACATCTAGCCTAAGGAGTCCCAGCCATGAGAAACACAGCTGGTTTCTCTTTCTGAGGTTGAAGTCTATTGGGACAAAAAGCAGGCACAGAAGCCAACCCAAGTCATTCCAGCTCCTGCCA…
Fah-sgRNA	GGCCTTGTTCACATATAACTNGG	GGCCTTCTACACATAAAGCTGGC		TRUE	234839	Piezo1	0.005159	4	14,12,5,3	......C.A......A.G..	0	chr8:122506770-122506792	+	chr8	122506770	122506792	CCCAGGCCTTCTACACATAAAGCTGGCATC	31.7824	ACCTCCCAAGTGCCATGCCTGGCTGGAAAATGGAAGATGTCTTTACAGACAGGGGAGCCGAAGGCAGCCAGGTAGATGCATGCTGCCTGGTTGGTCCGTTGGCTGTGATTGGCAGGACAGCAGGAACTCTCAGGCAGGCGGGGCTGGAAATGGCCTAGGAAACTGAACGGAGCTCCAGAGTGGTAGAGACTTGAAGCCCAGGCCTTCTACACATAAAGCTGGCATCAGTTCCTGCCTGACTAGAAGGCAGGTACCCACTGGATACCCCGTGCACAGGTACAAGGGCAAGGATGCTAAGGATGGACAGGGACCCTGAGGAACCCTGGTGTCACACAGACTAAGCTACAAGCAGGCACAGGAGGAAGATGTTGACAGGTGGGCACCAGAAGCCCAGAGGCC…
Fah-sgRNA	GGCCTTGTTCACATATAACTNGG	GGCCTTCTACACATAAAGCTGGC		TRUE	108148	Galnt2	0.005159	4	14,12,5,3	......C.A......A.G..	0	chr8:122506770-122506792	+	chr8	122506770	122506792	CCCAGGCCTTCTACACATAAAGCTGGCATC	31.7824	ACCTCCCAAGTGCCATGCCTGGCTGGAAAATGGAAGATGTCTTTACAGACAGGGGAGCCGAAGGCAGCCAGGTAGATGCATGCTGCCTGGTTGGTCCGTTGGCTGTGATTGGCAGGACAGCAGGAACTCTCAGGCAGGCGGGGCTGGAAATGGCCTAGGAAACTGAACGGAGCTCCAGAGTGGTAGAGACTTGAAGCCCAGGCCTTCTACACATAAAGCTGGCATCAGTTCCTGCCTGACTAGAAGGCAGGTACCCACTGGATACCCCGTGCACAGGTACAAGGGCAAGGATGCTAAGGATGGACAGGGACCCTGAGGAACCCTGGTGTCACACAGACTAAGCTACAAGCAGGCACAGGAGGAAGATGTTGACAGGTGGGCACCAGAAGCCCAGAGGCC…
Fah-sgRNA	GGCCTTGTTCACATATAACTNGG	TGTCTAGTTGACATATAACTAGC	TRUE		243043	Kctd8	0.005149	4	20,18,15,11	T.T..A...G..........	0	chr5:69223846-69223868	-	chr5	69223846	69223868	CTTGTGTCTAGTTGACATATAACTAGCTAG	45.2714	TTAATTCACAGGTCATGAGGGGTGCTGCTTACTGGCTTGTAACTCATGGTCTTTGCAGCCTACTTATAAAAACCAGGTCCACCAACCCAAAAGTGGCCAATAGACTAGGCTCTCCCACATCACTCACTAAGAAAATGGTATTCAGGGTTTGGCCTTAAGGAGGCAGCTTCTGAAATGAGGTTTGCTCCTCTCAGAGCTTGTGTCTAGTTGACATATAACTAGCTAGCATATGTGATGGATGCTAGGAAGAGGCAAATAAGGGGAGATATGATCAATGTATATCTGTATCAACTTATCAAGGACAAACAAAAGTAAGCAACAAATAGTTCTGAAAAAATATCATTTAAGGAAATTATGATAGTAAAAGACTGTAATCATAGAAAACAGCAATATAGAATA…
Fah-sgRNA	GGCCTTGTTCACATATAACTNGG	GGTCTTTTAAACATATAACTAGT		TRUE	54650	Sfmbt1	0.005099	4	18,14,12,11	..T...T.AA..........	0	chr14:30757688-30757710	+	chr14	30757688	30757710	AAGTGGTCTTTTAAACATATAACTAGTATT	21.8832	TGATATCTTTTTAGCTTGGTCGTTCTCTAAATTCAGTGTTATTCTATTAAATTAATAAGGAAGTGTATGTTACACACACACACACACACACACACCATGTAACTCTACTAGGAATGGTTAGAAGGATATTTGCTAGGAACTTCAAATCTTTTATATTCTAGCAGTTATCTTTGAAATAGGAAACATTTGTTCTGGTAAGTGGTCTTTTAAACATATAACTAGTATTTTTGAGCTTTATTCTGCTGGAAAAAAATTTTAAATTTATACTTTATGTATCTGGATGTTTTGCCCGCAAGCATCGTTATATGTCTATGCACCATATGCATACCTAGTATCCATATAGGCCAGGCCAGAAGATGGTGTTGGATCCCCTGGAGCTAGAGTTACAGACAGTTGCAA…
Fah-sgRNA	GGCCTTGTTCACATATAACTNGG	GGCATTGTTCTCATATAAAGCAG					0.005081	4	17,10,2,1	...A......T.......AG	0	chr14:96695170-96695192	-	chr14	96695170	96695192	TGAGGGCATTGTTCTCATATAAAGCAGTGT	40.5166	TATCTGCATACAAAGTACTTCTGATTGATTGTAGTGCTGCCTTTTCCTTCCCTTTGAGAAACTTTTTTAGTGTCATTTCTGATTATCCTCATTATTTATCTACAGAATAGAAGTGACACTCAAACTGCTCACACTATGATTAATTACTACTTGAAAATGTTCTGAGTTTTCTAGAAGTCCTTTTATTTATAGTCAATGAGGGCATTGTTCTCATATAAAGCAGTGTACTGTACTTGAATATGGCAGCAGAATATACTATCCTATATACAGTAACATGCGGGCTTATCTTTAAATGCATAATTAAAAATATCCTACTGCTCTAAGTAGTCCAATTTTCCATGTGTGAATTTTCCTATTGTGATATAGGTAAAGCAACTTTCACATATCTTTTAGCATGAC…
Fah-sgRNA	GGCCTTGTTCACATATAACTNGG	CTCCCTGTTCACACATAACTGTG					0.00506	4	20,19,16,7	CT..C........C......	0	chr11:63359730-63359752	-	chr11	63359730	63359752	CCAGCTCCCTGTTCACACATAACTGTGTAA	34.8259	TCTCTCAGCTCTTCCAGGGTTTTGCAAATGGAGTTAATACTCTAAAAACAACAACAACAAAATGCCCGACTGCCACCTCAGAACTAATGTATACCAAAATGATATGCCCAGCAACACAGGCTGTGGCATACACAATGAAGCTCAGAATGTTAATATGGTTGGAGTCCTGAATCTCCTTGCCATAGGGATGTACCTCCCAGCTCCCTGTTCACACATAACTGTGTAACAATGTGTTGTTTTAAAATTTAGTTTCATTATTTTATGCATATAAGTGTTTGTCTGCATGTATGTCTGTGTCAAAGGTGCAAGCCTGTTGTACAAAGAGGCTAGAAGAGAGTGTTGAATCCCGTACAACTAGACAGTTGTGAGCCATCATGTGGGTGCTGGGAACCAAACCCA…
Fah-sgRNA	GGCCTTGTTCACATATAACTNGG	GGCCTTGTCCATACAAAACTCTG					0.00503	4	12,9,7,5	........C..T.C.A....	0	chr10:112520435-112520457	-	chr10	112520435	112520457	TAATGGCCTTGTCCATACAAAACTCTGCAT	29.5186	GAAGACTGATCCTCTTAGTTAAGCCTTTCTAGAAATGACCTCATAGACATGGCCAGAGATGTCATTCGATGGTGATTCTAAATCCAGTCAGGTCTTCAATGAAAGCTAACCATCACACTCTTGCATTCCCAAAATTAAATAAAACAAAATGTTTATTCTCATCTCACCATTGAGTTCCAGTCTGTGGTAAGCAGACTAATGGCCTTGTCCATACAAAACTCTGCATGACAATCCTAATATGTAGATTTGCTATAATTGGCAAAGGAGAATTAAGCAAGAAAATAATTAACATCCCAAACAGATGATCTGAACATAGAGATGGTCCCAGATATATAATTTTTACCCATTATAATCACAAGAGTTCATACGTGTGGAAGGTAGAGGCAAGCGAGGGTATAG…
Fah-sgRNA	GGCCTTGTTCACATATAACTNGG	GGCATTGTTCAAAAAGAACTTTG					0.005022	4	17,9,7,5	...A.......A.A.G....	0	chr8:53049409-53049431	+	chr8	53049409	53049431	CCCTGGCATTGTTCAAAAAGAACTTTGTCG	33.6459	TTTATTTTGTTTTCATTCTGGCTAACTGTGGGTTCACTAGTAGAAATTCAGGAAAACACTACAGCAAATCTAAACTAAATATACTCAAGAAGAAGAGATAAAATTTAGTCAGTTATAATCAGGTGAGATGAAAGCTGAAGTTGTTAAGGAAAAGATTTATTTAGTAGCAAGAGATATTATAAAAGCAAAAATAATCCCCTGGCATTGTTCAAAAAGAACTTTGTCGTCAATGATTTTTCAAGGGACTCAATATTTTAGTAATTATATTACAGAACAAAGTTGCAAACAGTAAGCCTTTCTGGACTCGCCCAGTCCATAACAAACCAAGGGATTAATTTCATGCTGACACAGGGAGAATTGATATATTAATTAGGCAAAATGGTTTCCTAGAGCACACCT…
Fah-sgRNA	GGCCTTGTTCACATATAACTNGG	AGCCTTCTTCACATAAAGCTGGC		TRUE	75209	Sv2c	0.005	4	20,14,5,3	A.....C........A.G..	0	chr13:96009748-96009770	+	chr13	96009748	96009770	CGTTAGCCTTCTTCACATAAAGCTGGCCAT	40.824	TCGAGGCTTCTAAGGTGTGCCTGAGTGTCTCTGAGAGCTGCTGTCAAAGCAGCCCCTGGTTAAACCTAATAGGTTCTTCTTAGCTTTGACGCTCATGGAACATTTGATAGGACAATTTGCGCAAACGGAGCTTGGGTCTTTGTCCCTGTTATTGAATCCTGGTTTCCTTTTACACATCATTTCTCTGTTCCAACCACGTTAGCCTTCTTCACATAAAGCTGGCCATGTATTCCATTAGTTAACACATACTTATTGAGGACTCAGCGCTGGAGGTCACCAATGACAATTTCATAGCCACGTGGCATTTAAAAAACCAGTGCGAACTGGAAATAGTGATACAGGAGGAAAATGAGAACATAGCGCAACAACCTAAAAAAACAAAACAAAACAAAACAAAAA…
Fah-sgRNA	GGCCTTGTTCACATATAACTNGG	TGCCTTATTCACATGGAACTTGC		TRUE	53419	Corin	0.005	4	20,14,6,5	T.....A.......GG....	0	chr5:72325888-72325910	-	chr5	72325888	72325910	TGGCTGCCTTATTCACATGGAACTTGCAAG	39.076	TTTTTCCCCCTTAACCTTTTTAAAGTTAAGCAAAAGAAAACTATGCCTTTGGAGAATGTTTCTATATTTTGGGCAAAACCACAGTCAAAGACACCGTGTGTTATGTGACCTAGAAGTCCCTAGTAGTAGCCCCTTGTAGGGATTATGTTGACACTGCCTCCCAGGGTTTACCAGGAAAGAACTATTTACTTCAAGATGGCTGCCTTATTCACATGGAACTTGCAAGCTCTCTGTTTGTTGCACTTGGAAGTCCAGCCCAGCCTGCTGCTCTCATGCCTAGGAAGCCCGAGTAAGCATCTCCTGATAGTTACAAGGTTTCAAGGGTGGGCTATAACTTGCTTATCATAGAAGTGACCCTTCCCATTAGCCTTACTGCGATGCTTTTGACCAGACTCACAA…
Fah-sgRNA	GGCCTTGTTCACATATAACTNGG	GGCATTGATCACATACATCTTGC					0.00499	4	17,13,5,3	...A...A.......C.T..	0	chr14:111280410-111280432	+	chr14	111280410	111280432	GGATGGCATTGATCACATACATCTTGCACA	30.6832	AAAACTCGCTGAATCCAATTAGTGTTGGCTATAGTGTATGGGTGTAGTCGATGAATCTACTGGACCTTTGCAATCATCACAGAGGCTGTGTCCCTGAAAAAAACTAATTATTACACCACAAGCAGTCACAAATTGTCCAGCTATCATCTCGTCAGGAGAAGACTATAATTCCATTCCCAATCGCCTATGAGATTTTGGATGGCATTGATCACATACATCTTGCACATACTGTCAGTGTGAATTTCACTGCCATGCATGTGACACAGTCGGTCCCTGGAGATGTCCACTACCTTTGGTTCTTACAGATAATTTCCCACCCTCTTCTAAGATGTACATCCCTGAGCTTTGATGCTAGAATATTCAAAATATATCTCCCTCTTAGTGCTGGTTACTACATAT…
Fah-sgRNA	GGCCTTGTTCACATATAACTNGG	TGCCTTTCTGACATATAACTTGC					0.004938	4	20,14,13,11	T.....TC.G..........	0	chr2:74889729-74889751	+	chr2	74889729	74889751	GTTTTGCCTTTCTGACATATAACTTGCCAG	25.6688	CTGTATTTTCAGACAACATTGTTTGCCGTAGAGAAGCTAGATCCCATATGTGTAATATAAAACTTACTAATTAAAACCACCCAGAGAGTGGAGGAAGCCATCCATTTCTATCTAGTTCTTGTGTAGTTTCATTTAAAAAACATAAAGTTCTTTACCTGGCATGCATTCTGGTATGTGGATATGGCAAATGCACTCAGTTTTGCCTTTCTGACATATAACTTGCCAGGTAACTCAATGCTTTTCATTAAAAAGTCAATTTTCCCTCTCTGATTAAAATATTTATTAAATCCCAAATTTGAAACATTTACTAAATACAAAATTCCTTCCATGCAATTGTGTCTAACTCAGACTTTCTTAATAGTTTTATGGTTCTGCTCATTAGTGTACTGAAACAATGCT…
Fah-sgRNA	GGCCTTGTTCACATATAACTNGG	GGCTTTGCCCACTTATAACTGGC					0.004923	4	17,13,12,8	...T...CC...T.......	0	chr14:98171796-98171818	-	chr14	98171796	98171818	GTCAGGCTTTGCCCACTTATAACTGGCCGT	45.4465	GGTACAGGGGCTTTGCTTCTAAGTGAAGCCCGTGCATGGAGCCCTTGTTTCCCTGCAGAACATTTGAAGTTGGCTGGAAGCAGGGTGGAATTATAGCTATGCATCACTGCTTCTCTTCCTGTTTGTTGCTTCTTCAGAGTGTGGCAGATTTTGGATGAGTGATAGTTTAAGGAAACATAAGAATGAGAATGGTAAGGTCAGGCTTTGCCCACTTATAACTGGCCGTTTCTATTTGTGGTACCAATAATTGAAACATTCCATAATTTACCATTTAAAAAGCACACTAGATTTTATTGAAGTTAGGAATGGCATTCACAAATAAATTAGTTTTTTTTTCTTTTAGAGTTTAGCACTTTCCACAGTGTTGTATTTCACAAATGCAGCAATTTGACATTTTAA…
Fah-sgRNA	GGCCTTGTTCACATATAACTNGG	GGCCTTGTTGGCATATTACAAAG		TRUE	13131	Dab1	0.004915	4	11,10,4,1	.........GG.....T..A	0	chr4:104166010-104166032	-	chr4	104166010	104166032	GTCTGGCCTTGTTGGCATATTACAAAGCTA	39.9646	GAGCTGGGAGAGAACAGGGGAACAAAGAGCATCTACAGGGTCCAGTGCTGCTCCAGGCTGAGCTCTGGCCAGCAGCAGGTCTGGAGCAAAAGTGCTGGATATCTCTTCTATCTCCAATTCTCCCATGCCAGAATGGAGATCATGCTAGAGATTCTGTGGCCACATGCTAGAGTTGCGTTCCATGTCACCTCCTTCAGTCTGGCCTTGTTGGCATATTACAAAGCTACCACACTATTAGGGAAGGACACTGCAGCTGGAAGATGGTTGACTTAGTTGAAGAAACCTCAGAAATCGGATTGACCGGTATCTCAGTCACGCCAGCAAAGGAGGCCATTCAGAAAGCTTACATACATCAGCTCCTCTCAGTGCCTTCGTTCCTCTCTGGCTTTCCATTTTCTA…
Fah-sgRNA	GGCCTTGTTCACATATAACTNGG	GCCCTTGTTCACCTATACCGTGG		TRUE	360013	Myo18a	0.004899	4	19,8,3,1	.C..........C....C.G	1	chr11:77803024-77803046	-	chr11	77803024	77803046	TACCGCCCTTGTTCACCTATACCGTGGGCC	55.836	GATGCTCACAACATCCCTCTGAAGTAGACACCAGCATGAGTCTTGCTTCACAGATGAGCAAAGGAAGACCCAGGAGATCACGCGATTTTGCTACAGCCTCACAACAGCAAGTGACAGATCTAAAATGCACACTCAGACCTGTCCTCTAACAACCCTTTAGGGCTTACTTTAAAGGAACGTGGTCAGCTCTCCCCCATACCGCCCTTGTTCACCTATACCGTGGGCCTTCCACATCAGTGGCTGGAGCAACAGCTTGGGTGGAAAGCAGTAGCTTCCATGGCTCTCCACTCATGACCACTCTACAAAGCTGCTTGGAAAGGGGAGTTCTGCAGGGAAGGGCCTGAAGGCCACACTGCCAGCCAAAGGAAGAAAGGAAGAAGAGGTGGCCCTCTCTCGGAG…
Fah-sgRNA	GGCCTTGTTCACATATAACTNGG	GGCCTTGCACTCATATAAATCTG		TRUE	66966	Trit1	0.004771	4	13,12,10,2	.......CA.T.......A.	0	chr4:123020736-123020758	+	chr4	123020736	123020758	GGTTGGCCTTGCACTCATATAAATCTGCCT	24.6281	CACTGCCTAGCAAATTTATACTTTTTAAAAAAAAATTAAATTATTATTATTATTATTTTGGGTATATGAGTGTTTTGGCTACATGTATTGATGATGATGATGATTATTATTATTTTGGTGGTTGCTGTGTTGTTTTGTTTTTTGAGACAGTTTCTCTGTGTAGCCCTGGCTGTCTTAGAACTCATTTTATAGAGCAGGTTGGCCTTGCACTCATATAAATCTGCCTGCTTCTCGGTCCTGAGTGCTAGGACTACCCTGCGTGCATGTTTGCACCAGTTGCAGTCTGCTGTTTGTGGAGAACAGAAGAGGGGATTGGATCCCTTAGGACTGAAGTAACAGTTGTTTATGAGCCAGCAAGTAAGCTCTGGGCATCAAGGCCAGGTCCTCAGCAGCAATAGC…
Fah-sgRNA	GGCCTTGTTCACATATAACTNGG	AGCCTCGTTCTCATCTAACTTGA					0.004768	4	20,15,10,6	A....C....T...C.....	0	chr5:39189659-39189681	+	chr5	39189659	39189681	TGAAAGCCTCGTTCTCATCTAACTTGATAG	25.9084	TAGGAACACAGGCATTTCTAAAGCTCGAAAGGTAATTTGCGAAGTAAATACTGGGTGACATTATTGCTCCTGTGAATTACTGAATGACAAATGGACACTAGTTCACAATGGAGTGTTTCCATTATTGAAGCAGATGGGGGCTGGGGGAAAACAAGCCTGCACCACTGTCTGCATGATCCCTGCTGATTTCTTAGCATGAAAGCCTCGTTCTCATCTAACTTGATAGACCTTGCTTCATTTATCGTTTCAAGCCTTGCTGGACCATTCTCAGCAAAGCACATTTATCTATCAGAAAAGAAATCCCACTCTCATTCATAATTTGCCCCACTGATTGTCTTCCTTAATTAAAACAGCCCAGAAGAGCCTTGCTTTTCTATTTTGTCAGTCTTCTCCAGCTTG…
Fah-sgRNA	GGCCTTGTTCACATATAACTNGG	TGCCTTCATGACATATAACTTGC					0.004753	4	20,14,13,11	T.....CA.G..........	0	chr9:67744206-67744228	+	chr9	67744206	67744228	AGTGTGCCTTCATGACATATAACTTGCATC	34.8649	TTTGTATCCCATTACCCTGTGTTCTCTCTCTCTCTCTCTCTCTCTCTCTCTCTCTCTCTCTCTCTCTCTTCTCTCTCGATACAGGGTCTCACTGTGTAGCACCAGCTTGCCTGAAACCCAAAAAGACACACCTGTATCTGCCTCCAGGATGATGGGATTAAAGGCATTCTCCCCCACCCCCCACCCCTGCTCTCTTAGTGTGCCTTCATGACATATAACTTGCATCTTCTTGTGTCTTCTTCATGCAGTAGCTTCCTCACAGAATGTGTGGATATTTTCCAAAATTTCACAGCCCCAGAAGAAGTTTGGGAATCATACTGTAAAATAGATGATTTATTGTCTCATGCAGCATCAAATGAGAGCCAAGAGAAATGGCTCAAATCTTGGAAATTTGGGGAT…
Fah-sgRNA	GGCCTTGTTCACATATAACTNGG	GACCTTATTAACATATAGCTTGT					0.004731	4	19,14,11,3	.A....A..A.......G..	0	chr14:112857213-112857235	-	chr14	112857213	112857235	TAAAGACCTTATTAACATATAGCTTGTGAT	23.4915	ATTGTAGATCCAGTGATTGACTGTTCATTACCTTAATACATGTAACTTATTGCATTAAGATTAGATAACCAATGTATGTACACCATGTTTATAGGTAGCCATTGTAGAACATCTGATCATTGACTGTTCATTACCTTAATAGATTTAAATTATTGAATTAAGATTAGATTGATTTTTTTTTGTTCTTGCTACACAATAAAGACCTTATTAACATATAGCTTGTGATTCTAAAGTCAATGGTTAGGTACCCTGTGTAGGCTGGAATGTACACAGAGCTGGTGTGTGTTTACCTGATGTCCAGTATCTTCTGAAAGCTCATGCCTTATATGCGCAGACAGTAATTTGTTTTGTTTTCTTTTTTCTTTCTTTCTCTTTCTTTCTTTCTTTCTTTCTTTCTTT…
Fah-sgRNA	GGCCTTGTTCACATATAACTNGG	GTACTTGTTAAGATATAACTTGC					0.004721	4	19,18,11,9	.TA......A.G........	0	chr4:15605084-15605106	-	chr4	15605084	15605106	AAGTGTACTTGTTAAGATATAACTTGCTAT	44.0574	ATTATGTCTATGAGGGTCTCAGAATAACGCACACAACACCCCGTCTATTACCAAGATAAGGGTGTCAGCTAATAATACTAAGCAACTTGTGTCAATTCTCTCATTCTTCTTTGTTTTGGAATGGCTACAGGAATCCAACCAACAGAACATGGAAGAAAGGGAAAAGCATTGAATTGCCTCTACTACAGGAGAGTTGAAGTGTACTTGTTAAGATATAACTTGCTATGTCAATAACTAAAATTAAGATCATTCTGTTGTTTAAAGGTGGGTTCCATCAGAGACAGTGTTAAAAGCAGGAAAAGATTCCCAGAGACTAGCTAGAGTTGTCTATTTGCTTTTCAGAGATTCCATGTGAAAAAAAATGAAGATTTTTTTGATTGACATAACTGAGATATCCAA…
Fah-sgRNA	GGCCTTGTTCACATATAACTNGG	GGACTTGGTCTCATAGAACTGGA					0.004701	4	18,13,10,5	..A....G..T....G....	0	chr13:54013930-54013952	-	chr13	54013930	54013952	CTGAGGACTTGGTCTCATAGAACTGGAAGA	41.8993	TCCTCAGGCATTCACACACAGATCACCAAGTTGGCAGAGATAATTCTGATACAAGGCCAGCAGCATCCCCAAATGCCCTCTTATTCTACTGTGGACATGATGAATTTCGAACTAGTCAGTAACTCCACTGGCTTTGTGCAAACCCATTGGACAGAATAATTGAAGAAATCCAGTTGGAACTGACCTGGAAGACTTCCTGAGGACTTGGTCTCATAGAACTGGAAGAGGCCACTCAAGCCTCCAGGAGGAAAGTCATCAATAGTCCCAATGAACTGTAGTGTTCAGAACCATGAGTGATCAGAAAGACAAGAGAGCCCTAGAAGAGCAATAGTGGCACTTACACCCTGGGGGTAACCAACAGGCATCTAATTGGACTCAAGACCCTCTCAGTAGGAGAGA…
Fah-sgRNA	GGCCTTGTTCACATATAACTNGG	GACCTTCCTCACATATATCTGGT					0.004691	4	19,14,13,3	.A....CC.........T..	0	chr6:100831427-100831449	-	chr6	100831427	100831449	GTGGGACCTTCCTCACATATATCTGGTGTC	27.1894	CCAAACTGGCCTACAACTGGCCATTTAGCCCACTCTGACCTCTGACTCAGCACCCTCCTGCCTCAGTCTCCCGAGTGTTGCGATTATAGGCACACCATGGCCAGCCACCCTGGCCAGCCATCTCTCCAGCCTTCTCATTTAAAGGTCCCTGCTTTGAGGGTTTTCTGTTTGAAATCTCTTCCCCCTGAAGATCACTGTGGGACCTTCCTCACATATATCTGGTGTCAGACTAAACACCACTTCCTCTGAGAAACTTCCCATTCCCTTAGGCAGGTGTTGCTGAGTGCTCTTTGCTTCTGTCTTGTACCTTATCTGTTATTTGCAGGTCAGGCTTGCAAAGAGAGTAGAGGCAAAAGAGGAGCCCGAGGTCTGGCTTTTTGGATTGTTTTCTTTTTCCTC…
Fah-sgRNA	GGCCTTGTTCACATATAACTNGG	GGCATTGTTTACAAATAAATAGC		TRUE	78801	Ak7	0.004673	4	17,11,7,2	...A.....T...A....A.	0	chr12:105728909-105728931	-	chr12	105728909	105728931	TAAAGGCATTGTTTACAAATAAATAGCTGT	24.7796	AGCTCTCAACCACCTGTAACTCCACACACTCGGGAACTCACTTGGCAAACACACGCATGCGCCTAGGCGTGCACACACATAACATATACATACAGGAAGGCAAACACTCTTGCACATAAACTAAACATTAAAAAGAGGGGTTTTCCAATGAATTTCTATCATTTAAAGTTAAGGATGAGTCAGTATATTTCTATAATAAAGGCATTGTTTACAAATAAATAGCTGTTTAAATAAAGGTGTGAAGAAGGCACTGTGGACTGGCAGACACTTAGTTTCTGCGTGATGTTACATTTTCATTTAGTGAATGAGTCATCCAGTGATGGACAAGGTGTAAATTATAACAAAATAGCAGAATATGGAGCTGGAAGACATTTAGATAAGCAGTATGTTCCTTTTATT…
Fah-sgRNA	GGCCTTGTTCACATATAACTNGG	GGACTTGTTCACATCTGAATGAG	TRUE		223513	Abra	0.004635	4	18,6,4,2	..A...........C.G.A.	0	chr15:41865161-41865183	+	chr15	41865161	41865183	TGCAGGACTTGTTCACATCTGAATGAGGAA	32.4682	ATTCGTTTCACAGAGTTTCTGTATTTCTTGTTCATTTATTAGCATAATGTAAACAGTATTACCCAGTAAGACTTTCAGCAAAAATCAAACCTGCTCATGAACTCCACAAAGACAAGTCTGACCCTCCCACCAGTGTCCCACTGTCCTAGTGTGTACCGTCTTTGTGGGTCATGAGGCCACTGATAGCATTTGTTTTTGCAGGACTTGTTCACATCTGAATGAGGAAAGCTGATTAAAGGAACCTGGCTGTAATCAAACCACACAGAGGAGCTTCAACATCTTGAATTCTAACTTTGTTTACCCACCAAAGGTGCTGTGATTTTTTTTTTTTTCAAAAGAGTGGAGAATATTCTCAGAAATAGAGTACTTCCTGGGCAGGCATGAGCCCTACCACTTTAA…
Fah-sgRNA	GGCCTTGTTCACATATAACTNGG	GTCCGTGTTCACATAAAACAGGC		TRUE	73274	Gpbp1	0.004628	4	19,16,5,1	.T..G..........A...A	0	chr13:111480945-111480967	-	chr13	111480945	111480967	CCATGTCCGTGTTCACATAAAACAGGCTGC	54.7251	CACAGTGTTTGATTAATCTCTTAGGTTGTTCTCAGTCCAGCTTAGTTGATAGAATTAACCATCTTTTTGAAGCAAAATACCCTCTTTCATATTAGATCAAAATAATACATACTTGCAATAAGCAAGGTAAATGAATGGAATTTATTATCCTAAGTATGATCAATCTAGAATATAAAACCTCCTTTGCACTTTGTGCCCATGTCCGTGTTCACATAAAACAGGCTGCTTTTGAACTTGGGGTTCTCTTGCTTCTGCCTTCCCAGTGCTGAGATCAAAGACATGTACACACCCCTACCAGCTCATCTGCTGTCTTCAAAAATAGCAATTTTTTTTTTTTTTTTGAGACAGGGTTTCTCTGTGTAACCCTGCCTGTCCTTGAACTTACTGTGTAGACAAGGT…
Fah-sgRNA	GGCCTTGTTCACATATAACTNGG	GGCCTTTTTCCCACCTAACTCAG					0.004618	4	14,10,7,6	......T...C..CC.....	0	chr15:94238651-94238673	+	chr15	94238651	94238673	GTTCGGCCTTTTTCCCACCTAACTCAGATC	22.7821	TACTTAAAAGGAAACCACCTTATTTATTCATTAAGACACTGTATAATATTCCCCCCAAGTTGGCCAATACTGTCTCCCATTAAGTTATCAAGCAAGCAAAGACTGGTTTTTCTTGTTTGTCGCTGTCAGAATTCCTGTTATATTTAAGGTTAGAAAAGAACCCTCTGTAGAGATGCCATTGCTGTCTTCACCCGCCGTTCGGCCTTTTTCCCACCTAACTCAGATCAGCAACTTCCTGCTTTGTATAAGTGAGGTTAGAGCTGAGTGACTCTGCTTAGTCCCTAGCATATTTCTCTGATCGTTTTCTAGTCTATCCCAGTGGAAAATGGTTTCCGGTAAGATGTGTTTCTCAGCCAGACACAAAATCAGAGAGTACAACATTTCAAATCTGAGCCCGGA…
Fah-sgRNA	GGCCTTGTTCACATATAACTNGG	GTCATTGTTTACATATAACAAGT		TRUE	50791	Magi2	0.004576	4	19,17,11,1	.T.A.....T.........A	0	chr5:20409724-20409746	+	chr5	20409724	20409746	TTACGTCATTGTTTACATATAACAAGTGAA	27.5755	CACAAAATCTATGAAGTACTTTAATATACATAGTCATATTTATCCAAAGAACTCAAGAATTATAAACGGGTTTCAAGTGATTCCTGAAATAAAAACAAAACAATGTTCTACAAAAAAGAAGCTTATGGTCATAGAATATAGAGCTATATCATGATATTAGTATCTGAAGTCATCATGATGAGGACTTGTGGAACTCTTACGTCATTGTTTACATATAACAAGTGAAGGAATGAAGTATTACCTTGGAAATAAATGGTCTCAAGTGCATTAATGTTTTCATAAGACAGCATAGAGTATAGAAATATCTTTGAAGTATTTAATCTCAAATTAATTTGATTAGTAACCAAAATATTTTCTGGTTTTATTTGAAGGGAAAAAATGTCAATATCCTCTATACAC…
Fah-sgRNA	GGCCTTGTTCACATATAACTNGG	GGCTTTCTTCACATAGAACCAAG	TRUE		74673	Spdye4a	0.004487	4	17,14,5,1	...T..C........G...C	0	chr5:143225093-143225115	-	chr5	143225093	143225115	GGCGGGCTTTCTTCACATAGAACCAAGGGT	53.5236	TATGGGACAGTATCTCTCTAATGAGGAAGAATCTTGAGGGACATGGAGGGGGGACAGTGACAAAGTGAGGGAGTAGGTGGCTATCAACCCGGGGGGAACTGCACAGTGGTTTGGGGAAAGGCAGCAGCTGAAGAGGTTTGGGTGTTTGGAGTACAGTGGGCAGAGTGGAGATCATCAAGGCCTGAGCTTCGCACTGGGCGGGCTTTCTTCACATAGAACCAAGGGTGGAAGCCACTCCCCAGCCTCCATCCAGCATCCAAAAGAGGAAGAGGGACGAGTCATTAGATTCTGAGGATGACCTGGCAGAGCTATTTGAACCTGATCCCCAGCCAGTGTGGTCAGTGGAGATGCTGTGCGGACTTAGGATGAGGCTGAAGAGGCGACGTGTGTCTACAGTGA…
Fah-sgRNA	GGCCTTGTTCACATATAACTNGG	GGCTTTCTTCACATAGAACCAAG	TRUE		330228	Spdye4b	0.004487	4	17,14,5,1	...T..C........G...C	0	chr5:143194826-143194848	+	chr5	143194826	143194848	GGCGGGCTTTCTTCACATAGAACCAAGGGT	53.5236	TATGGGATAGTATCTCTCTAATGAGGAAGAATCTTGAGGGACATGGAGGGGGGGCAGTGACAAAGTGAGGGAGTAGGTGGCTATCAACCCGGGGGGAACTGCACAGTGGTTTGGGGAAAGGCAGCAGCTGAAGAGGTTTGGGTGTTTGGAGTACAGTGGGCAGAGTGGAGATCATCAAAGCCTGAGCTTCACACTGGGCGGGCTTTCTTCACATAGAACCAAGGGTGGAAGCCACTCCCCAGCCTCCATCCAGCATCCAAAAGAGGAAGAGGGACGAGTCATCAGATTCTGAGGATGACCTGGCAGAGCTATTTGAACCTGATCCCCAGCCGGTGTGGTCAGTGGAGACGCCGTGTGGGCTCAGGATGACGCTGCAGAGGCAATGTGTGTCTACAGTGA…
Fah-sgRNA	GGCCTTGTTCACATATAACTNGG	AGCTTTGTTCAAATATAAGTAGA					0.004464	4	20,17,9,2	A..T.......A......G.	0	chr18:18352080-18352102	-	chr18	18352080	18352102	AGAAAGCTTTGTTCAAATATAAGTAGAATA	41.8091	TATGAGTCAAATAAGCTGTAGAAGTAACCTTGTGATATTCTCCTCACATCCTGGTCATTGTGATAATGCTAATGCCTCTTTCAGAGTTATGTCTTATTTCTCAAATGAGGAAATTGACTCTGCTGCCATTACTGCACTACAAAAATGCTTTCAGCTGTGCTATAAAGTCTATTGTAATGCTAAGCAATAGAAACACAGAAAGCTTTGTTCAAATATAAGTAGAATACACAAGGCAAGGGAATGTTTTGTAGGAAATAATATATATCTTCTATACAACATACATATTTTTATGTGACTAAGGTGTAATCCTTATAACAAAAGATCACTTTGTACAACAAAATTAACAATATTATGTTATCCAGTTTGCAAAGAAAATTTAACACTGATACAATGAAACCT…
Fah-sgRNA	GGCCTTGTTCACATATAACTNGG	AGCCTTGTTCATATTTAAATACG					0.004451	4	20,9,6,2	A..........T..T...A.	0	chr14:36292046-36292068	+	chr14	36292046	36292068	AACTAGCCTTGTTCATATTTAAATACGACT	32.1451	TAGCTTTGGTGAGCAGTTTGGTACCACTGCCTGTTAATTGTGGAAAAATAGGGTATGGCCATTTGGAAATATCAACCAAAAATCCTACTTTTCACATACAGCATGGAAGTGCTTTGGTTAAAGGCAATTGAAATGCATATAAAATCTTTTGTAGCAAACAAAATTTTCTCAGTATGCAAAGGTGATTCACAAAATTAACTAGCCTTGTTCATATTTAAATACGACTCTCCAGATGCTATTCATGAAGTTGGTAAGTGGTTTTCAGACAGTCTCTTCACCTGAGAAGTTCGTGAATTACAATTATATCAAGGATACTCTATTGCCCGCTGAGTCTTGAAACTCTGTATAAAATCTTTTTTTTTTTTTTTTAGAAAAGCTCTATGTATTAACTTTAAGAAT…
Fah-sgRNA	GGCCTTGTTCACATATAACTNGG	GTCTGTGTTCACATATAAGTTCG					0.004364	4	19,17,16,2	.T.TG.............G.	0	chrX:46647018-46647040	-	chrX	46647018	46647040	TGCAGTCTGTGTTCACATATAAGTTCGATC	51.6873	GCTATTGATGAGATATAGATAATATACGAACCATAAGCCATTTTGGTGCCTGAGTTGTAAGAAAGAAATGGAGGCAGTTTACTAAGGAAAACAGTCTTACACTTTTGAATTTAGTATCAACTTATGAAGTTGGTGAGGAGTTGGGAAGTAGTAGATGAAGGTGCAAGCCCACCTCTAGTGTCAAGCAAAAAGAATATGCAGTCTGTGTTCACATATAAGTTCGATCCTGAAAAGGGATCATTTATTGTGCTATGGATTTTTTCCAGAGTGAATGAAAATCCCAGCAATCTATATGGCATGGGAAGACAGAGGGTCTGGAAACCTGAGATATGGCACAGAGGGAAAGAAATCTCATGGCCCATTTAAGCTATGCTTTCAGGCAAGCATTTAGGGAGGGTG…
Fah-sgRNA	GGCCTTGTTCACATATAACTNGG	GGCTTTGTTCACATATATTCTAG					0.004351	4	17,3,2,1	...T.............TTC	0	chr16:53895989-53896011	+	chr16	53895989	53896011	CTAGGGCTTTGTTCACATATATTCTAGCCT	40.7913	TGGGCATAATACTTGTTCACAGCAGTAAAACCCTATATAAGACAGAGATATAAAATTATGATTATTTATATTCTGGGAACCCAACCCAAGGTATAGAGCAATCAGGCAAGTGGTCTACCATTGAGCTTACATGCTCAGATCTATATAGCTTCTATGAACCAGCATAGAATTGGTTCCCTACAAGACTCAAAATGTTCTAGGGCTTTGTTCACATATATTCTAGCCTATAGAATTATGAAAAATTAGTGGTTAAGATACTTAGTCTATGTATAATCACCTATCTACCTATTTCCAAGACACATTGGAATGTCTTTGTAGGGAGTGTGTGTGTGTGTGTGTGTGTGTGTGTGTGTGTGTGTGTGCAAATGTAATAAAGTATATTTACAAATCAATGAATAT…
Fah-sgRNA	GGCCTTGTTCACATATAACTNGG	GGCTTTGTTCCCATCTACCTCAG		TRUE	380674	Rdh18-ps	0.00431	4	17,10,6,3	...T......C...C..C..	0	chr10:127816041-127816063	+	chr10	127816041	127816063	AGATGGCTTTGTTCCCATCTACCTCAGCAG	30.4689	GACTGAGCAGTTGTGGCATCTGTCCAAGTCAAGGAATGGGTTTGACAGTGGGCCTGTTTCCACCCTAGTTAGCACTGACTCTAGGCTCCTCTGCTCCCCTTTATGCATGAAGAAGAAAGTGTTGGTTGGGTGGGGTACACTGCCTTTTGGGAGAAAGTGTTTCCTAACCTGGCTGAACTGGACTCCTGGTCCCAGTAGATGGCTTTGTTCCCATCTACCTCAGCAGATCAGAATAGCCCAGAGATCAGAAGAGCTGTCTTGTTAAATATTCACATGGTTTGGCCAGGAATGAGATCAGCCCACCCTCCTCAGGACAGAGTAGAGGAACAGCTGGGAACTGTCCTTTGGCTTGTGTGAGAATCTAAGGATAGATGGATGGATGGACTGAGGGACCTCCAT…
Fah-sgRNA	GGCCTTGTTCACATATAACTNGG	GGCCTTGAACACATAGAAATCTG		TRUE	50794	Klf13	0.004294	4	13,12,5,2	.......AA......G..A.	0	chr7:63923306-63923328	-	chr7	63923306	63923328	GGCTGGCCTTGAACACATAGAAATCTGCCT	29.1016	TTAGGCACCCTGTGGCACCTACCCACCCCTGCCTGCGTGCATGGATGTTGCCTGATAAAGCAGAATTTCATGTACTGAAGGGGTTTTTTTTTTTTTTTTCTTTTTTTTTTTGGCTTTTGGTGTTTTTGTTTGTTTTTCAAATCAGGGTTTCTGAATGTAACCAGCCATGGCTGTCCAGGACTCCCTTTGTAGACCTGGCTGGCCTTGAACACATAGAAATCTGCCTCTGTCTCCCAAGTGCTGGGAGATACCACACCCTGAATTGTCCTGGAAGTTTTTAATGTAACTCTTTTGCTTGTAAGTTCACCATGTGAGTGCAGTACATTCCAAGGCCAAAAGAGGGCTTCAGATCCCCTAGAGCTGGAGTTATAGACAGTGGTGAGCCACGATTTCAGTGTT…
Fah-sgRNA	GGCCTTGTTCACATATAACTNGG	GGCCTTGGACACATAGAATTTTG		TRUE	72735	Eldr	0.004239	4	13,12,5,2	.......GA......G..T.	0	chr11:16941865-16941887	+	chr11	16941865	16941887	CACTGGCCTTGGACACATAGAATTTTGCTT	36.6894	AGGTGCCAGAGGCTGCCACCCACAGGAGTGCAGCAGTGCACATGCTGTGGGGATGAAGAAGAAGGAGCTCGAAGAGGACACCCTGACAGTAATCAATTCCCATTTCCTGCACATACCTCTGTTCTTCTAACATTCTGCTCTGCTTTCATCTCATTAAGAAAGAAATTATTTTCATTGGCGTGATACAATGAGGAAACACTGGCCTTGGACACATAGAATTTTGCTTCTAGGCTCAGTGCCCATCGTCTTCATGACTATGGTCAATTAATGCAACCTTGATGAACCTCAGTTCTCTTCTAAACAAATGAAGATAATGCCACACGGATAGCTGAAATGACAGAATTGTGTAAACACTCTAGGAGACATTCCCTGGCTTTGTGACACAGGCTGTAACTTGCA…
Fah-sgRNA	GGCCTTGTTCACATATAACTNGG	GATCTTGTTCACCTATTACTAAG					0.004234	4	19,18,8,4	.AT.........C...T...	0	chr5:87855761-87855783	+	chr5	87855761	87855783	ATCAGATCTTGTTCACCTATTACTAAGTCA	25.0881	TCATGAATTGATGTAACAGTGAGAGTTAGTCCCCAGGCAGTGGAGGACAGTCAGGGTATAAGAATATGTTTTTCTTTGAGAATACAGACAGATTTCTTATTAGAAAAAAGTGTAAAATAAATAATATTTAATGTATATATGTGTCAAGGTTGAGAGCCATTTTTTGCCTGCATAGGGAATGCAGATATTTCTGAAAATCAGATCTTGTTCACCTATTACTAAGTCAAGCCTCAAGGACATCAAATTCAACACACTGCCCTTTAACTCAAGCAACCTGATCTAATACTATGATTGTTGTGTTGTAACTTATTAGTGGATATGAAAACTGAGCCTGAGTGCTATTTGAAGGTAACAGTAAACTTACATAATTATTTCAAGGTCAATCAGACTCTATTTACT…
Fah-sgRNA	GGCCTTGTTCACATATAACTNGG	GGCTTAGTTAACATATAAATTGT					0.004154	4	17,15,11,2	...T.A...A........A.	0	chr15:13236826-13236848	+	chr15	13236826	13236848	ATGTGGCTTAGTTAACATATAAATTGTCCC	33.4021	ATGGTCTGTAAAGTTCTCTCGCATGCTGTCTTAGTGGGTACCAAGTCATTACTCCTTAAGGAAGCAGGTTCCTGCGAGCCTCCCACCACAGCATTTTGTCAACAGAAGAATACATATCTTTATGTGTGTTTCTGCAGTTGACTTAACACACCCTGGATTCTTTACTGTTGAACTTATGGTCCACAGCCCTGTCCAGATGTGGCTTAGTTAACATATAAATTGTCCCCAGCCACATCATCAAATCATACTTATACTTAAAAACACGAGATGGTATTTCAACATGCCAAATAGAATGATATTAAAGGTAAAATCGCGCAAAAACAGCACAACCATTTTACAAAGATGGCCCTTAAATGGACTGGGAAAACACTGTCTGCTCAGTGTAAGATACAGGAGAAG…
Fah-sgRNA	GGCCTTGTTCACATATAACTNGG	GTCCTTGTGCATATATATCTTTG					0.004132	4	19,12,9,3	.T......G..T.....T..	0	chr5:78267259-78267281	+	chr5	78267259	78267281	AAATGTCCTTGTGCATATATATCTTTGGGG	33.3791	TTGGTGATTTTCAAATTTACTTACTTACCTGAGATAGCTGTTATAATTAAAGTGAGTGGGATATGTTTTTTCTATATATTTATCTGTTTATTTTGTGTCTGTATACATGTCTTTACAGATATTAGTTCTTTTTGATGGATATGTTTTCTATGAATACAAATACATTTGTATATGTATATTTACAAATTACTTTATTAAATGTCCTTGTGCATATATATCTTTGGGGACATAACTATCCAATAGTGTAGGTATATAGGAAGTGATTTTAAATATTAAATATAATATAGAATTTCTAAGTTTAATTCTAAATTATTTAATCTTAGTCATAGGTCCAATAACAGTCATTGTGTGCTTTCATCTATTTCAGTTATTAATAATGAATATTGTCAAACTTTTAAA…
Fah-sgRNA	GGCCTTGTTCACATATAACTNGG	TGCATTATTCACATATAAGTATG	TRUE		67876	Coq10b	0.004101	4	20,17,14,2	T..A..A...........G.	0	chr1:55059832-55059854	+	chr1	55059832	55059854	TGTTTGCATTATTCACATATAAGTATGTTT	39.2852	GTCTGGTTTTGGCTTCCTGGACTACACTCTGCCTACCAGGCTGTCCATGAAGTTTTGCTGATCTTCCTCCCTCTGCGTTTCAAAGTGCTGGGATTGCAGGATTGTACTGCGATGCCAGGCTGTTAGTCTGTTTTAGTGTCCGGGTGTTGCTAAGCTCTTTTCCTGTCACCTAGAATGCCTACTACACCGCCCCATTTGTTTGCATTATTCACATATAAGTATGTTTCTATATTCCTATGTATTTCCATTTTACTATTGAGCTATAGCCCCAGCCCATTTTGTCTTGAGACAGACTTTTACTAAGTTCTCCAGGCTGGCCTTAAAGTCAAGCTATTGCCTTAACTTCCTGAATATTTGAGATTACAGGCCTATGCCAGTAAGCACAGTCCTATTTATGAC…
Fah-sgRNA	GGCCTTGTTCACATATAACTNGG	GCACTTGTTCATATATAACAGGC		TRUE	268890	Lsamp	0.004038	4	19,18,9,1	.CA........T.......A	0	chr16:40352767-40352789	-	chr16	40352767	40352789	TGATGCACTTGTTCATATATAACAGGCTCC	55.1666	GATGCTCTATTGAGCGTTCTTTTTACTATGTTGCAAAGAAGATGATAGACCTAGAAGCACCAGAAATTCTGAAACTTTATAAAGCATGATCTTATCAATAATGCATGCCTTCCCCACAGCCTGGTGAAAATAAATTATTAATATGCCCAGTTTTAAAGAGGAAAGCAAGCTGGGGCTGGAATGTTTTTTACAGTGTTGATGCACTTGTTCATATATAACAGGCTCCAATGATTGTTATGCTAGCTACATTGTGTAACACCCTGATATCGGTGCTCATGCTTCTCACAAAACAAAGGTGCCTTGGGTTCTCAGTAGTTCTGAGGACAACATAGGATAGTGTTATGTTTAGTTCAGATGTTCTTGATATAAGAAGCCCTCTCAGAGCTATTCGTCCTCATC…
Fah-sgRNA	GGCCTTGTTCACATATAACTNGG	TGCCTTCTTCTCATCTAACTGGA					0.004006	4	20,14,10,6	T.....C...T...C.....	0	chr4:52732641-52732663	-	chr4	52732641	52732663	TGCCTGCCTTCTTCTCATCTAACTGGAGGT	40.1768	TCATCAATAGGAAAGGTCATGGTTTGGCCTTTGATTTTTTATTAATTTCTCTCATTCTTCAGAATGGCTGAGAAGGGAAGAGTTCCTTAGTGTATCACTTGAAGAAGCTCAGGGGGTCTACAGGTCAGACATCCTGAGAACTCGTGTCTGTTGTGAGAAGTACAGAGAGAAGTAAGAGGAAGTCTCGTGCGCTCACTGCCTGCCTTCTTCTCATCTAACTGGAGGTAGGAAGGAGAATCACAGGCACACCAGTGTTTTAGTAACAGTAATTCATGCTTCTATTGAGAATGACACATGCGATTTCATCCTTATAGACAGCTCTGCTTTAGAAACTACTACACTCTCTAGTTTTCGACCGTAGCTCAGCGTTCAAGTAACTGTATCAAGTTGGGAGCCAGA…
Fah-sgRNA	GGCCTTGTTCACATATAACTNGG	CACCTTGTTCACAACTAACTCTG					0.003976	4	20,19,7,6	CA...........AC.....	0	chr17:40557428-40557450	-	chr17	40557428	40557450	AAATCACCTTGTTCACAACTAACTCTGGTC	28.8184	ACAGCAGTAAAACCCTAACTAAGACATTTTCCTTGAATTTGGGGGGTTAAATGAATAGGATGTAGAACTTGAAAGAGAGCCTAGCAAGAGGCAGAGCAGGTATGACACCAGGGCCTCTAGATAACCATATTAGAACTCCCACTCATTTGTCAATATGGTCAAGGTTTCTTGCACAGAGTAGAAGACTTGCCTGTAAAAATCACCTTGTTCACAACTAACTCTGGTCCATTAAAGTCTATGCGGAATTCTTTGGAAACTTACTGTGTCCACTTGATATTTCTGAGCACCACATTTGGCCGGACCATCAATAATTTAGACAGATTTAAGTTGTGTTGATTAGAATTGGCCTGATCTTCAAGCAAAGTTTGGTCTTGGTCAAAGGCACAGGTGTTCATCTCA…
Fah-sgRNA	GGCCTTGTTCACATATAACTNGG	GTCCTTGTTTACTTATAACAGTG		TRUE	16979	Lrrn1	0.003938	4	19,11,8,1	.T.......T..T......A	0	chr6:107540806-107540828	-	chr6	107540806	107540828	TGACGTCCTTGTTTACTTATAACAGTGTCC	33.628	GTATGTGCGGCTCTTTGTAAGTGATCCTTGTTTCCATGACCTTAGACACACACAGAATTCAAAGACGATATTTCAGACTTCCCCCATTCAGGTGCCAATGAAGATCTGCTAGCTGTAACTGGAGAGGCTGTGAAGTTAACCAGACTCCAGTGAAATGACTGCTCTGAAGCAAGCTCACTTCCCTGCCCCACTTGTCTGACGTCCTTGTTTACTTATAACAGTGTCCACGGAGGGTTTTCCTGCATCTTATAACACAATGGGTGGACCACGGTGTAGTAAATGACCCCACTGTGCTATGTGGACTTTCCAGTCAGCAGAGTCAGCAGAGTCATCAGCCAAATCAGCTTTATTAAATATACTGCCCAGGATATTTTGTTATAGCTACAGGAAATGGACTAG…
Fah-sgRNA	GGCCTTGTTCACATATAACTNGG	TGCCATGTTGACATAAAACTAGC					0.003928	4	20,16,11,5	T...A....G.....A....	0	chrX:133171318-133171340	-	chrX	133171318	133171340	ATTATGCCATGTTGACATAAAACTAGCCAG	23.1965	CCTGCTCTCTATTCTACCTGCAAAATCTATTTCCCTGTCCCAAGGGGATCCTTGCATCTCTCATTAAGCTGTCCTTGTTCCTAACCCTCCCTGGGTCTGAGGACTGTAGCTTGATTGTCTTCTACTTCACAGTACAGCTGGATCATATAGAGGCATTTTCTTACAGTTGGGGTTCCCTCCTCGCAGATGACTTTAGATTATGCCATGTTGACATAAAACTAGCCAGGACAGTATGCAAAAGGATAAAAAGTATCAAAAGCAAATAAAATATACATCAAATTTCAAAGATTCAGAAAATGAATCAAATAGTTCAATAATCTCATATTTATTACATCTTAAAACAATGTTTTCTATAGGGTCGATTAAAAAATTCTCATGGAGACAGGGAGGTGGGGAGAA…
Fah-sgRNA	GGCCTTGTTCACATATAACTNGG	GGCCTTGTGCACATAAGACATGA		TRUE	327747	Mettl24	0.003879	4	12,5,4,1	........G......AG..A	0	chr10:40799798-40799820	+	chr10	40799798	40799820	CTGTGGCCTTGTGCACATAAGACATGATAT	31.6646	ACCAAACTGATGGAGGCATTCTCTCAACTGAAGATTCCTCTTCACAGTTAACTCAAACTTGTATCAAGTCGACAAGAAAGAAAACAAAACAATACAACACAAAAGAGTAATAACAAAAACCTAACCTGCTCACCACACTTTGTTCAATTGGCCACAGGATTAAGTTCCTTCCTTCGTTGCTGGTGTCCATGACTCTCTGTGGCCTTGTGCACATAAGACATGATATTTAGGCATATCATTTGCTCTACCCATGCCTTTCATTTAGACTTTTATGAAAATTACAATTAATAGAATTTATGTAAACTTGCTAAATGTAGTGAGACTTTTTACTTCCACACTCAACTTTAGGGACATTAGAGTAAAATTCTCTGGCTTTTACTAATTCCTGCCTATTACTGT…
Fah-sgRNA	GGCCTTGTTCACATATAACTNGG	GACATTGTTCACTTATAATTATG					0.003844	4	19,17,8,2	.A.A........T.....T.	0	chr13:39850316-39850338	+	chr13	39850316	39850338	CTGTGACATTGTTCACTTATAATTATGTCA	39.5272	CTTTCTCTAGCTCCTCCATTGGGAGCTCTGTGATCCATCCATTAGTTGACTGTGGGCATCCACTTCTGTGTTTGCTAGGCCCCGGCATAGTTTCTTTAATTCTATTCATGATAGTAACTCGCACGTCCTCAGAATTCCTTCTACTTTCCAACATTCAAAAAGGCAGCACACTCCTTCCCTGCCTTTGAAGAGCTTCCTGTGACATTGTTCACTTATAATTATGTCATGTTGCAGTGTACCGTGTCATTTTATGCTGCATGGTACCAATCTGGGACTTCGCTCATGAGGTGAATTATTTCCCTTGTTCAATTAGTTTGAATTTTCGAATCTGAGATTAGTTAATTAATCTTTGCTGACTTTCGCTCTCATCACAACTGAACCGTAGGAATCAAGATATCA…
Fah-sgRNA	GGCCTTGTTCACATATAACTNGG	AGCCTGGTTCACCTAAAACTATG					0.003835	4	20,15,8,5	A....G......C..A....	0	chr7:129150237-129150259	-	chr7	129150237	129150259	AATAAGCCTGGTTCACCTAAAACTATGTAA	31.6776	TGTATATATTACAAAGACCCCCCCTAAGGTTGGGGAAAGAGCCAGTAGAGAGAATGAATGAGAGATAATAGTGTTCACATGGTCTTGCAGATATATCTGTCCCTCTCTGTGAGACAGCAAAACCCCAGGATTCAAAGCACATTGAGCAGAGGACACAGAAGGCTTTACCTTAGTAACAAGAGAAATGAAACCCTAGAATAAGCCTGGTTCACCTAAAACTATGTAAAAGTAAGATATGCAAGATGAAACTCTTTCCAAGTCAGTTAATTTTATCATGTCATAAACATGCAATAAAATTTATAGAAACCAAAAGATGTGTGTGTGTGTGTATAGTTTTTATTGGTTAATTGCATTTATTTATAACTTGTGGGTGTGGAGATCAAGAGAAACCAGATACAT…
Fah-sgRNA	GGCCTTGTTCACATATAACTNGG	GGTCTAGTACACATATGACTCTG					0.003804	4	18,15,12,4	..T..A..A.......G...	0	chr5:80885729-80885751	-	chr5	80885729	80885751	TAATGGTCTAGTACACATATGACTCTGTGT	38.2775	ATCTTTATATTTTCTTTACAAATGTGGCAAATGAATCTAAAGTTTAAGCAGACAAGGTTTGATTATTTTACGTGAACATAGTAAATTCTTCTGTGGTTCATTTTGAGAGAAATAACAATGTACTGGGTGGGGGGGAACCATAGGACAGCCAGTGTCCCTTTTCCTGCTGTATGGTTTTAGCCTGTTTTTTTTTTTCTAATGGTCTAGTACACATATGACTCTGTGTTTCTCTCTCTCTGTGTGTGTGTGTGTCTGTGTGTGTGTAAGAGAGACAGAGAGAAAGAGAGAGCAAATGTAATAACAATACTTTAACTTGTAACCTAGGGTAACTGTCAGCATGACAGACCAACTTATAACTGAAATCAAACTCCTAAAGTGCTTTTCAATTGAAACTGATTT…
Fah-sgRNA	GGCCTTGTTCACATATAACTNGG	GGGCTTGCTCAAATCTAACTCTG		TRUE	19281	Ptprt	0.003795	4	18,13,9,6	..G....C...A..C.....	0	chr2:162490426-162490448	+	chr2	162490426	162490448	TGCAGGGCTTGCTCAAATCTAACTCTGATC	24.7811	AGCAGTACCACCTGTGTCATCACCACCTTGGAAGTGTGCCCTGGAGCTTGGTGGCCTCCTTGGTGGGTACACAACTGAAAGCAGTGACTTACTCAGTCCCTGAATCTATACACAGCAAACAGTTCAGCAATGAAAGGTTGGGCTGACATTCCAATTGGAATCATTTGTTTACATGCCCACTCTCTGTATCCTCCTCTGCAGGGCTTGCTCAAATCTAACTCTGATCCAGCCCTGCCTAGTACATATAAATGTTGCTCAATACAAAAAAGCAAAAAACAAAACAACAACAATAACAAAAAACCTACAAATGGATAAAAGTGTGAACCAGTGCAAGAGGAACCATAAAACATCATTAAAGAAATATTCATAGTCATTTTTATATGTGCAATAGGAACCATA…
Fah-sgRNA	GGCCTTGTTCACATATAACTNGG	GGCATGGGTCACATACAACTTGT					0.003794	4	17,15,13,5	...A.G.G.......C....	0	chr15:29199156-29199178	+	chr15	29199156	29199178	GTAAGGCATGGGTCACATACAACTTGTGAT	33.0933	TTAAAAGCCAGTAGGGTTTGGTTTTACCTTAGGTGCCTGGTTCTTGGTCAACCCAATAGTCTTAGGGATGTGTTATATCTCATGAGATGGGCATTAAATCAAACGTTTAATCAGTTATTAGTCATTTTCAAGTTTTCAAAGGAAAAACTGAAATACCTTAAAAAAAAAAAAACTTCAAACCCTTTGCTCTACAATAGTAAGGCATGGGTCACATACAACTTGTGATAATAACCAACTGATAACTGATTGACTTTTTGCTTAAGGCTTACCACCATCGCCGAAAATCTACAAAAAAATAGAAGGTAGCTAGCTGGAAAGAGGGCATAGCTTATTTGGGATATGAAGGGTACAAGAGAAAGAAATGGAAATGATTATGTTTGAGATGTGCTATGTATATGT…
Fah-sgRNA	GGCCTTGTTCACATATAACTNGG	GGTGTTGTTCACCTTTAACTCAG					0.003752	4	18,17,8,6	..TG........C.T.....	0	chr10:127920160-127920182	+	chr10	127920160	127920182	GCATGGTGTTGTTCACCTTTAACTCAGGAG	16.4753	AGCCCAAGCTTCAGAACCCACAGTTTGAAAGGCTGGGTGAGTTCTCTTGCATTCTTCATCCAGCCCATCCCAGAGATGAGATTACTCAAGCTGGAAGGGAACTCTTTAGTCTCTGCAACTTTTCTGTGAATCTAAAGTCATTCTAAAATAAAAGTTTACTTAATTAAAATACACACACACAAGCTGTGTGAACCAGGCATGGTGTTGTTCACCTTTAACTCAGGAGGCAGAGGTGGGTGGGTCTTTGTGAGTCCAGGGCCAGCCTGGTCTACCTAGTGATTCTAGGACAGCCAGGGCTGTATAGAGAGACCCTGTCTTTAAAAATTTTTTTTTAATTAAAAATCTGGATGTGATAGCTCATGATTATGAACCCAGTGCTGGGGAGTGGGTGACAGGTGG…
Fah-sgRNA	GGCCTTGTTCACATATAACTNGG	GACAGTGTTCACCTATAACTCTG		TRUE	27999	Fam3c	0.003741	4	19,17,16,8	.A.AG.......C.......	0	chr6:22315695-22315717	+	chr6	22315695	22315717	ACGTGACAGTGTTCACCTATAACTCTGCTT	45.1474	ACCATGACCAACCACTACAGGTAACTAGGAAATGCTGAGAAAGTCTTCCCTAGGGAAGGGTACACCAATTGATTACCTAGGTTTTGCTTTGGTTTTAAGGCAAACAGGGCCAAGGAGAGGAAGGCTCAGTAGTAGCATGCTTGCTGGGCAAACAAGAGGACTCGAGTTTGATTCTAACAGCACACTTAAAAGCCAGACGTGACAGTGTTCACCTATAACTCTGCTTCCAATAGAACAAATTCCAGTTCCTAACAAAAATCTAGACTGGAAGACCACAACAGCCCCTGTAAGAATAACAATGAAGGGAGACAAGCAAGGGGGAGCAGCTGGAAGGGCGCAGGCATGAGTCAAGCCAAGTTAAATGACATCTCTGAAACTTGAGCTACATGGCAGCAGATC…
Fah-sgRNA	GGCCTTGTTCACATATAACTNGG	GGGCTTGTTCAATTATATCTGGA		TRUE	73348	1700045H11Rik	0.00372	4	18,9,8,3	..G........AT....T..	0	chr4:150837856-150837878	+	chr4	150837856	150837878	CCTAGGGCTTGTTCAATTATATCTGGATCG	38.2332	ACAGAAGTGACTAACAGCTGGCGATTGCGCAACGTCCTCTCATGGGCATTTTCCATGGCTGGGAAACAAACTCAAGGGCACAGTGGGACACAGTAAAGTGTTCACAGACATCCTGAGGTGCAGCATCTACAGACACATGGAGAAACTTCTGGTTGGGTTCCTGGAAGGACTGAGGTTTGAGTCATAAACTTCTGTGCCTAGGGCTTGTTCAATTATATCTGGATCGTCGTGATTAGACACGATCAGAATCAAGTGCTATCAAAGGTTGATCTTTAAACATTTTATAGGTACACAATTGCCCTTTATTCATTAAAAAAAATGAATTCCTAATCTTCTGAAATCAAGAATCAGCCAAAGAAACCCATGTGGACCTTACTCTGCAAAGTTAACATTGCACAG…
Fah-sgRNA	GGCCTTGTTCACATATAACTNGG	TGCCTGGTTAACATATAATTAGT					0.003687	4	20,15,11,2	T....G...A........T.	0	chr1:71792749-71792771	-	chr1	71792749	71792771	TGTATGCCTGGTTAACATATAATTAGTTGC	33.1776	ATAAATCAAATCGAAAACGTCTATAAAGAGTGCAGCATGGAGAATGGGTCATAGAACATGTCCTTTGCATGATTCATTGTGATGGTTACTTTAAAGTGTTATTCTGACTAGGCACAGGTATAATCAACCCGTTTAACCAACTGGAATTCAATTATTCAATCAAACACTAATTTTCAGATTGCTGTGAAGGGATTTTTGTATGCCTGGTTAACATATAATTAGTTGCTTTAAGGGATTATCCTCTATAATCTACCTGCACCTGACTCATTTAATTGAAAGGTGTAAAGAATAACAAAAGAGAGGCCCCTCTGAAGAGCAAAGGCCGCCTGCGGATTGCAACTTCACCTCCTGCCTCTTCCTGAACTATGGTTTTAGATGTGCCTGGCCACCAGTTCCCAC…
Fah-sgRNA	GGCCTTGTTCACATATAACTNGG	GGCCTTCTCCACACAAAACTGGC					0.003663	4	14,12,7,5	......C.C....C.A....	0	chr17:85912983-85913005	+	chr17	85912983	85913005	CCAAGGCCTTCTCCACACAAAACTGGCTTG	26.7345	AGAAAGCTGAGGAATCCCTGACTAGAAGGCAGGGCAGGTAGAAGAATCAAAATGCAGAGGCAAGGAAATCTGCTCTGTGATTGGCAGGTCTTGAGGACATCCCCTCCCGTCCACATGTGACTAGCTACATAGTGTAAAGGTATCCCCTCAGAGTGCTGAGTGGAAAGGTGAAGGCCAGGGTGAGCTACTCCTTACTCCAAGGCCTTCTCCACACAAAACTGGCTTGTCCAGCAACCCTAAGCCAGCCCTAGGCTATGCCTACTATGTGCCCACCATAGATGGGAGGTAGGGAGATATTCAACATGCTTGGATATCTTCTTGACACTCCCCACTCCATCCTTCCCAGAGACATAACAGCACACCCAGATGTGATGTGATGTGTCAACACCTTCCACCCCC…
Fah-sgRNA	GGCCTTGTTCACATATAACTNGG	GACCTTACTCACATATACCTTGC		TRUE	234515	Inpp4b	0.003582	4	19,14,13,3	.A....AC.........C..	0	chr8:81413202-81413224	-	chr8	81413202	81413224	AAATGACCTTACTCACATATACCTTGCATT	31.2258	TTTCCCCATGAATTATTCTTCATTTAGATAGCCTTCGTTCTCTACTCAGAGAGTTGATATTTTACCACTCAATAAATGGTGTTACTCTTGTAGCTCATTAAATTTAGTTACATATCAACCAATAAATATTTATAGCATGTCATCTATGTGCTAGTCTACTCTAACTGCTGTGGCTTGAGCAATGACCCTAATAGGCAAATGACCTTACTCACATATACCTTGCATTCAGATCAGGGTGAAAGAACATGAATAAATCAAAGTTTTGTAAAGAAGAAAATCTCTAATAAATGCTATGAAAATATACAAAAGGTAATATGAAGACATTAGAAGCAGGAAACTGATTCATTGAGCCTGGTGAACAGGAGCTTTCTCAGCTGCAAGGATGTTTGAAGAGTGAGA…
Fah-sgRNA	GGCCTTGTTCACATATAACTNGG	GGTTTTGTTCAGCTATAACTGGA					0.003574	4	18,17,9,8	..TT.......GC.......	0	chr16:70100953-70100975	-	chr16	70100953	70100975	CTGCGGTTTTGTTCAGCTATAACTGGAAAG	47.0916	GTTAAGGGTATCCTTTATGTTGGGGTAAATAATTCCATTTTATTGAAATACAGTTTTGACATTTAAGGATAGCCCATTTTTTATTTCTCAGGGTAATGTAGCCTTGTCACAGATAAACCAAGAAATGTACTAGAATATGCAGATTAGGCAGTTACAGTAATTAACATATGCATCATTCAAAGTAGAAACTAATGTTCTGCGGTTTTGTTCAGCTATAACTGGAAAGTGCTGAAGTTTCAAGCATAGTTATAACTACCAGTGCTATATGTAAAGCAAAATATATCTCAAAAGAATGCAAAAGCAATGATAAATATAACAATTAAGAAAAACCAATTGCTGTGCATCCATTGTTTTCTACACAGCTGCTGGTTGTTTTTGGTATATGTGCAAGTGAATCAG…
Fah-sgRNA	GGCCTTGTTCACATATAACTNGG	GGCCTTGATCATATAAAACAAGT		TRUE	228432	Ano3	0.003553	4	13,9,5,1	.......A...T...A...A	0	chr2:110748623-110748645	+	chr2	110748623	110748645	CCAGGGCCTTGATCATATAAAACAAGTGCT	25.5973	GGTGATGAACACGTTGGAGCAAATGGGTGAAGACAGAAATGGAAAGATTATGGGTGTGGTAGCATTTTAACATGGGCAAAATGTCAGTTTTAGAATCCAATATAAACAAGCAACTGTAAGTCAACTCCACCATTAGCATTAAACCTGAATTTTATTCTTTTTATTTAGAGGTTGGAGAGGTTTCTGGGGATTGAACCCAGGGCCTTGATCATATAAAACAAGTGCTTTCCCACTGAGATGTATCTCCAGCCTGAACTGCTAGAACATTTTATAATGTAACTGAAAATAAATATCATTCAGTATGTCGAAATACTGAAACAGTTGTATATAGTGAGAATCTTGAAGGCCGTGCTCTTATGGGAAGCAGGATAAAAATGCTTCACAAAGTTTTTAATTCCT…
Fah-sgRNA	GGCCTTGTTCACATATAACTNGG	TACCTTGTTCACATGTAGCTTGT					0.003548	4	20,19,6,3	TA............G..G..	0	chr12:60295978-60296000	+	chr12	60295978	60296000	CTCATACCTTGTTCACATGTAGCTTGTTAA	40.8436	CCCAGTCTCTCTTTCACACTCTTGCATGGTTTCCTTCTCCATTAGAAAAACATAAATAAAAAAATAAATGCATAAATACACAAATACATAAATATAACAATATTTTCAAATTTATTGTACCACCTGTCTGTGAAATATTTATCTCTTAAAATGTAAGCTGCCTTAACAATATAAGACACATTTATCCCTTGGATCACTCATACCTTGTTCACATGTAGCTTGTTAATTCTGACTATTTTGAAATTAATATCCTTACCAGATATGCTTTGCATGCTAGGAAAACACATAAGAAAGGCTGGGTATGGTGGTAAGTGAACACTCCAACCTGATAACATTATCCCCAGTGGCCTCTGGTTATATAACTCTATAGATCACAGGTGTTCAAGCAGAGTTGCTCAC…
Fah-sgRNA	GGCCTTGTTCACATATAACTNGG	GGTCAGGTTCACATATAATTATG					0.003532	4	18,16,15,2	..T.AG............T.	0	chrX:79700661-79700683	+	chrX	79700661	79700683	TACTGGTCAGGTTCACATATAATTATGGCA	45.4884	CTGTATTGCTCTCAAATCATATAATCTCTTAGCAACATAGTTAGGATTGTTTTAGCATTCTATTTTAAAGTGGCTTAACTTCTATTTGGAAGATTACATATTCTTTTAGAAGTCTTCTGATTAGCTCACCTTACTGGCTTAATTATTATAAATTATTCTATGCAAAATAGCATTTAAAAAGTATTGTAATTATTGGTACTGGTCAGGTTCACATATAATTATGGCAAAGTTAAATAATGTCTGTAAATGATAAATTATCTCTTTAGTCTGATATTTAATAATTTGTAATTTCAGTTTAGCTAAAATGTACCTGTATAGACATCAAAATCATAGAATATTGTTTAGCTAACTCACACTAGTAAGATGGGAGATTTAGCAAGGTTATTCCTTAGATAATGG…
Fah-sgRNA	GGCCTTGTTCACATATAACTNGG	GGCCGTGTTTACTTATATCTCTG		TRUE	268345	Kcnc2	0.00352	4	16,11,8,3	....G....T..T....T..	0	chr10:112444975-112444997	-	chr10	112444975	112444997	TATTGGCCGTGTTTACTTATATCTCTGGGT	38.1509	GTGAATTTTTTTTTTTAGGGTTTCAGGATATGGTATCTGAATAAACTGACTACAGAATTAGGCTAAAGACTCTTAAAATACTTGTCTTTTATAAAGTCAAACAAGAAATATGTTTGAAAAAAAATAAGACAATGCTATTCTTTCAGATTCTTTTCACTCTTTCAGAATTAGATTTCTTTTGAAGACCTTTATTTTTTATTGGCCGTGTTTACTTATATCTCTGGGTAATTTCTAGTGAAGGAAAACCCCTGTCTTTCAGACCTCTCATCAGTCAGTAAGAGAACTGACTGTGCTGACTCACAGAGTCTCCAGGTCACATGCAGCACAGATGTCACCCGTATTAGATCAAAAACAATATGGACTTAGTATGCCAAGAACACTTCGTAGACATGAAAGATT…
Fah-sgRNA	GGCCTTGTTCACATATAACTNGG	GGCTTTGTACACATAATACTTTG					0.003508	4	17,12,5,4	...T....A......AT...	0	chr11:26623657-26623679	+	chr11	26623657	26623679	TAAAGGCTTTGTACACATAATACTTTGAGA	12.5182	GAGCTCAGGGCATCTTTGACTGCACAGAGAGCAGGTCAGTCCACACTACATGTTACCCTGCCTCAAACTACAGAAACAAACAAAAACCCAGGGATGTAATGTATTTGTTTCTTTTAGAGTCTTACGTATTGTATCTTATTCATTTTTAAAATAACAAAAATACATGGAGAATTGATTTAAGTTTCTTTCTGCCTGTTAAAGGCTTTGTACACATAATACTTTGAGACTCTGCTGTGAATGGCTTTATTAAGGTCCACATGTTTTACAGTAAACACTAGAGCTTTAAACTGTAGGTGTCTTAGAATTACTTCATGTATTTATTTTATTAAAAATTCATATAAAATGAAAATGTTAAATTGTACAAAAAATAACACAATGGAAAATAAGACTTTCACGACC…
Fah-sgRNA	GGCCTTGTTCACATATAACTNGG	GGTCTTCTTCAGATATAAATATG					0.003508	4	18,14,9,2	..T...C....G......A.	0	chr2:98518012-98518034	+	chr2	98518012	98518034	ATATGGTCTTCTTCAGATATAAATATGAGA	34.6767	CATAATCAAACCACCACAGTACTATAATGAATTTTATCATTTTTCTAAAATTGGCTTCCTTTTTTGTAAAATGAAATTATTTCCTTTGTCTTTTCTTTTTTTGGTTGTCATTGTTTCTTTAAAAGCATGTAATATAACTTGTGCAAAAGGGTTACCCAAAAGTATACCTTTTCTTATTTTTCTATTCTTTTATTTAATATGGTCTTCTTCAGATATAAATATGAGAACACTTTGAAAAACATAAAAGAGAACAAAATATATGTATTTCAACATAATTACAAGTGGATTATATCAGATCTTTCTTCAGCAAACCATGTGGAACTTTGTATTGAAAAAATATAGAGAAACTGCATATAACAACCATGATATATATATATATATATATATATATATATATAT…
Fah-sgRNA	GGCCTTGTTCACATATAACTNGG	TTCTTTGTTCTCATATAACTTGC					0.003481	4	20,19,17,10	TT.T......T.........	0	chr1:18335231-18335253	-	chr1	18335231	18335253	ATATTTCTTTGTTCTCATATAACTTGCTCT	41.0047	GCCTCTGCCTCCTGAGTGCTGGGATTAAAGGCGTGCACCACCACTGCCCTGCAATAATGATCTTTATTTCACCCTATTTTTATTTTTCATCACAAAATATTCAATGTAGGTATGCTTCATCTCCATTTAACACATACCATTTTAAATATTATTTCACATACTGTCTGATTTGGTTTGGGATTTTGTTTGGATTACTATATTTCTTTGTTCTCATATAACTTGCTCTGAAGAAGAAGGTGGCTTCGACTTTTACCTTCCTGTCTTGACCTCCAAAGTGTTGAGAAACAAGTTGGGTATCACCATGCTCCGCAAACAATATTAGAATGAAACTAATTAATATCAACAAGGCTATTATTGTATGCTATAAGTTTGTGTAAAATCATACACCCAGACATTATA…
Fah-sgRNA	GGCCTTGTTCACATATAACTNGG	AGCCTTATTGAGATATAACTCGC		TRUE	382034	Gse1	0.003457	4	20,14,11,9	A.....A..G.G........	0	chr8:120285707-120285729	+	chr8	120285707	120285729	TGACAGCCTTATTGAGATATAACTCGCAGA	34.2372	CAGGCTTCCACCTCCCTTGCTTCCTATGGAAACAGAGCCCTGCCAGCACCTTCCCGTGTCTCTGATCATAAAAACAATACGTGCAGTCTCCCGTCGGCTTTATAATTCAGCGTGCTCCCGTGTGTGGGGCTGGCATTTGTAAGAGCAGCTGTAAGTGGGGTTTTTCTTTCTTCCTTTTTTTTTTGTCTCCCCTCTATGACAGCCTTATTGAGATATAACTCGCAGATCACGCAAGCCACCCACTCGGTGTATTCAATGGTTGAGAATTGAACACACACAACATGGTGTGCCCATCACCAGCTTAATTCGAGAACATTCCCACTGCCCTCCAGAACCCAACCAATCCTGTCTCCTGCGTGACTGGTCCCCCATCCTTCCCTCCCCAGCCCTGGCAGCCGT…
Fah-sgRNA	GGCCTTGTTCACATATAACTNGG	GGCCTCCTTCACAAATAGCTGGC		TRUE	56370	Tagln3	0.003439	4	15,14,7,3	.....CC......A...G..	0	chr16:45714838-45714860	+	chr16	45714838	45714860	TGCAGGCCTCCTTCACAAATAGCTGGCTAT	42.9643	AAGTACAGGAAGTCTTAGCTAGAATCTGCCAATCAGCTTAGCTTTCACACAGAGCAGGAGGAATACAATTATGATAGCAGGAAGGAGTGGGTCTGACGTGTACAGGATCTGGAGCAATGTGGAAGGCCACTTAGCAAGCCACCCATAAACATTGCCTTGAAGAAAGAGATGAAACATAAGTTTTTTCCTACCATAGTGCAGGCCTCCTTCACAAATAGCTGGCTATTGTGAGCACACATAAACTCAGAAAGAACTGAGCTTCAGGCAAGGGTAGGAGATCCAGGAACCTAGAAACACAAGTTCAACACCACCCACGCTCCTGTCAGCACAGCAGACCTGGAAGTGCCTGTACGACTGAGTTAGACACATTGGAGGGAAGGAGGTGTTATCTGACAAGAA…
Fah-sgRNA	GGCCTTGTTCACATATAACTNGG	GGGCATCTTCACACATAACTTGA					0.00341	4	18,16,14,7	..G.A.C......C......	0	chr1:102100907-102100929	+	chr1	102100907	102100929	TAATGGGCATCTTCACACATAACTTGAGAA	24.6774	ACAAACCAACTACCTTCATGTTCAGTGGGGGTTTTTATCTCAATAAAATAAGACATTTGCTATGGACTCTGTTCTCCAAATTTATCATGGCAAGTGTGCATTCACTCATTTCAAATGTACCCCATACCTACTGTCTCACACACAGAAATAATGCACACAAATTTTTTTAAGCGAAACATAGATAAACAATATCTAGTAATGGGCATCTTCACACATAACTTGAGAATAAAGCTGGGAAATTTTACCAGGATGATCATAACAAACACTTACTGGACTGTGCTGTACACTAAAATCAAATTTCCCATAACCCTACAAATTACTCATTCCAAGATTTTTCATGAATAAAAGTACTTGACATGAAAGAAAAAGAGCTCAGTCAACAGAATCATGATCCTATCA…
Fah-sgRNA	GGCCTTGTTCACATATAACTNGG	GGCCTTTCTAACATATGACTCTG					0.003405	4	14,13,11,4	......TC.A......G...	0	chr14:122058013-122058035	-	chr14	122058013	122058035	ACAGGGCCTTTCTAACATATGACTCTGACC	20.7884	CCTAGAGCCATTTGAAGAACTGATGAAGACTGCAGTTCTGGGGAGTCCAAATGTGCCCCAGCAAACACTGCTTACTGTAAGGCAGCCCATGACATCAGCAAGTAGACCATGGGCTGCTGGGAAACCCCACTCAAACCTGGCTTTTTGTCCCCAGTAGGAGCCTAGTTACCCAGTACTCCACAATGCCTGGGGAGTGACAGGGCCTTTCTAACATATGACTCTGACCAGTGGCTACATCCTTCCTCTTGTGACAGAGCACGGGTGCTCACTGACACCTGTTAGTCTGACTAACAAGGTATCTTGGCTGGGCTATTCCACCACAGGGATGCTTTCCCTTAAGCTCTGAAGCCTGCACGGCCCTGATCAAAACACAGGCAGAGCTGGTCTCTTCTCATCATC…
Fah-sgRNA	GGCCTTGTTCACATATAACTNGG	TGTCTTGTTCACATACACCTCTG					0.003401	4	20,18,5,3	T.T............C.C..	0	chr7:28355974-28355996	+	chr7	28355974	28355996	AGGTTGTCTTGTTCACATACACCTCTGAGA	34.0401	TGGTGCACGCCTTTAATCCCAGCACTCGGGAGGCAGAGGCAGGCAGATTTCTGAGTTCGAGGCCAGCCTGGTCTACAGTGTGAGTTCCAGGACATCCAGGGCTAAACAGAGAAACACTGTCTCGAAAAGACCAAAAAAACCAAAACAAACAAACAAAAACAATAACAACAACAAAAACAAATCAGGATGGGTTGTTAGGTTGTCTTGTTCACATACACCTCTGAGATGTGATCCAGGGACCTCGGGAACCAGAGCCCACTTTCTTGACAAAAAGTTGAGTTGGCCTAGAAGCAGTTTTGTGGCCTGCAGCCAGTGAACTACACTAGTGAGTACTGGCCTTAGAGGGTACCAGGCTTGCATGTCAGTTGAGGGTCGTTCACACAGCTAGGAGATTCACTG…
Fah-sgRNA	GGCCTTGTTCACATATAACTNGG	GGATTTGTTCCCATATAACGTGA		TRUE	70573	Tbccd1	0.003399	4	18,17,10,1	..AT......C........G	0	chr16:22829393-22829415	+	chr16	22829393	22829415	CAGTGGATTTGTTCCCATATAACGTGAAGT	52.7199	GTGAGACAGCCATTGCTGGCCTGCCTGAACTACATCCTGTAAGACAGCCTAATACATCACCTTTTAATGTGGCTACTGTTCCTTGAGAACACTAAAACACGCATCTGTACTGTATTGTAGAACCTAGTAATAATGGACTCCCTTGTGCTGAACTCAAGTTCTAGCAGTGAGCTGCTCAACCAGAAAAAAAAATCAGCAGTGGATTTGTTCCCATATAACGTGAAGTACTTTGATCTTATGCATTGGAGGGTATGGCCTACACTAAAAATGGGTAAAGTTACAGGTCTACAATAATGGATTCCTTTAAAAATAATCTTCAGGGCCGGGCGGTGGTGGCACACGCCTTTATCCCTAGCACTTGGGAGGCAGAAGCCAGCCTGGTCTACAGAGTGAGTTCCA…
Fah-sgRNA	GGCCTTGTTCACATATAACTNGG	GCCCTTATTCACATATAAGATGA		TRUE	231712	Trafd1	0.00338	4	19,14,2,1	.C....A...........GA	0	chr5:121383290-121383312	-	chr5	121383290	121383312	CTCAGCCCTTATTCACATATAAGATGACTT	25.3059	GAAGGCAGAGACAGGAGGATCTTTGTGAGTTCCAGGCCAGTCTGATCTACAGTTTGCTATATAGGGAGACCCTTCTTAAAAACCAAACAAGCAATACTGGAGTGGTTTGGACTCTCACTCACCTTCTTTGGGAGTGGGGGTGGGTAGTGGTAGGGACAGCAGACAGTCCTGTGGCCAGCTCAGCCAATGAGCTACCCTCAGCCCTTATTCACATATAAGATGACTTTTCTTCCCCAGAGACCCTCTTTCTCTGGGTAGCCCTGGCTGTCCTGGATCTCACTTTGTAGACTCACCCTGTGCCCTTGATAACTCCTAGGGATATTTACCTGCCTCTGGGTCCCCAGCGCCAGGATTAAAGGTGTGTGCCAGCACTGGCTGAGAACTGATGCTTTTCATATG…
Fah-sgRNA	GGCCTTGTTCACATATAACTNGG	GGCCTTGTGCACATACAAAGCCG		TRUE	14299	Ncs1	0.003344	4	12,5,2,1	........G......C..AG	0	chr2:31285752-31285774	+	chr2	31285752	31285774	CCAGGGCCTTGTGCACATACAAAGCCGTGC	40.4761	ATTACAGGCACATGCCACCATGCCTGACTTCTGTGTGGATGCTGGGGGTCAGATTCAAGTCTTCATGCTTGCACAGTTAGCACTTTACACACCAGACCACCTCCACAGAGCCCTTTTCTCTTTTCTGCAGAACTCTGTGGTTCCTTTGACTCCAAGAAGGCCTTCCTCCATTTCTCTGCTGTTGTCCAGGGTCTTACCAGGGCCTTGTGCACATACAAAGCCGTGCTCTACTGGAGCCGTGGCCCCAAACAGAAACTTTTTCTCTTTCCAAACTAAAATAACTTTGCTTTACATGGAAATGTGAAGCCGTGGGGTGAAAGCACAGCCTCTCCAGTCTCCATGAGAATACAAATCACCAGACTTCCTACCAACTGCTGCATGGTCGGTCCCAGGCTTGCC…
Fah-sgRNA	GGCCTTGTTCACATATAACTNGG	GGTCATGTTCACTTATAAGTAAG		TRUE	234889	Gucy1a2	0.003342	4	18,16,8,2	..T.A.......T.....G.	0	chr9:3664943-3664965	+	chr9	3664943	3664965	TATTGGTCATGTTCACTTATAAGTAAGTAC	49.023	CCTCTCCCCACACATGATCACTATCCACGTCTCCCCCCACCCCACGTCTCTTTCCCAGCTCCCTTTCTCCATCCACCTTGAATGAATATGAAGTTTTCACTTCTGAGTGAGATTCTTACAGCCTCCCTTAGGTTCTCTTTATTACACAGTTTCTTCAGGACTATGGATTGGATTGTAGCATGGTTATTCTGCACTTTATTGGTCATGTTCACTTATAAGTAAGTACAAACCATATGTATGTTTCTGCCTCTGGATTACCTCACTCAGGATGACATTCTCATGTTCCATCCATTTGCCTGCAAAATTCATGATGCCCTTGTTTTTAATAGGTCATTCATTGTATAATTGGACTAAATTTTCAGTATTATTTCTTTGGTTGAGGGTCATCTGGGTTGCGTC…
Fah-sgRNA	GGCCTTGTTCACATATAACTNGG	GTCCTTATTCACATATAAAGTGA		TRUE	14805	Grik1	0.003342	4	19,14,2,1	.T....A...........AG	0	chr16:87967968-87967990	-	chr16	87967968	87967990	CAAGGTCCTTATTCACATATAAAGTGAGGA	34.7136	TCCTAGTAGGCAGAGCATAAGAGTTTTGTGTCTCTGAGTGATTCCTCTGGATCTGAGATGACTCTGTCTGGGCAACTCATACATGAAAAGAGCCGCTAACCTTCTGAGATGTCAGGAGTGGAATGATGACTCATGAATATGCCTTTATTTCTTCTTCCATTTGGGCATAGAGGGTGCTCTCTCCTCGTGACATTTGCAAGGTCCTTATTCACATATAAAGTGAGGAAAAGCCTTGGCCTTTGGGGTTCCCTCATGACCTGGGAAATACAGGTTGGCAAGTAGAAACCAAAGGCAGTCTATCTCAGAATGCCCTCAGGGGTTATTACTGACTGTAGGATCTGCTCTCTTGGGTAATCAGCTGATGCACTTCCTCTTCTACTGTAAGGGTCACATGAGATA…
Fah-sgRNA	GGCCTTGTTCACATATAACTNGG	TTCCTTGTTCACATCTGACTCCG	TRUE		210044	Adcy2	0.003281	4	20,19,6,4	TT............C.G...	0	chr13:68642508-68642530	+	chr13	68642508	68642530	AGCCTTCCTTGTTCACATCTGACTCCGTGT	35.2081	ACAGATTATGACTTGACCTCCAACTACCAAGAGCTAGGTGGAAAGACAAGTCTGAAGGCATGTCACTGTCCAGAACTAATTTCAACTGTGTAGGAATCATACACTGGGGGTGGGGCACCCCTGCTCTTCAGGTAAGTCTTAGCACTTACATCATCAAAGTCAGCGATGATCTCATTCAGGAGCCGGAGGCATTCCAAGCCTTCCTTGTTCACATCTGACTCCGTGTAGAATTCCTTGAAGTCCGGAATGGAGGCAAACATGACACAGACACAATCGTAGGACTGGTGGTACAACTCCTGCACAGAGAAAGAGAGGACTTGAGCACCCGGTGACCTTCACGCCAAGGCCCTTCGGATGTGTGGTCTGCTGGAGATGGCAATGCTCATGGAGAGTGGGAGC…
Fah-sgRNA	GGCCTTGTTCACATATAACTNGG	TGCCTTGTTTAATTATAACTTGT					0.003253	4	20,11,9,8	T........T.AT.......	0	chr3:5162165-5162187	+	chr3	5162165	5162187	TTCATGCCTTGTTTAATTATAACTTGTCAT	24.7463	CTGATTTGTTGCTCGCCCATCACCTCATTACTACACCCCGAGATGGGCAGTGACTAGGCGTGAGTTCACTCTCACACTTGCGCACAAGGCTTGTTTACTAGTTAGGCACAGCGAAAGCCAGCGCCATCTTATAATGGCGATTGCTCGTGGCATGGCTCTCCACACTGGACTACCTATTCCAACCTTTTTATGAGTCTTCATGCCTTGTTTAATTATAACTTGTCATGCAGTGTTTGGCTGATAACCTTGAAAAGTAACAGGAGGATGACTGGATCTGAGGAAGAGGAGAGCTATGGGGATGAACCAGGAATAGAAAGAGGGAAAACTGCCTACAGGGCATACTATATGAGAGAATAATAATATATAAACAAAATAAATTACATATATAAATATATAATA…
Fah-sgRNA	GGCCTTGTTCACATATAACTNGG	GGCCTTGTTAGAATATATCTGGT					0.003245	4	11,10,9,3	.........AGA.....T..	0	chr19:19698391-19698413	-	chr19	19698391	19698413	TTCTGGCCTTGTTAGAATATATCTGGTCTT	47.6966	GGTAACTACATCATTTCTCCCTTTCCTCTCTTTAAACCTTCCTATTTACACCTTCTTATTATTTCAAATAATGTCCTCATTTTTTTGTTAACTGTTTAATACATTATGTGATTATATAAAAATGACCTCCATAGGCTCATTCATATATTTGGAAGCTTAGTCATCATGGAGTGGCACTAATGAGAGGGATTATGGGTTCTGGCCTTGTTAGAATATATCTGGTCTTGTTCGTGGAAGTATGTTAGTAGGAGTGGGATTTCATGTTTCCAAAGTCCAAACCAGGCCCAGTAGCTTTCGTTTTGCTGCCTGTAGATTTTGATGTAGAAATCTCAACTACTGCTCCACCACCATGCCTACCTGCATGCAAACATGGTCCTTCCCAGGATCAAAAGTCTCTGA…
Fah-sgRNA	GGCCTTGTTCACATATAACTNGG	AGCCTTGATCACATGTAAATTGT		TRUE	192166	Sardh	0.003235	4	20,13,6,2	A......A......G...A.	0	chr2:27217195-27217217	+	chr2	27217195	27217217	ACACAGCCTTGATCACATGTAAATTGTCAC	32.6148	ATGAGCCAGGGGCAGAGGCTCACCCCAGGCTCCTCTCTACCGTTTCCAGGTGTGCGATAAGCTTTGTAGGTGGCAGGTCTTAGATGCCTTTTTCATTATGTCGGTGTGTTCTGACAAGCAAGTACACCTTTTATAATATTAAGAAAGATGAATAAAGATAATTTAAAATTGCTTCCAAGATTGACAGCTGCTTGCTACACAGCCTTGATCACATGTAAATTGTCACATTCTCTTGACTTACTGGAGCTCTGAGTCACATACATAATTAACATGCATATTAAATATACACATCCTTAATGAGATACATATTCATCACGGGACCCGTGTCAATGCAGGAGCCGTTTCTTTGCTGTTTTGGGGTGTCTCTGGGATCCACAGCCTCCAGGGGTTGGGGCTCAC…
Fah-sgRNA	GGCCTTGTTCACATATAACTNGG	GGCTTTGCTCAGATATAACATGT					0.003226	4	17,13,9,1	...T...C...G.......A	0	chr5:80195577-80195599	+	chr5	80195577	80195599	TCTGGGCTTTGCTCAGATATAACATGTGAA	37.4869	AAAATGAATTTTTATCTATACTACAATTAAAAATATCTTGACATAAATTATAGGTAGCAGGAAACTGATATTTTATTGATCTCAGCTCTGGGTTCGTGAGTTCACATTTGATCATGTTAGAAAGTGTGAAAAAGATACTATCTGAAAGAAAAAAAGTCTCCTTTCTAGTTCAGAATTTCTTTGTTATTTTTTCATTTCTGGGCTTTGCTCAGATATAACATGTGAACTTCTAGAAATTCACACATTTCTGCTTAATAAATGAACCCTTGACACTTTTCTGTTATCAGAATGGGCATGTGGTAAAAATTCCATGACCATTGAAAAGGAGTGGAAATTTCCTCAAGAGCAAACTCTTGGCTCTTTCATAATCAGTTATATGAAAAGGTACAGAATAGACTG…
Fah-sgRNA	GGCCTTGTTCACATATAACTNGG	GGCCTTGTTCTCACATAGCCAGG		TRUE	382113	Slc22a14	0.003197	4	10,7,3,1	..........T..C...G.C	1	chr9:119334426-119334448	-	chr9	119334426	119334448	AACTGGCCTTGTTCTCACATAGCCAGGCTT	71.7244	TGTGGGCAGCAGGGAGTGCTAGACTGAACTATGTTGGGAGGAGCAGAGGAGTGGCTGCCCGGAAGGTGGATTGGGTAGGTGGAAAAGCTGGGTTGCTGTGTCTGCTTTCAGGAAGCTGCTTGAAGGAGGATGAGAACGGAAGTGGTGGTGAGCTGGCCGTGGTCCCCACGGCTTCCTCTTTCCTTGGATCACACCCAACTGGCCTTGTTCTCACATAGCCAGGCTTGCAGCAGCCACATTGCAAGCGCTCAGTTGTTACGTGTAGATGGCTCCCACTAGACTGACCTACTTTGAAACCCCCGCTACTGACCCCTGAGCCAGTAGCATCAACATCACCCCCTCTGTTAGATATGAGGCCTCTCTTTGTCGGGAGGAGGCACTGGGAAGATCATTTATCAG…
Fah-sgRNA	GGCCTTGTTCACATATAACTNGG	GGATTTTTTCACATATATCTTGT					0.003195	4	18,17,14,3	..AT..T..........T..	0	chr13:7024315-7024337	-	chr13	7024315	7024337	AACTGGATTTTTTCACATATATCTTGTTTT	22.5923	ACAGACATACATACATGCATACACAGAGAGAGAGAGAGAGAGAGAGAGAGAGAGAGAGAGAGAGAAATTAAAATATTCTTACATTCTTTACCAAAAGAAACAAAGGAAAGTAAAAAAAATTAAAAATTAATAAAAAAAACACTTAGAAAAACCTCATAGAAATCATCAATAGAGGGAGTAAAAAGGACAAAGAAGGAACTGGATTTTTTCACATATATCTTGTTTTATGATTTTGAGTGTAAATACAAAGGTTAACTCAAATAAGAAATAGTACACTTTAGGAACACATAAAATTAAACACAGATTGAAATAAATTAATGATGCATTTCAAGCAAAAAGCTTAAAGCATAAAGCAGGAACAACTGCTCTCATTGACATCATAGAACATTTTAGATGCAC…
Fah-sgRNA	GGCCTTGTTCACATATAACTNGG	GGCCTTGATCTCATATAGGTCAG					0.003191	4	13,10,3,2	.......A..T......GG.	0	chr13:48038622-48038644	+	chr13	48038622	48038644	CTTAGGCCTTGATCTCATATAGGTCAGGGC	40.8756	AGATGAATAAATAATTGAGGCTTTTGATTTTAAATTATAGGTCAAAGAGCAGAGGATAAGTGGAAAACCCTTATCCCAGACAGATAGTAGAAACTTACATTAATTCAAGTTATATAAAGAGAAGTGGGACATATATACCAACAGATAGATTAATCTCCATAGAAAGGAGAATGTAAGTATACAGATGAATAAATAACTTAGGCCTTGATCTCATATAGGTCAGGGCAGGAGATGGTAGGGAAACACTATCTCAACAGATAATAATATTTGTTTAGATTTTTTAATTGCCTCAAATTGTTTTAATTATCAAATTGCATGTGGTTATGAGTTTGGTGGTTATATTAAAATTCCTCTGGGAGAGAGGTCAAGCTATTAAATTAATCCAATATATACCTTTAA…
Fah-sgRNA	GGCCTTGTTCACATATAACTNGG	GGCTTTGTTCTCATATAGGTCAG					0.003191	4	17,10,3,2	...T......T......GG.	0	chr9:38234080-38234102	+	chr9	38234080	38234102	CTTAGGCTTTGTTCTCATATAGGTCAGGGC	45.0802	TATAAATATATTGAGACTTTTGATCTTAAATTATAGGTCAAAAAGCGGGAGATGAAGAAGCACTGTCTCAATGGTTAATAATCATTTAGATTGCTATAAATTAATTTAACTCTTACAAAGAGAAAGGGAATATATTACTCACAGAGATATTAATCTCGAAAGAAGGGAGAATTTAAGTATAGAGATAAATAAATAACTTAGGCTTTGTTCTCATATAGGTCAGGGCAGGAGACAGTGAGAGCATTGTTTCAAAAGATACTATTTGTTTAGATTGCTTAGTTGCTTTGAATTGTTTTAATTATGAAAATGTGTGATTGTGAGTTTGGTGCTTAAGCAAAATGCCTCAGAGAGAGGTGAAGCTATACTTTTTATGATTTCCAATTACTGGACTAAGGACAC…
Fah-sgRNA	GGCCTTGTTCACATATAACTNGG	GGCTATGTTCACATGTGACTAGA					0.003186	4	17,16,6,4	...TA.........G.G...	0	chr14:92526739-92526761	-	chr14	92526739	92526761	TTTGGGCTATGTTCACATGTGACTAGAGTA	42.8791	GTCCATGTCTGGATATTTAAAAAAAACTTGACACTGAATAAGAAGTTGACAACAAAGATCAGCAATTACAATGCTAAAACCATATTTAATTCCTAGAAATGGCTGAAATGACTTACAAAAGTATAATATTTGATTCCATTTATTAGTGAAACAAAATTGCTCCGATTGCATATACTTGTTGTGGCTAATGTTTCAGTTTGGGCTATGTTCACATGTGACTAGAGTAAATTGTATGAAAAAAATTACTCTCAATGAAAGCAAAATGAATATAAACACTCAATCAAGAAAACCAATTCTGATAAAGAACCAATTTTGAGATAAAATACAGTGATACACCCACACATTATATATATATATATCTGCAAGAATGCCCAATTTCATCTAACAAGGAATACCACT…
Fah-sgRNA	GGCCTTGTTCACATATAACTNGG	GGCCTTGTGCACACAAATCTCTG		TRUE	74552	Nipal3	0.003132	4	12,7,5,3	........G....C.A.T..	0	chr4:135466502-135466524	-	chr4	135466502	135466524	TGCTGGCCTTGTGCACACAAATCTCTGGGA	22.9442	AGGCTTGCCATCCAGTAAACATATACCAACTGTAGGGCTCAGGGAATTCTCTGAGGCTCGGTTTTACACTCTAATAACACCTCCCTTCTAGAATTGCAATATGTACAATCCAAACAGCCCCTGGTCCTCCTGCTTGTGGGTCCGAGACTAGGGCTTCTTCAACAGTTTTGGCTGGGGCTGGGTTCTGTGGGTAGAGTGCTGGCCTTGTGCACACAAATCTCTGGGAGTCATCCCCTATGCTGCATTAACTAGGTCTGCCTGGGCCTGCCTGACAGCCAGCACTTGGGAGGCAGAAGCAGGAGAACGAGAAGTTTTAGGTCATCTAATAATGAGTTCGAGGCCAGCCTAGGCTACATTGAGACTGCCAAAAAACGGGACGGGGAAGAAGATGAAAGAAGA…
Fah-sgRNA	GGCCTTGTTCACATATAACTNGG	GCCCTGGTTCACATTTAACAAGA					0.003091	4	19,15,6,1	.C...G........T....A	0	chr4:40933822-40933844	-	chr4	40933822	40933844	TTTGGCCCTGGTTCACATTTAACAAGAAGT	43.1808	ACTTGGGATAGGCTCTCAACAGGCCACTCTGAGGCTTATCTACAACCAAGAGGGATTTGCTGAAGTCCGGGGACTTAGGACTGGGTAGGTAAGACATCAGACTCGGTGGCAGTCAAGGTAAACAAACAGGACTCAGGGCCCAACCCAGCCCACTCCCACCCTTACCGGAACTGTTGACTGTTTTACATGACAGCTGTTTGGCCCTGGTTCACATTTAACAAGAAGTCACTGTGGGGTTGGGGATAGCTTAGTTGGTGAAGTGTTGCCACACAAGCGAGAGGATCTGAGTTTGATGCTAAAAGCCCATGTCTTTGTTTTATTTTTTAAAGCTGAGAATGATGGCACATATTTGTAATTCTGGCACTGGGAAAGTATAGCCAGGCGGATTCCTGGGGCGGG…
Fah-sgRNA	GGCCTTGTTCACATATAACTNGG	GGCCTTGAACTCATAGAACTCTG	TRUE		240752	Pik3c2b	0.003083	4	13,12,10,5	.......AA.T....G....	0	chr1:133107918-133107940	+	chr1	133107918	133107940	GGCTGGCCTTGAACTCATAGAACTCTGCCT	30.1612	CAGGACCCTTTGAGTGCCAGGCAAGCCCTGCACCGCACCACCAAGCTTCGTCTCCAGTCCACCTTGCGTTCTTCCTTTCTCACCCTTCTCTCTCTTGGGTTTCCAAAGAGTTGTCTCGTCTTAAAGGTAACAGCTAGGGACTCTGTTTAACTTTTTATGTTTTTTTTTTTAAGACAGTGTCTCACTATGTAGAGCAGGCTGGCCTTGAACTCATAGAACTCTGCCTGCCTCTGCCTCTATACGGGAACTAACTTTTAAATGAAGAGTTAGCAAGGACAAGGCAAATAGTTTCTCTGTGACCCCATTTCTGGAGAGAGAAAAGCTCCATTGAAGCCACATGGAAACAAGAAAGGTGTTTGTTTTGTTGTTGTTTATTTTGCTTCTGGTTTTTAATTTTTT…
Fah-sgRNA	GGCCTTGTTCACATATAACTNGG	GGCCTTGAACTCATAGAACTCTG		TRUE	19363	Rad51b	0.003083	4	13,12,10,5	.......AA.T....G....	0	chr12:79460138-79460160	-	chr12	79460138	79460160	TGCTGGCCTTGAACTCATAGAACTCTGCCT	33.1305	TGGTTTTTCAGCAACGGAACTGCAGAGGTTCAACATACACTTAGACAGATTGTCTTCCTTCCCTTACTCCTTCCTCCCACCTTCCTTCCCTCCCTTCCTCTCTCTTACCTTCCTTCTGTCTTTCTTCTGTTCTTTTTTATAAACATAGTCTTATGAGGTATCCCTGGATGGTCTGAACTCACCATGCTGTAGAGCATGCTGGCCTTGAACTCATAGAACTCTGCCTGCCTTCTGCCTCCTGAATGCTAGGAATTAAAGGCATATACCACCATACCCAGATAAATACACATTTTCTATAATGCAGCGTAAGTGTGCCCACATCCTTCAGATGTCTGTCCTTTTCAAAAATGAAGGAACCTAATTAAGGATAAAAATATCCTTAATTATGAATTAAGTATG…
Fah-sgRNA	GGCCTTGTTCACATATAACTNGG	GGCCTGTTTCACATATAAAAGTG		TRUE	16150	Ikbkb	0.003067	4	15,14,2,1	.....GT...........AA	0	chr8:22695610-22695632	+	chr8	22695610	22695632	GATTGGCCTGTTTCACATATAAAAGTGGCG	31.7844	CATCACAGTTTGCCCATCTTCCCGCTGCATCTATCCATCGAGGGGGCACAAATTCTTCACATCTTGCTCTGTCGCTGCCTCCTCCACACCCCTGCCCCCCTGTAGCACACCCCTGTCCGGGGCTTCTACTTCTCTCTGCACACGCTAACTGTTGCCGTGGTAATAATGCCAGGTTAAGCCATCCAGCGCTGCTGGTGATTGGCCTGTTTCACATATAAAAGTGGCGCTTCCGTGTGATTGATTCAACTACTGGCCCAGTGAGTGTCTCCCTTGTTTCATGTAAGAGGTTTTTTGTTTTTTCCTTTCTCTTTGGAGAGAAGACAAACATAGTGTAGTCAATGAGACACAGAACAGCTCAGGTTCCAACTCTCTTTCACCAGCTGTGTATCCTTGGAGCAA…
Fah-sgRNA	GGCCTTGTTCACATATAACTNGG	AGCCTTGTTCTCCTTTAACTGAG		TRUE	70383	Cox10	0.003023	4	20,10,8,6	A.........T.C.T.....	0	chr11:64019580-64019602	-	chr11	64019580	64019602	TGTAAGCCTTGTTCTCCTTTAACTGAGGAT	25.8116	AAGTGCATCAGTATCTAAGCACACATGGTTAACTGGTCCTTAGCTTTCCCACAGTTCCAGTGTTTGCTCTACAGTGGGGCAGCTCTTACTTGGGCTTGTGTGGGTGAAATGGGTCCTTTAACTCTCACATGCACACTTGCTTCAGGATCCCTTGAGAACATTTACTGCCATCATCTTGAGCATCTTCTGTAAGCTTTGTAAGCCTTGTTCTCCTTTAACTGAGGATTTTCTCTGTACTGAAAAGCGTGCCTGTAGAAAAGCTAGCCGAAGGAGAGTAGGCCTGACGGGCGTATGCACTTGACAGTGTGGTTTTTATTTAATGAAGAATCAGAACAGAAGTTTATCTCTCCTCCTTCAGCATGCTCAACAGCCTGTCAAGATAACACTAGGGCCACAGTA…
Fah-sgRNA	GGCCTTGTTCACATATAACTNGG	GGACTTGTGCACACATATCTTTG	TRUE				0.002986	4	18,12,7,3	..A.....G....C...T..	0	chr10:99488480-99488502	+	chr10	99488480	99488502	CCACGGACTTGTGCACACATATCTTTGAGA	35.8468	CTTAGAAATAAGCTAAATACAATAGTATCCAGAAATAGCTGCGCTCTTCTGTTCTGTTCTTCCAGGTCGTGATGAATTGCAGACAGACATTCCCAGCCAATTCTAATCCTACAAGGCCCTCTTGGCTCCCCTTATCCTCCAGGGACCTGGAAGTAAAGGATGAGAAGAGTTAGAATAATTTAAAAGGCAGAATTATCCACGGACTTGTGCACACATATCTTTGAGACTTACAGTCATCGCTACGTTTGCACAGATTGGCTGCAGCACTACTTCATGGTGGACTAATGTTTTAGGTTGATTTATTGGAACAGATTGGTTCTTCAGTACCAATTATGGTCTAATTCTCAATTTGAGAATAATCCTGCCACCCGTAACTGGCAATGTAGAAACTCTCATTGG…
Fah-sgRNA	GGCCTTGTTCACATATAACTNGG	GGCCTGGTGCACATATATATGTG		TRUE	14183	Fgfr2	0.002953	4	15,12,3,2	.....G..G........TA.	0	chr7:132580042-132580064	+	chr7	132580042	132580064	CTCTGGCCTGGTGCACATATATATGTGCAA	45.3009	CCCCCCCCAAAAAAAAAAAGTAAGAGAAAAAAAGCTGTGGCAAATTATATTTGTGTTAAAAAGATGTCTTCCCAGGGCTGGAGAGACGGCTCAGCAGTTAGAGAGCACCGGCTGTAGGACCTGACCAGTCCTCAGCACCCATATCAGGCTGCTCCCAAATATTTGTAACTCCAGCTCCAGGAGATCCAGGACCTTCCTCTGGCCTGGTGCACATATATATGTGCAAGCAAACACTCGCTGAGTTGGGGAAGGTGTTTATGTCTATAGGGGAATGAACTCCTCAGATCCACTACACCAGAGACCCAGCAGGAGCAGGGGGAGCCCGAAAGGGGCAGCTGGAGAAAGATATCTTTAACCTAAATCTGAACTAGGAGCTACCATACCTGCAGACTGAGAAGG…
Fah-sgRNA	GGCCTTGTTCACATATAACTNGG	GCCTTTGTTGACATAGAACTTTG					0.002905	4	19,17,11,5	.C.T.....G.....G....	0	chr9:112736008-112736030	-	chr9	112736008	112736030	ACATGCCTTTGTTGACATAGAACTTTGTTG	37.3758	AGCTATAGCCTTGGCTACAGCCAATGACTAAAATCCTGAATCCCAAGGCTAGCACAAGGATAATACCCATGGATGCTACTTGCCTGCTGTTGCTTCTGTCTGCTTACAACAGCCAAACAGTGGAGGAAACAATAGTTTCCATAGCCCAAGCTTATCTAGGCTCAGTAAAACTCCCTCAGCAAGCTGAACTTTTAACACATGCCTTTGTTGACATAGAACTTTGTTGTTCTGTGGTTTGTTATTTTTGCAGGAAGGACAAAGTTCTGTGGAAATGTGCCATTGAGACTGTCACCTGTTAGCTGTTTCCTGCTCAAACAAGCTCACAGGAACAGGTATTCAACACACTGGTCATAGAAATACAATCCATATGCAGCAACTCACTAAGACCCTGCAACTCTT…
Fah-sgRNA	GGCCTTGTTCACATATAACTNGG	GGACTTGCTCACATCTGACTTGA					0.002897	4	18,13,6,4	..A....C......C.G...	0	chr7:137917128-137917150	+	chr7	137917128	137917150	TGCAGGACTTGCTCACATCTGACTTGACTG	19.481	GTTTTTATGAAGTAGGGAGAGGGGCATGAGTGTGAGGTGACCTGTAGGCCCACCATTGGCTTACAGACAGATGTCCTTTGAAGGACACAGTGTTTGTTGTAGAGAGAGGTAGAAGTATATCAAGTCTGGGATTCAGGCAGGGAGTGACGTGTAACCTCATCTGTGTAAACTCCTCATCTGCTGGTCCTTTATCTTGTGCAGGACTTGCTCACATCTGACTTGACTGTCTAGGTCTCTAAATGCAACATGAAGTTATCAAAGAGGGAAAGGATAGCTGTGGCTGTCAGAAATGGGGACAAGCTTTGGGCAGGAAGATGGGAAATGGGAGGTCAAAGGTCCCAGGACGCAGGCCTGGGGTGCAGCTCTAGAGGAATGTCAATGTGTTGCCCGTGCAATGAT…
Fah-sgRNA	GGCCTTGTTCACATATAACTNGG	GACCTTCTTCACATACAATTTGT		TRUE	14132	Fcgrt	0.002887	4	19,14,5,2	.A....C........C..T.	0	chr7:45100788-45100810	+	chr7	45100788	45100810	GACAGACCTTCTTCACATACAATTTGTTAG	12.287	ACGTGCACATACAAATATACATGTGCACATATAAAATCCCTGTGTGCTCTCAACCACTGAGCTGAGTCCAGCCTGAAGATTTGTTTTTCAGAAAAAGATGTCATAAATACAACACTCGAGGCTGTGCTCTGGTCTCCACCCACATGAGCACACACACAACTCAGATCCAGACAGGCTGAAACTTGGATGGAGAAATGACAGACCTTCTTCACATACAATTTGTTAGACAGAAAAGCAAGAGGATCTATACATAGAATGGAAAGCTATAAAACTCCTCCAAATACACACAGAGACCTAGGTCATCCTGGGCTGGGCATGACCTCCAAGCAAGATATACTAACAAAAACACAGCCCTCAAAAGAGGACTGGGGACTGGAGAGATGGCTTAGCAGTCAAGAG…
Fah-sgRNA	GGCCTTGTTCACATATAACTNGG	GGCCTTTTTGACTAATAACTTGA		TRUE	67285	Cwc27	0.002866	4	14,11,8,7	......T..G..TA......	0	chr13:104783390-104783412	-	chr13	104783390	104783412	GTGGGGCCTTTTTGACTAATAACTTGAAGG	15.6612	TTCTCCCTGGGGGCCTGCATAGCACTTTCTGGCACTATGAAAGCTAGCCAGTAAGGAGAAAGTTTCTCAGTTCAAGATTAATTGCTTTATATTGTGCTACTAAAATGTATGATGTCTTCAGCAGTAGGCTCTTAGCATGTTGTTATGAATAGGCAACCAAAAGCAATGATAGTAGTTCATGTTGTTGTAGAGACCTGTGGGGCCTTTTTGACTAATAACTTGAAGGGAACTAATTCATGCCTGGCACTGAGTTTTTTCATTTAATAACCCTTGTCTTCTAGGAACACCATTGTCCATACGTGAAAGTTACTTCCATTCAAGCTCTTTTTTTATTTTTTAAGTAGATTTTGCCATTAGCTTTCAAAGTAGTGGGGCTTCGTAAGAATTATTAATATATCC…
Fah-sgRNA	GGCCTTGTTCACATATAACTNGG	TGCCATGTTGACATAAAACTAGT					0.002851	4	20,16,11,5	T...A....G.....A....	0	chr6:59444723-59444745	+	chr6	59444723	59444745	CTTGTGCCATGTTGACATAAAACTAGTCAG	21.1405	CAGAGGTTGTAGATGGGTGCTGGTATTTGGCTTGTTTCTCCTGATTTGCTGGATCCCCAGCCTAGGAATGGCACCACACACAATGGGCTGGGCCTTCATCAATCACAAATTAAAGAAAAAGCCTAAAGGCTTGCCTACAACATCATCTTATGAAGGGTTTTCTCAATTGAGGTTTCCTCCCCTCAGATGACTCCAGCTTGTGCCATGTTGACATAAAACTAGTCAGCACACATGAGATATATTTCTCCATTCAGTGCAATGAAAGAGCATGGAATCTATCATTTGTGCTTTGATAAATGGATGCATCATAAAACAGAGATAGATAAAAGACATAGATGGTGGCTCAGAGTATGGATGCTGTGTGAGAAGAGAGGGACCTAGAATAGGGAAATTGCCAGA…
Fah-sgRNA	GGCCTTGTTCACATATAACTNGG	GGCCTAGTTCATATATACTTTGA		TRUE	19363	Rad51b	0.002849	4	15,9,3,2	.....A.....T.....CT.	0	chr12:79557354-79557376	-	chr12	79557354	79557376	TTTAGGCCTAGTTCATATATACTTTGACAC	35.5679	TTTTCTCTTTCTGGGTGATAAAGAAATATCACTTAGTACTTACTTTCTTATCACAGGGGTGAAATACCTTTTATTGGATTGCCCATTAAACAGTTTGAATTTGTAGTGGCTTCAAATGTCTCTACATAGAAGCTCGAGTTTCCATAAAGCAGATCTATGGCCTCTCTAAAACCAGGATCCAACACAGATACTTAATTTTAGGCCTAGTTCATATATACTTTGACACTACAGCAGGTGAATTTCCAAGCATGGGTCCTCAGTTTCAGGTCTGAACAACTGGTATTTTACTCACAAACCTGCCAACAATCCCCTGGAGTTTTCTACAAAAGAACTACAACATGTACTTAACACAAATGAGTGTTTCTGCAATTACAATATCCTTTTAAAACAAGAATGCTG…
Fah-sgRNA	GGCCTTGTTCACATATAACTNGG	GGCACTGTTCACATGTTACTGTG					0.002843	4	17,16,6,4	...AC.........G.T...	0	chr11:56829080-56829102	+	chr11	56829080	56829102	TGGGGGCACTGTTCACATGTTACTGTGTTA	35.8931	CCACCCACTAAAGGCTCCTTCTTGTGAAGATGGAAATGCGTTGGGTAGAAGAGACCTCATAGCTACTGCAATGCAAGAAGTCTCCTGCTCCTCAAAAGCAAAGGCCAAGGGAAGTGTTTCTCCAGGGTCAGCACACAGAGACTATTGTAACTGTGGTCTCCAAAGACCATGATCCATCCAAAGTTAGAAGCAGAACTGGGGGCACTGTTCACATGTTACTGTGTTACTGCTATTTCAGGCGTGAGAGAGAAAGAGATACAGGTAGTTATGGAGTCTTACACTATGGGTCTAAAATTCTGAGGAGGCCAGCCAGTGTGTGTGGTGAATTTGGATTCCCCAAAGAGAGGCCCTTATAGGCCATTATACAAAACTGTGAAGGCAACCCTTACATTGTGATGG…
Fah-sgRNA	GGCCTTGTTCACATATAACTNGG	GGCCTTGGCCATATAGAACTAGC		TRUE	104721	Ddx1	0.002804	4	13,12,9,5	.......GC..T...G....	0	chr12:13224869-13224891	-	chr12	13224869	13224891	AGTAGGCCTTGGCCATATAGAACTAGCATC	41.0659	GGGATTAGGTAAACCATGTCTATAAACCTTTCTGAAAAGTACACAAATACGTGTAGAGAATGTACTTTGTTCTGAAATGAAGATGATCATTAGAGTTTGGTAGTGTGGAAGCAAATATGCCTGGCTTTATGGTTCTTTGGAGTGCACCCTTCCAGATGCTTGCATTCTGAAGGCCTTCGGAGCCCTTGGAGTGTGTAGTAGGCCTTGGCCATATAGAACTAGCATCAGTAGTTTCTTCCCACCATCATTCCATAATGTTTACTGCCATGTATAGGATAGTTGTTTTTTTCCTGTCATTTGGAAAAAGTGGGACATGTCAGGCTTATGTGCTGACATTTCACCAAGTTCACTGCCATTTGTCCTGGGTATTACACTAGATCTAGAGTCAGTATGCATCCC…
Fah-sgRNA	GGCCTTGTTCACATATAACTNGG	GGCCATGTTCATCTATACCTAAG					0.002799	4	16,9,8,3	....A......TC....C..	0	chr8:113548717-113548739	-	chr8	113548717	113548739	GGTTGGCCATGTTCATCTATACCTAAGAAG	31.3095	CAATGCTGTAAAGAAGTGATTTGGGGGTGTTCTGTAACTTGGGGGGGTTGTCTTAGTGACCTTTCTGTTGCCATGATAAAATACCCTGCCCAAAACAGCTTAAGGGAGAAAAAGTAGATGTATTTCAGTTTACGGTTCTATGGGATACAATCTATCCCGTTGGGAAAGGGTTGGCATCAGACAGGATCAGGAGGCTGGTTGGCCATGTTCATCTATACCTAAGAAGCAGAGAGTGAGCAGGAAGTGGAGTCAAGCTATGCAGTTTCAAGGTCCTCTCTCAGTGACCCACGTCTTACAGCAGGGGTCCCCACTCTACAGTGTTCCAAAGCAATGCCACAAGCTGGGGACCAAGTGTTCAGACACCCAAGCCTGTGAGCGCTATTTCATACTCAAGCCACA…
Fah-sgRNA	GGCCTTGTTCACATATAACTNGG	AGTCTTGTCCACATATAAGTGTG					0.002782	4	20,18,12,2	A.T.....C.........G.	0	chr16:68153165-68153187	-	chr16	68153165	68153187	TGTAAGTCTTGTCCACATATAAGTGTGGTG	40.3559	ATTGTTGCTTTGTGTTTATATTGGCCTTCCAAAAGTAAAAGTACTTTGAGTGAGGATATAAATAATTTGAAAAAATCCAAATGAGTTGCTCTTTACCATGGATTTTTTAAACCGAAATTTTTAAAAATGTATTTTCTTGAATAAAAATGTGTTACTCCCACTGTGTGTCACAGTCTCTGGTCTTCCCTGAGGAGTCTGTAAGTCTTGTCCACATATAAGTGTGGTGTGTAAGATTTCAGTTTTTACCCTTTATTTTTCTCTCCTCTGTCCCTATTTTTTTCTACTTATAATTTCATTTCATTGTAATTTTTAAAAAAATGCAGGCTCTTCTATGTTTACAAAACATTAAATGTAGAAAGCATAACATGTGGACACATTCTTGAATAGAGACCACCGTAT…
Fah-sgRNA	GGCCTTGTTCACATATAACTNGG	GGCCTGATTCATATATAGCTTGC					0.002735	4	15,14,9,3	.....GA....T.....G..	0	chr1:63897104-63897126	-	chr1	63897104	63897126	CATTGGCCTGATTCATATATAGCTTGCAAC	43.4702	TGGAGTTTTTCTCATCTAGGCTTTGGGAGAGTAAACAACTCTAAACAGGTCATGCTGACTCCCACCATAGCTTTCCTCAGATTCAATGCTTCCTTTTGTTGGCAAGAGTTATAGTTGATCATCTCTGTCATTCATTCCAACCCTTATTTCTCCTCTGATCCAATGGCCACCTGGACTCTCTGGTATTATAGCTACCCATTGGCCTGATTCATATATAGCTTGCAACTGTTCCTCACATGTTCAAGCCACACATTCCTTATATCTCTGGTCCAGTGCTAGGTGAAGCTTAATTAGATGTTGTAAAAGGATCTTTGGTTAAAAAAAATAATAATAAAGAAAGAAAAAAAGCCGAAAACTTGAGACTCAGATAAAATGGTCATGGATCAAAGATTTTCTTTA…
Fah-sgRNA	GGCCTTGTTCACATATAACTNGG	GGGCTTGTTAATTTATAACTCTG					0.002727	4	18,11,9,8	..G......A.TT.......	0	chr1:72032611-72032633	-	chr1	72032611	72032633	CTCTGGGCTTGTTAATTTATAACTCTGGCT	37.4954	ACAGGTGCCATCACGCCTGCCAGTTAACACTTCTAAAAATACTTGAAGAAAGCAGTTTTTGGTGACCTCTTAATCTAGTTTCCTTATGTGTTTATAACTGAAAATTTACCTTTCTTTAGTAGTTGTATACATTAGTCTCTGTTCAGTTGTATGAACGGATACATCTGATCTGCAGTTGCTGTCATTTTTAGTCATTCTCTGGGCTTGTTAATTTATAACTCTGGCTTCTGAGAAACTACTGTTGATGAAAATTCTGAAATCATTCAAAGAGCTAATGAAATGTTCAGCTCTGAATTCACCTCCAAAAAAGGGGTAGGAGTGAGCTTTTGGATGAAGCATTCGGTGTCCTCAGATGCCCTGCTAAGCAAGGGAGACCCATTGCCAACTGCCCTGTGTACA…
Fah-sgRNA	GGCCTTGTTCACATATAACTNGG	TGATTTGTTCACATATAACGCGC		TRUE	70122	Mllt3	0.002719	4	20,18,17,1	T.AT...............G	0	chr4:87869003-87869025	-	chr4	87869003	87869025	TGAGTGATTTGTTCACATATAACGCGCTTT	47.9839	CTACACAGGCAAATGCTGCCAAAATCACCTCAGATTCACTATGTATTTGATTTTACAGTAATTTTTGTCCTTCGCACATCAGAAACTGTATGTGGCTATATGCAGGTATGGGAAGGCTAGAGGGTAATGTCCAGGCACCTTCTTCAATTCTCTACCTTACATTTCAAAAAATTAAGATTACTTATTTTATGTTGTGTGAGTGATTTGTTCACATATAACGCGCTTTGTTTCATGTATGTGCCTGATATCCATAGAGGTCAGAAGAGGAAATTGGATAAACTAGGAGTCAATGGATGATTGTGAACTATCACATGGTTGCCAGGACCTCTGTAAGACCAAGTGTTAGCCACTGAGCTTTCTCTCTAGCCGCTCTGCCTTTCTTTTGAGATAGGGTCTTTA…
Fah-sgRNA	GGCCTTGTTCACATATAACTNGG	GACTTTTTTCACATATAAATAGT	TRUE		97165	Hmgb2	0.002674	4	19,17,14,2	.A.T..T...........A.	0	chr8:57515460-57515482	-	chr8	57515460	57515482	CTAGGACTTTTTTCACATATAAATAGTCAC	21.9241	CTTTAAACCCAGCACTTGGGAGGCAGAGGCAGGCGGATAACTGAGTTCGAGGCCAGCCTGATCTAGGACAGCCAGGGCTATACAGAGAAACCATCTCAAAATAAATAAATAAAATAAAATTTAAATAAAAATAAAGGTTTAGATTATTCTAAGTAGCAAATTCTGTATTATCTATACCTTTTAGCTGTTATTCCTTCTAGGACTTTTTTCACATATAAATAGTCACAGGAATATTCTTAAAAGTTGGGTAGGCTGCTATCAAGAAAGACAGTGATGCCAAGAACTTCTGTGTAGCCTTGGCCATCTTAGAACTCTGTAGACAGGCTGGCCTCAGGAAATCTGTTGAGATTTTTAGGGAACTAGTTAAATTACAACCTATTCAACATGAGAAGATGCAGA…
Fah-sgRNA	GGCCTTGTTCACATATAACTNGG	TGCCTTGTTCACTTATCCCTCAG		TRUE	208936	Adamts18	0.002614	4	20,8,4,3	T...........T...CC..	0	chr8:113832771-113832793	-	chr8	113832771	113832793	TTCATGCCTTGTTCACTTATCCCTCAGCCC	42.8086	GTTTATTGCTACCTATGCCAGGTTACTTGTCCCCTAACAGGATGCCTTGTCCTTTGTTACTGACTACACCAGGCTAGCTATCCCTCACATTTCCAGGGATTCTCCAGTCTCATCTTCCCATCTGGCAATACAAGGGATCATAGGCACAAGCTATTGCAATGACTTGATGTTGGTTTTGGGGATCTGAACTCAGACCTTCATGCCTTGTTCACTTATCCCTCAGCCCCAGCATTTGATTTTAAATAATTTTAGGCTCATAGGAATTTGCAGGAATACTACAGGAAGGTGCTGGGGGGGGGGGAATAACTGACCAATATAGTTTTACTTGTCTGTAAAGTGGAGGCTACAAGGAAAAGAGGAGCCATGATATTAAAGGGTAAAAGTCCAAGATGTCCTCCT…
Fah-sgRNA	GGCCTTGTTCACATATAACTNGG	TGCCTTGTCCACATACACCTGGC					0.002605	4	20,12,5,3	T.......C......C.C..	0	chr7:129393936-129393958	+	chr7	129393936	129393958	CCACTGCCTTGTCCACATACACCTGGCCCC	53.5406	GAGGTTTATCTGCCCTTCTCTAGTCATGTGAACATCCAGAGCTAGCCAATACAAGCAAGGATTGGAAAAAATGATGCCCCAGAGATGTTAAGAGAAGTAAGATTGGAATCTGATGGCTGCTCTGTCCACCATGGCCACATATCATGCTATGCTCTTCAAAGTTCACCAGACTGATGCAGTCCATGGTAGTGGACATCCACTGCCTTGTCCACATACACCTGGCCCCCTTCAATAGACACCCATCCTCCTGGAAGGATGAAGGCTTGGTAGTTCAAACAAAGGAACAGCACAGGACTCCCCAGGGGCATCAGAGTTGACTTGGGGGGAGGAAACAGGGTGCTGCTTTTGAAGGCTTCTGAGCTTAAGAGTAAATGACCAGGGCAGCAGCTGCCACACTCT…
Fah-sgRNA	GGCCTTGTTCACATATAACTNGG	GCCCTGGTTTACATATCACTCTG		TRUE	24000	Ptpn21	0.00256	4	19,15,11,4	.C...G...T......C...	0	chr12:98729916-98729938	+	chr12	98729916	98729938	CCCTGCCCTGGTTTACATATCACTCTGAGT	37.949	GGGTTTCTCTGTGCAGCCCTGGCTGTCCTGGAACTCACTCTGTAGACCAGGCTGGCCTTGAACTCAGAAATCCACCTGCCTCTGCCTCCTAAGTGATGGGATTAAAGGCGTGCACCACCACTGGTTGGCCACAGCCTGGCTCTTAAGAGCACAAAAACACAGGGCTGTTGGTAGTTCCATGCCTCGTACGCTACTGCCCTGCCCTGGTTTACATATCACTCTGAGTGAACTGGAATCCTTACTTGTTTTGGGTAATGATTGTTATGGTTTGTTATAACTATTGGCTGTTGTTTGATTTCTTGAAACAGGGCTGGCCTCAAACTTAAATTTGAGATCCTAGGTTCTGCCAGCACCTTACTAAGACAGATGCAGATACTCACAGCCATAGGACCGACCCCA…
Fah-sgRNA	GGCCTTGTTCACATATAACTNGG	GGCCTTGAACTCACATAACTCTG		TRUE	338363	Tmem241	0.002544	4	13,12,10,7	.......AA.T..C......	0	chr18:12097653-12097675	+	chr18	12097653	12097675	AACTGGCCTTGAACTCACATAACTCTGCCT	28.7608	CCCATTAGTCTGTATATGACTCTGGTCTTAAATACATGATTTGTGAATCTTTTCTCTCATTCTACAAATGTCTTTTTACTTTGTTGATTATATCCTTTGATGCAACTTATTTATTTATTTATTTATTTAGTATGGTTTTTCAAGACAAGGTTTCTCAGCGTAGCCTTGACTGTCTTGGAACTCGCTCTGTAGACCAAACTGGCCTTGAACTCACATAACTCTGCCTGCCTCTGCCTCCTAAATGTTGGGATTAAAGAAGTGCACCATCAGCCAGGTGTGGTGGCGCACGCCTTTAATACCAGCACTCGGGAGGCAGAGGCAGGCGGATTTCTGAGTTTGCGGCCAGCCTGGTCTACAGAGTGAGTTCCAGGACAGCCAGGGCTACACAGAGAAACCCTG…
Fah-sgRNA	GGCCTTGTTCACATATAACTNGG	GGCCTTGCTCCTTTATAACTTTG		TRUE	75796	Cdyl2	0.002517	4	13,10,9,8	.......C..CTT.......	0	chr8:116695091-116695113	-	chr8	116695091	116695113	TCAGGGCCTTGCTCCTTTATAACTTTGTGT	37.608	TTATTAATATAGTATCATAACAATAAAATATAAGTATTCTTGGCTCTTTACTCTCAAATCATGTGCTGTTTCAGTTGAGTTTCTTGGGTAGCAAGTGTAGACTTTATTATTCAAGTTGAAGCTTAATTTGAGTTGGTGAGTGTCTTTGTCACTTGGAAACTTGCACTAATGCTGTAGTCTGGAACACTCTCCTGTCTCAGGGCCTTGCTCCTTTATAACTTTGTGTTACATACTCTTTCCCACTTCTCCCAGTGTGTATGTTTTTCTGGATCAACCCTAGAGATTCCTTCCCAGATGCCTGGGCCATATTTCGTGAGAAAGACTCAATTCCCCCTTCATTCCGTGAGAAAGACTCACATTCCCCCTTCTCTTCTTTTTGCCCTACTTTATATCATGCCG…
Fah-sgRNA	GGCCTTGTTCACATATAACTNGG	GGCCTAGATCCCATATAACAGGT					0.002516	4	15,13,10,1	.....A.A..C........A	0	chr4:91936935-91936957	+	chr4	91936935	91936957	GCCAGGCCTAGATCCCATATAACAGGTAAC	40.9755	ATGCACAGTCTTCCAGTACACTCTGTCACCTGCTTCATCTAAGCTCTTTACTGTGATTCTACCAAACTTACTTGTCAGTAACCGAGTTCATTTTAATCTATAAAATTCCATTCATTTTATTAAATTCAATATATTGTTAAGCCATTACCAAAGACTGTTACTAAGAAAAGTGAAACAAAGCAAACAACAAAACTTCGCCAGGCCTAGATCCCATATAACAGGTAACAGATACCTGAAGCAGGGAAGGGATAACCAATTTGTATAGCATTCACATTTAATATACATAAAGGTCTCTGCATCTATCTATCTATCTATCTATCTATCTATCTATCTATCTATCTATCTATGTGTGTGTATATAGTGACTATGTAATTAAATGGAATTTTATTCAATTCTTAA…
Fah-sgRNA	GGCCTTGTTCACATATAACTNGG	GGACTTGGTCACATATCACAGTG		TRUE	269643	Ppp2r2c	0.002458	4	18,13,4,1	..A....G........C..A	0	chr5:36881708-36881730	-	chr5	36881708	36881730	GACAGGACTTGGTCACATATCACAGTGCAT	35.4313	AAAGAATCTGTCTGGGCAATCAACCTTAGTGACTGAAACGCCTCCCAAAGGCCCTTCCACAGAGGTTTGTACTTAACGTGAACTTGCAGAGGGCAACCAACATTCCACATGGAGCCACAGAAGCGGCACAATGGTCCAATTAAGTTGTCTGTCCCTGGGCAGACAGATGCGTGTGGCCCACCAACATAGACTAAAAGACAGGACTTGGTCACATATCACAGTGCATATCTAGGGCACAAGGAGCCCTCCAAAGCTGGGGTTCATTGGGACGGTTCAGTTCCCACACTGTTGAGAGAGCTCTGAACGGTGTCATCCAGAGCTATAGCATTTAAGCTGCAAAATCAAAAATCCTCACTTACTGCAACTCCAACTATAAACGGACAACTACTGGTCCTGGGG…
Fah-sgRNA	GGCCTTGTTCACATATAACTNGG	GGCCTTGTGCAAATTTAGCTTGA		TRUE	19056	Ppp3cb	0.002457	4	12,9,6,3	........G..A..T..G..	0	chr14:20511345-20511367	-	chr14	20511345	20511367	TTTGGGCCTTGTGCAAATTTAGCTTGACAT	39.4066	TTTTTATTTGTCTCAACCACCTTTTCTCCATCATTCACTTCCTTTTTTCTGGACTCTCCATCTGAAGAACGGCTCATATATGGCAATAAAAAAGGTACAGACCAGACAGAGTAACATTGTTTTGAAATATGACTTTATAAGTTACTTCATGTCCGTGTAAGTTGGCACATTCATTGACTAATGTTTTGAAAGTCTTTTTGGGCCTTGTGCAAATTTAGCTTGACATGTGAGTTAGTATTTGATGTTTTAGAAGTCATATTCCAAGACATCTGTCTTTCTGTGCATGGAAATAGTTTTCCCTCTTTTCATTCCTCTTGTTTTAAAATTTCATTCTTTTGCTTATTTGTAATGTTTTGTCCTTTTTCCTGCATGATTAGGGGTGTTTGATTGTCTTATTTC…
Fah-sgRNA	GGCCTTGTTCACATATAACTNGG	AGCCCTGTTCACATTGAACTGTG		TRUE	18189	Nrxn1	0.002428	4	20,16,6,5	A...C.........TG....	0	chr17:90639173-90639195	+	chr17	90639173	90639195	AGCAAGCCCTGTTCACATTGAACTGTGATT	29.3668	ACATTAATATGATTTACTAAAAATTATCTCAATGTATGCAACAAGATAGTAAGCAGAGACAATGGGAAAACCTTTACATTTGGAGGGCAAGTTCACCTCAAGACCTAAACAGTCTAACGGCTCTTCAAGTGGGACTATCTAAGAGTGGCAATTTATGGGTGGTATACACATAAATCAGTGCTGGTAATAGATAGCTAGCAAGCCCTGTTCACATTGAACTGTGATTACTACAAACCCCTAATTATGTGCTCTGGAGAGAGACTGCCTTTCACACTATAATTTCTAGTTCTTAAACCAGAACTCTATGACTTCAATTCAAATCTCAATGGTTTCTTAGCTGTTAAAAGTAGGCTTACCCATGAATAACCGCTGATACCATCTGCTGTGCCCTGCTGTACA…
Fah-sgRNA	GGCCTTGTTCACATATAACTNGG	GGCCTTGTAAACATAGAAGTGGA					0.002418	4	12,11,5,2	........AA.....G..G.	0	chr10:105132793-105132815	+	chr10	105132793	105132815	CCGGGGCCTTGTAAACATAGAAGTGGATGC	52.8422	TTAGAATTGGGAACAAAACACCCATGGAAGGAGTTACAGAGACACAGTTTGGAGCTGAGACGAAAGGATCTACCATCTAGAGACTGCCATACCCAGGGATCCATCCCATAATCAGCCTCCAAACGACAACACCATTGCATACACCAGCAAGATTTTGCTGAAAGGACCCTGATATAGCTGTCTCTTGTGTGGTATGCCGGGGCCTTGTAAACATAGAAGTGGATGCTCACAGTCATCTATTGGATGGAACACAGGGACCCCAATGGAGGAGCTAGAGAAAGTACCCAAGGACCTAAGTGGGTTGGCAACCCTATAGGGGGAACAACAATATGAACTAACCAGTACCCCTTGATCTCCTGTCTCTAGCTGCATAAGTATCAGAAGTTGGCCTAGTCGGCC…
Fah-sgRNA	GGCCTTGTTCACATATAACTNGG	GGACTTGTAGACATAGAACTTGC					0.002407	4	18,12,11,5	..A.....AG.....G....	0	chr13:50367496-50367518	-	chr13	50367496	50367518	CAGAGGACTTGTAGACATAGAACTTGCAAA	39.1033	TTTAGCCAGATAAATACTCCTAATTGATATGTATGTAAACATTCTCTGTTGTAAACTTCTTACTCAATTTATGATTTGAATTTATGTGTAAACTTGAGGTGATCTTTTTACCATGTGACTATATATTCTGAAAGATACATAAGTACTAAGGTCAAAGACAGTACAGAGAGTTCTTTTTTGAAATGGTATGGTTTCTCAGAGGACTTGTAGACATAGAACTTGCAAATAAAGATTAAAATCACTTTTTTCCCCCTGGGACTCCACAAGCAGGCTGAGAGTTAGATCTGAGAGGTTCCTGCAGAGAAGGCACAAAGGCTACTTTACTTAATGCCCTGCCTTTATGCTACAGATGTGAATTGCCTAAGCCAGTGGTATTTTAATCCTCAAAATGAGCAAGAA…
Fah-sgRNA	GGCCTTGTTCACATATAACTNGG	AGCTTTCTTCACTTATAACTTGT		TRUE	668212	Efr3b	0.002395	4	20,17,14,8	A..T..C.....T.......	0	chr12:4030035-4030057	-	chr12	4030035	4030057	GCCCAGCTTTCTTCACTTATAACTTGTGTG	18.6285	TGTGGGCCTGGCTGGGACTAGGGAAGGGACAACCGGATAGGCTTGTCAAGTCACAGGACTCTGGGCACTTAATGCTTCTAAGTTCCTGTTTGTAGGTTTTTGAGACAGAGTCTAGGGATGTAGCCCAGGCTGATCCACTCCAAGCTGACCCCTAGCTTCTTGGGTACTGAGATTTCAGGCAGCACCACCATGCCCGGCCCAGCTTTCTTCACTTATAACTTGTGTGAAGGATCATCCCTAAATTACAAGAACACTTGTACAGACTTCGCCTTAAGATCTCTCATCATGCTTGCCAGTACCTCCTAGCTTCTCACAATCCATGCACGAAAGAAACTTCTAGAATGGAAGCATAGAAGAAGATAGTGGGAAAATTCAGAGCTCCACTGCAAGTGTTCTCTT…
Fah-sgRNA	GGCCTTGTTCACATATAACTNGG	GGCCTTGGTCACATTTAGCAGGA		TRUE	102657	Cd276	0.002292	4	13,6,3,1	.......G......T..G.A	0	chr9:58541656-58541678	+	chr9	58541656	58541678	CGTAGGCCTTGGTCACATTTAGCAGGAGAA	40.4529	CCAAGCCTAGCCCAGGGTGGTCCCAGACTCCCCTGGGTTTAGCTTGCAGGTGCCTGACTCAGGCAGGCTGCAGGCACTTCTTGTGTCTCTTGCTGTTGCCTGCTCAAGCCATGTGACCCATGTCCACCCGTCCCACCTAACAGTAATTAGCAAGAATATGAACATTTTGTATCCATGACCACCTCCAGAGATAGACCGTAGGCCTTGGTCACATTTAGCAGGAGAACCAAACAAATACATAACAATACATAACAAATACATAAACAAACCCAAACACAGGAGCTGAAAGAGCCCAATCCTTCCGAACTCCTTTTTACCTCTGATGGAGCAAATGCTGCCTACAGCCAAGCATGTGGTCTAGCCTCAGGTACACAGGGACAACCCTTCCATCCCTATCAC…
Fah-sgRNA	GGCCTTGTTCACATATAACTNGG	GGGCTTGGCCACTTATAACTTGC					0.002256	4	18,13,12,8	..G....GC...T.......	0	chr7:73017579-73017601	-	chr7	73017579	73017601	ACTTGGGCTTGGCCACTTATAACTTGCTGT	44.2344	TGGCATGCCTGATGTGGGAGCTAGGAACTGAATCCTGGTCCCACCAAAGGCAGTAGATACTCTTAACCGTTGAGCCGTCTCTCCAGTCATATATTTGTTTTTTGTTTGTTTGTTTGTTTTTTCAAAACAATGAAGAGACAGATTGGCAGTAAGAGCTCTTGCTGCTTCTCCAGGGGACTAGAGTTTGGATTCTAGTACTTGGGCTTGGCCACTTATAACTTGCTGTAACGGTGACATTAAGGGTTCTAATGCTGTTTTCTGTCGTCTGCATGTACCTGAACACATGTGGCACACACACAAACACACACACACACACACACACACACACACACAGACATGACACCACACCACACATAAATAAAAATAAACCTATCAACAACACTTCTTTGCCCTTGGAGG…
Fah-sgRNA	GGCCTTGTTCACATATAACTNGG	AGCCTTGTGCACTTAGAACTCTG		TRUE	68178	Cgnl1	0.002254	4	20,12,8,5	A.......G...T..G....	0	chr9:71654442-71654464	+	chr9	71654442	71654464	AACCAGCCTTGTGCACTTAGAACTCTGAAC	41.097	AGGCTTCCAAGTGCCTCACTCAACATTGCTCCCAGAGGGAGCTGCAGAGGGGACCCAGGGACCTGGCTCAGTGGGTACAGTACCTGCTGTACAGGCATGAGGATCTGAGCTCAGATCCCTAGCACCCAAGGAAAAGCCAGGTGTTGTGATGTCTGAGTGTGACTCCTGCTCAGCACTACAGGAGAGAACTTAGGAAAACCAGCCTTGTGCACTTAGAACTCTGAACCATGGCTCCAAGTTTGACTCACTTCCTGTTTGCTGTCCCCCACCAGACCCTGCAAACCAGTGGGTTCCCCACCATAAACCTCAACAGCCTCCTGGAGCCAGCCCTTTGCCTGTCACCTTCCCCAAAACTCACCCCGAGGATATTTGGGCAGCATTTTAAAAACCTGAGAGAGG…
Fah-sgRNA	GGCCTTGTTCACATATAACTNGG	GGGCTGGTTGACATAAAACTAGC					0.002245	4	18,15,11,5	..G..G...G.....A....	0	chr11:64916377-64916399	-	chr11	64916377	64916399	CTTTGGGCTGGTTGACATAAAACTAGCCAG	36.866	GGTTTGCTCATCATGGTTTGCTCAGCCTGGTTCCCTACAGCATCCAGGACCACCAGACCAGGAGGGGCCCCACTCACAATGGACCAGGCCCTCCTAAATCTATCACTAGTTAAGAAAATGCTCTAAGGCTTGCCTATAGCTCAGTCATATGGAGGCATTTTCTCAGCTGAGGCTCCATTCTCTCTGATGATGTTAGCTTTGGGCTGGTTGACATAAAACTAGCCAGCACAATCACCGTTCCATACTGCACAGTGCAGGTGGGTGGTGGGCATCCCTTCTGATGTCCCCAGCCTTTCAGATCTTGTGCTCCTTTCAGCATATTCTATGTACAGAGTGGAGCTTGCTGTAGGATTTGGTTTCTTCCAAGGTTCCCGTAAGTGCCAGGTATTGTTGCTCCTG…
Fah-sgRNA	GGCCTTGTTCACATATAACTNGG	GGCCGTGTTCATATACAACCGCG		TRUE	72351	Ptar1	0.002238	4	16,9,5,1	....G......T...C...C	0	chr19:23695160-23695182	+	chr19	23695160	23695182	CCTGGGCCGTGTTCATATACAACCGCGTCC	59.3124	ATGAGGCCTTCTGAGTCTTATGTGCCAAAAAGAAAGCTTGAAAATTAAGAAAGAGAAAATGTTGGCTTTTACTTCTTTCATTGTTCTGTGACAACTCTTCATGTCACCGATTAGTACCACACGTGACCTCTTTTTCCAGAGTTCCCTCAGACCAAGCCTCTGAGTGCACACATTCTGTATGACCACAGGTGTCACTCCTGGGCCGTGTTCATATACAACCGCGTCCTCTCTCCTTTTGTAAAGCCCTTCCTCTTCTCTTATACAGCAGCATCTACAGAAGTGCCCAATGTGCCGGGAGGATGGTTGTGAATAAGAATTTGTTTTTTAAACAAGTTTAATTGTCAGTTCAGTAGTCATTACGAGGAGCTGCTCTGAGGACTGAGGGTATACAAGATGCGT…
Fah-sgRNA	GGCCTTGTTCACATATAACTNGG	GGCCTTGCTCACATGTCTCTTTG		TRUE	17922	Myo7b	0.002235	4	13,6,4,3	.......C......G.CT..	0	chr18:32005562-32005584	-	chr18	32005562	32005584	TGAGGGCCTTGCTCACATGTCTCTTTGGAT	40.4353	GACAATGAGTTGCAGAGCTCTGTATGGCTTCCTGGGCTAGGAAGTGAGGTCAGGATGAACCTAGCCTCTTAGTTCATGGTACCCAGAATCCTCTGCTTCTTAGAACATAGGCCACCTAAGGATACAGGCTGGCCCTTGGATAAATGCCACAGCCACACAGGGCTGGGAGTTCTTCAGGCTGAAAGTGGAGAAGTTCTGAGGGCCTTGCTCACATGTCTCTTTGGATGCTTTTTCTCCCAGGCTCCAGAGGAACGCAACTACCACATCTTCTACTGCATGCTGATGGGGATGAGCCCGGAAGAGAAGCAAATGCTGAGTCTGGGCATGCCCTCTGAGTACCATTACCTGACCATGGTGAGCTCCTCTATTTCTCTTCCCAACCTGCTCCTCAGGAAAAAA…
Fah-sgRNA	GGCCTTGTTCACATATAACTNGG	GGCCTTGATCAGATAAAAATTGT					0.002234	4	13,9,5,2	.......A...G...A..A.	0	chr18:18943822-18943844	-	chr18	18943822	18943844	CATGGGCCTTGATCAGATAAAAATTGTCTT	25.6925	CTTCTTTTGAAGTGTTAACTTCCCTGAGAGTCTGCTAATTGCAGAGAGGCTGAGCCTGTCTTCCTGAGACATTCCTGAATAATCAACAGCCTGGCAACCAAGTGCTGATGGCATGGCTGCATGGCATCAAGCACCAAGGATGGACTGACATGGGGGATGGGCCTTCCCCAATATTAGCACAGTCTCTTAGTATACTCATGGGCCTTGATCAGATAAAAATTGTCTTGGCTTCATTATTCCTTTCTCAAAGTTTAAGTCTCTTTAAGCCCCAGCCTGCCTTCCAGAAATACCCGGTTCATGCAGGCCACAGGCCAGTTTACTACAGGCAACCACATTCATGAAAGAAACAGAAGCATTTTATTTCAATCTTTTTTTTTTTACAGTTTTTATTATCTTTTC…
Fah-sgRNA	GGCCTTGTTCACATATAACTNGG	GGCGTTATTCCCACATAACTCTG					0.002226	4	17,14,10,7	...G..A...C..C......	0	chr2:178947562-178947584	+	chr2	178947562	178947584	TGGTGGCGTTATTCCCACATAACTCTGCCT	25.4097	GTCTGCCATGTTGTTTCACATTGTCTAGTGCTCTCGGAGATGTTCTAAGACATAGACTGAGCCATTTACTCCAAGGCCAGAGCACAGGTCTGTGTCTGTTTACATGGATGGCTCTTCCTGCCCACACCTGCAAAGCAGACCAAAGCAAACCCACCACCATCTTGCAAATCAGAAGCCCCAGTTTAGAGGAACTTCCTGGTGGCGTTATTCCCACATAACTCTGCCTTCTGCAGTTACCTTCGTCGCTTTGGTCTGTTGGTACGTTTACTTTATGACTCCACTCAGACATAATTGAACTTCCTTTTAACAAGCAAAACAATTCTGGACTTCACCATAACTATGCTTCCAGGAAACTCACTGGCCCCTATTCCCATACTACCTGTCCATCCACAGTCCAGG…
Fah-sgRNA	GGCCTTGTTCACATATAACTNGG	GTCCTCCTTCACATAGAACTTGT					0.002221	4	19,15,14,5	.T...CC........G....	0	chr14:115054219-115054241	+	chr14	115054219	115054241	TTCTGTCCTCCTTCACATAGAACTTGTCTT	28.8327	GAATGAAGAAACAATATTAAAGGCATACCCCTCACAACTGTTCTTGTTCCTGTACATAGTTTCTTAGCAGAAACAAACACCGAACCTGGTCTATCAGGGAGAGCAATGGAAGTGTGGTTACCTAGAAACTTGAGTGTCTGTGTAAAATAAGCAAAGTATTTTGATAGGCTTGAGTAATTGTGTTATGACTTGTTTATTCTGTCCTCCTTCACATAGAACTTGTCTTACATAAACTCTAATGAAGATAGGTAGCTATCTTGTCAAGCCCCAAGAAATGCATTTATTACTAGCACAAACAAGAGCATTGCTATGCTCTGGTGCATTTCTCCATGTCAAGGATAAAAGTGAGGTAGATAGCAGGAGATATCCAGTTTAAGGAGGGAAGTGGAGCCGGTTTAT…
Fah-sgRNA	GGCCTTGTTCACATATAACTNGG	GGCAGTGTTCAGATATTACTTGA					0.002218	4	17,16,9,4	...AG......G....T...	0	chr15:86944443-86944465	-	chr15	86944443	86944465	TGGAGGCAGTGTTCAGATATTACTTGATAA	38.4708	AAATCTTATTTGCCTTGGATGTCCCATGTTCAACATTTACAACCCAAGTTAATGTGTAGCTGTAATCTTAAATTATGTACTCGTCCATGCCCGTGACCCGTGAGCGATGCATGTGTATAAGTGCATTATGGTAATACACGCTAGAAACAGCAAATACGTTGAAAGCAAACATATAACAAATAGCCACCATAAATGCTGGAGGCAGTGTTCAGATATTACTTGATAATGTTTGTTTATTATGTGTGTCAGCTGTGGTCAGTTGGAATTAGTTACTTAATCCCTTGTAAAACTCTGCTAAAGATTTCTGTTAAGTCTCCTTCATCCCTTTTCCTCTGCGATGCTTCCCATACTGCTTGACAAAAGAGAAAGAAAAGACACAGACACACAGACACAGAGGTG…
Fah-sgRNA	GGCCTTGTTCACATATAACTNGG	GGCTTTGTTCAGATATCTCTGGA		TRUE	208618	Etl4	0.002179	4	17,9,4,3	...T.......G....CT..	0	chr2:20731136-20731158	+	chr2	20731136	20731158	AGGTGGCTTTGTTCAGATATCTCTGGACTT	52.537	AGCCATGCTCACTGGCTGGCTAACTTGATATTTGAACTGAAAACACAAAGGTATTGCTTTGAAATGGAGCACTTTCGTGAGGTTCACGGATGTCCTGGAGTCAGTGTTTCCAAGACTTTCCCAAGCATTTTTAGATGATATGGGTATGGTCTGGTTTGCTTTGCCCTTCTCTTCTGGCTCTTGGAACAGGCAGCAGAGGTGGCTTTGTTCAGATATCTCTGGACTTGATTTTGCACCAAAATAATACTCAACCTCAGAGCCTTCTAAGGTGAGAACCACGCACTGATTTCTGGATGCTGAACTCCAAGATTGTTCAGGGATCTCATAACCTGCCATTTGCCTTTGGAAGAGACACTTGAAGTTCTGGGTCAGTTTGTTCATCTGGAACATGGATATGAT…
Fah-sgRNA	GGCCTTGTTCACATATAACTNGG	GGGCTTGTTCAAATTTAAATTGA		TRUE	244071	Agbl1	0.002126	4	18,9,6,2	..G........A..T...A.	0	chr7:76395135-76395157	+	chr7	76395135	76395157	GATAGGGCTTGTTCAAATTTAAATTGAGGT	20.9588	GTACCCTGGGGTCAACTACAGAGACATAGTTATCGAGGCAGGCTGGTCTATACCCTCTAAAAATAATGAGCAACATGGAAGCTGGTGATGAGCCAGGAGCGGGAGCGGAGCAATGGATCTTAATAAACTTTGGTAAAAGTCACTGCTAGTTTATTATTACTGCCATCAGAGGCTGAAGGAGCTGATGCTGTATAGGGATAGGGCTTGTTCAAATTTAAATTGAGGTTGTTTAAATTTGTCACCCAAGATCTGTCCATTGAGTTAAATTGACTCATGGTTGTTTTTAGTGCCTAACTCCCCTCTCTCCCACCAAGAAGCCTCTTTTGTGAAATGGCTAACAGAAAATAGTTGAGAGTTTGTGGACCACACTCTTTCTATTATAGCTATTTCCCTCTGCCC…
Fah-sgRNA	GGCCTTGTTCACATATAACTNGG	GTGCTTGCTCACTTATAACTTGC					0.002121	4	19,18,13,8	.TG....C....T.......	0	chr12:29277988-29278010	+	chr12	29277988	29278010	AAGAGTGCTTGCTCACTTATAACTTGCTCA	32.1285	CTGCCTTCCTCAGGCTTCCTACCAGAGACTCCTACCCTGGCAAAGACCTTATCAGGGTCCCAGTGGGCCTTTGTCTTAGTTATAGTTTCTACTGCTTATCATGAACAAAAGCAACTTTTCATCCTACAACTTGTAGTCCACCATCTAGGGGATGCAGGGAAGGAACTCAGGGCAGACACTGATGCATAGACCATGGAAGAGTGCTTGCTCACTTATAACTTGCTCACCATTTCTTACACCACCAATGACCACCTGACCAAGGGTGTCACCACCTATGGCGAGCTGGATCTAACCATCAACCATCAATCAAGAAAAGGCACCACACACTTACCTGTAGGCCAGTCTTGTTAGGAGCATTTTCTCAATTCAGATTCCCTCTTCCAAAATGGCTATAGCTTG…
Fah-sgRNA	GGCCTTGTTCACATATAACTNGG	GACCTTTTTCATATATATCTCGT		TRUE	12822	Col18a1	0.0021	4	19,14,9,3	.A....T....T.....T..	0	chr10:77126524-77126546	+	chr10	77126524	77126546	GGGGGACCTTTTTCATATATATCTCGTTCG	11.7191	GAACCCCACCACCACAGAGGAATAGGCTGAGTAAAGAGCTCAGGTGAGGATATACTGGGGGCCAGAGGGGCAACTGAGGTCTGTGACAACTGACTCAGCCAGAAAATACACAGCCTCATGACTTCTTTGTAATGGCAAGAATGTATCTCACAAGCAGACTTTAAGATCAGGGAGAAGCCAGGTAGAGAAAGGGGGAGGGGGACCTTTTTCATATATATCTCGTTCGGGTCTCCAGATGGACGTGGTCAATCATGCCTGGCAGTATCCATACCCAGGCTGCTCCTCCAGGTAGCCAGAAACAAACCCTGACCATGCAAAGCTGCACTGATTGAGCAACTGGTCACAGTCCTCTGGGGACAATGCTGGGCTTTCCTGGGGACAGTGGTGGGTAGCATCCTA…
Fah-sgRNA	GGCCTTGTTCACATATAACTNGG	AGCCTTGTTCACACAGAACCAAG					0.002098	4	20,7,5,1	A............C.G...C	0	chr2:164274975-164274997	+	chr2	164274975	164274997	CACAAGCCTTGTTCACACAGAACCAAGGGC	57.2387	TCTCAAACTTCTGCTCTGAAGTTGTGAAAAAAGTCTTTCCTTCAGGGCTCTGTTTGCCCAATGCATCAAGGTATTGACCCAAGCATTGGGGTAGAGGCCCAATCCTCTTACCTAACAGCAGAGAAAGATTTGATTTATGTAATAAAAAGATGAGTAGACTCTCTAGTGCGAAGGAGGCATGGTTTTGGTAACTGTGCACAAGCCTTGTTCACACAGAACCAAGGGCAGGTCAGTTGCCATTTTCTTCCACTCAAAATCACTCTTCTCTTTCCACCAGGGTCAAATTCATTCTGGATTAGGAACCTTTGTCAGTGCAGTTTGTCTGCAGAATCACAGAAGTGTCCTGACCTTGTTCTGTTCTGACTACTATCTCAATGTGAGCTTTGAGGTTGCTATAAT…
Fah-sgRNA	GGCCTTGTTCACATATAACTNGG	AGCCTTGTTCTCATCTAGCTTGA					0.002098	4	20,10,6,3	A.........T...C..G..	0	chr10:35859229-35859251	+	chr10	35859229	35859251	CAATAGCCTTGTTCTCATCTAGCTTGATAT	43.403	AGACTGTGGTAGATATTAAATCATTTTTTATGGTTGATGGTCACCTTACTAATTCTGATCTATTATCCAGTGTCAAATGAATTATACAATTTAGTACTGTATTTCACGATGATCAGTTAAAGAAATAGGTGCTATCTACTTTATCTACTTTGAACCTCAACTGAATGGTATGATTATGTCACTCATGATCAGAGTTCAATAGCCTTGTTCTCATCTAGCTTGATATCACATCTACTCACCATGGGGGACTCTTTCAATCTCAGAGTCATAACGAGTGAAGAGTGGACCATGAGAACTCCTTTTATGACTTTACATGAGATGATACGCTAAAAGTGAAATATTTAGCATTCAATAAATTACAGTTCTGCAATCATTAGAATGTGGTCATGACGAAAGGAT…
Fah-sgRNA	GGCCTTGTTCACATATAACTNGG	GGCCTTGTTCAAGTGTCACTGTG					0.002082	4	9,8,6,4	...........AG.G.C...	0	chr13:4646344-4646366	-	chr13	4646344	4646366	GTGTGGCCTTGTTCAAGTGTCACTGTGGTG	42.6047	TGCAAGATTATCCACAGGTAAATGTGCTTGCCACTGAGCCTGAACCCACATGGTGGAAGGAGAGAAAGGACTCCCACAGTGTCTTTTGACTTCCACACATGCACCATGGCACAAGTTCACCTATGTGGCTGTTGTGGTTTGTATATGCTCAGCCTAGGGAGTGGCACAATTAGAGGGTGTGGCCTTGTTGGAATAGGTGTGGCCTTGTTCAAGTGTCACTGTGGTGTGGACTTTACAGCTCTCATCCTAGCTGCCTAGATGGGAGTATTCTGCTAGCCGCCTTCAGATGAAGATGTAGAACTATCAGATCCTCCTGCACAGCTTCCTGGATGCTGCCACATCCCCACCTTGATGGTGATAGACTGAACCTCTGACCTGCAAATTAGCCCCAATTAAATG…
Fah-sgRNA	GGCCTTGTTCACATATAACTNGG	TGCCTTTTTCCCATATAGCTTGC		TRUE	14804	Grid2	0.002032	4	20,14,10,3	T.....T...C......G..	0	chr6:64051152-64051174	+	chr6	64051152	64051174	GATTTGCCTTTTTCCCATATAGCTTGCTGT	37.4482	AACAGGTCTCCACAGCACCATGCTGTATGTGGGACATGCTCTTTACACACTCCTAAATACCCATGTCTAATGCTGAAAAAGACTTATGTGGTGAGGATATTCAAAACAGATTACCAAGAAAAACCCCTCTTCCCTCTTCCCTCATCCCGTTACTCTGCTGAGCTGAGTTGCTGTTCCTGCTGGATAGCTTTGCTCAGATTTGCCTTTTTCCCATATAGCTTGCTGTTTGCTTTGGGTGGCCCAGGAGGAATATAGTCTTTTAGGCACCTTTTCTGAGTCATCGTGGTAATAAATGCTATTATTGAATAAGGACTCCCTATTTTATTATGACCTCAGATTTTTGATGTTTTGTTTAAAAAAAAACCCACATCTTGAAGTTACTTATAATCCACACAATGA…
Fah-sgRNA	GGCCTTGTTCACATATAACTNGG	TGCCTTTTTCCCATATAGCTTGC					0.002032	4	20,14,10,3	T.....T...C......G..	0	chr1:110153767-110153789	+	chr1	110153767	110153789	GATTTGCCTTTTTCCCATATAGCTTGCTGT	37.4482	AAAAGTGAACAGGTCTCCACAGCACCATGCTGTATGTGGGACATGCTCTTTACACACTCCTAAATACCCATGTCCAATGCTGAAAAAGACTTATGTGGTGCGGATATTCAAAACAGATTACCAAGAAAAACCCCTCTTCCCTCATCCCGTTACTCTGCTGAGCTGAGTTGCTGTTCGTGCTGGATAGCTTTGCTCAGATTTGCCTTTTTCCCATATAGCTTGCTGTTTGCTTTGGGTGGCCCAGGACGGATGTAGTCTTTTAGGCGCCTTTTCTGAGTCATCGAGTAAATAAATGCTATTATTGAAAAAAAAAAGAATTTAGTAATTCAAAATATGACTCCACTGTGGTAGAAACAAACTCAGTGATGTTAACACGGTTCCAAACAGAAATAGGCTGCT…
Fah-sgRNA	GGCCTTGTTCACATATAACTNGG	GGCCTTGGGCACATGTCACTGTG					0.002029	4	13,12,6,4	.......GG.....G.C...	0	chr8:44500885-44500907	+	chr8	44500885	44500907	AAGGGGCCTTGGGCACATGTCACTGTGAAT	51.845	GTAAGTGAATCATATCACAACCTTATTTAATTTCTAATGCTGTGATTACTAGTAAAGGTGAAAACTTTCCCTTGTTTATGGCCATCTGTTTCTTTTCTTGTAAACCACCTAGTGTCCAGCACATGAGTCTCAGACTTACACCCAAGTGCCAACTCTCAGCTGCCCTCTCTACTTGATCAGTAAACACTGACAGATAAAGGGGCCTTGGGCACATGTCACTGTGAATTTCAAGTTATTTTGCGTATTGTCATATAATTATCTTCTTTTGAACTAGATTTTTCTATAGTGAACCTTAGTATGTAGCTTGTATGAATAGTGAAGCAAGCACCATAGAAGTAATTTTGTACCAGATATCACTGTAAGGACTTCGTGGTTATTAATCTATTGTATCAACCATAT…
Fah-sgRNA	GGCCTTGTTCACATATAACTNGG	GGCCCTGTTAACTTTTAACTGTG					0.002026	4	16,11,8,6	....C....A..T.T.....	0	chr14:121024186-121024208	+	chr14	121024186	121024208	ATTGGGCCCTGTTAACTTTTAACTGTGATA	30.8803	TAATAAATGAATGTGCATATGCAGCCTTACACTGACCCTAAAGGCAAGTTTCTATTATATGTATTCGAGAGAGGGTCTCAGTGTAGTCTTTGTTGGCCTGGAACTCTTCATGTAGACCAAGCTAGCCTCAGACTTGTAAAACTCTCCCTACCTCCTCTGCCTGCAAAGTGATGGGATTAAAGGCATGCACCACCATATTGGGCCCTGTTAACTTTTAACTGTGATATATATATATATATATATATATATATATATATATACATACATATATGTGTGTGTGTATGCATATATAATATAATAGAATAGAATATAAAATTTAGCATCTTAACCTTTTTGTTTGTTTGGTTTTGGTTTTTTTTTTTCGAGACAGGGTCTCACTGTGTATCCCTGGCTATCTAA…
Fah-sgRNA	GGCCTTGTTCACATATAACTNGG	GCCTTTGTTCACATGGAACTTGT		TRUE	20264	Scn10a	0.00201	4	19,17,6,5	.C.T..........GG....	0	chr9:119666301-119666323	-	chr9	119666301	119666323	TGTAGCCTTTGTTCACATGGAACTTGTGGT	40.0184	TCTCCTCTCGTTACAGCCACTGCCCTAATGATTATGTCTGCCGGAAAACTTCTGACAACCCGGATTTTAACTACACCAGCTTTGATTCCTTCGCGTGGGCGTTCCTCTCACTGTTCCGTCTCATGACGCAGGACTCCTGGGAACGGCTGTACCAGCAGGTATCTTCGTTTTGTTTATTTGAGACGGGACTTCACTGTGTAGCCTTTGTTCACATGGAACTTGTGGTAACCCTCCTGCCTCTGATCCCAAAGGCTGGGATTACAGGCACGTACCACCACGCTTGGCCCTGCTAGCTGATTCCAATCTGCATGTCCTTATACAGTTGTGGCTGGAGCCTGATGGGCCAGCTGCATGGTTCTTCTCATCTTGGAAATCAACTGACCGTCAAGGGTCCACGTG…
Fah-sgRNA	GGCCTTGTTCACATATAACTNGG	AGCCTTCTTCACATAAAACCGTG					0.001992	4	20,14,5,1	A.....C........A...C	0	chr9:112390969-112390991	+	chr9	112390969	112390991	TCTCAGCCTTCTTCACATAAAACCGTGACA	33.9315	CTTCTGGGTAGCACTTTGTGTGAATATGCTTCTTTGTGGCTGCATTGCATGGCGTGAGATGTCATGGGTGGTCTGTCTTCATGACATGGGCCATCTGCGGGGACAAGTTTACCAGTCAGTCAAGTAGCAGGTAGTGATGGGTGCCTGCTGTGGGTTAAGAATACTGTCTATTCTTGGGTTGGATGCTCTGCTGGCTTCTCAGCCTTCTTCACATAAAACCGTGACATTTGGTTATGTATAAGAAATTTGGGGTTGTTTCAGAATTTTTATATTTCAAATATATCTGAGGATGGCTACCAAAATTGTAACCTTACATTCTTACAAAAATAATAAAAATAACATAAGCCCTATTAGAAATTTTAACTAGCATTTAAAATTTTTTCTTAAATAAAACTATAC…
Fah-sgRNA	GGCCTTGTTCACATATAACTNGG	GGGCTGGTACACATATAATTGGT					0.001975	4	18,15,12,2	..G..G..A.........T.	0	chrY:2274041-2274063	-	chrY	2274041	2274063	ACTTGGGCTGGTACACATATAATTGGTATA	48.8836	GTTGATAGATGCCACTAACATTCCATTGTAGATTATGTTTCTTTTCCCTTTTCTGGCTTGGTTAGAGGTAGAACTTTGTGTGGACCTCCCCTTCTTTGTGTTGGGATTTTGCTTGGATTGAACTTGCACAATTTTGTGTGCTGTCAACCAGAAGTGGATGACCCCAAAGAAACCATGTCTGATTTATAGATAACACACTTGGGCTGGTACACATATAATTGGTATAAAGACATGGTACGTGTTCCAGATACAGAATACATCGGAAACTAGAAAACTGTAGCATGAGACTGGCAAAGGCTCGAGGACCTAACCCTTCCACCTCCCAAGGTTGATCATCTGCTGGGTGTGCTCAGTGGTATTAGGGAAGTTCTTCAGTGTGTAGATGGGGATGGATTTCTC…
Fah-sgRNA	GGCCTTGTTCACATATAACTNGG	GGCCTTGTAGATAAATAACTTGT					0.001941	4	12,11,9,7	........AG.T.A......	0	chr3:46661965-46661987	-	chr3	46661965	46661987	CTCTGGCCTTGTAGATAAATAACTTGTTAG	25.0776	AAACACAATAGCTCTCTGATACCATAAGACTTTTTTTAACCGTTTCTTCAATGTGTACTTCCTATTTACATGTTTCTAGATAGCCTTACATTTCCAACAGTATCATATCTTCTAATTGAGTGGTATTCCATATAATAATTTCTAAATTTCTCAACTAGCATTTTGTAACAGTCAAGTTGACATATTCTAGAGTCACCTCTGGCCTTGTAGATAAATAACTTGTTAGATTACAACACCTCTGGGTCACATCTGTGTAAAACTGTCTTGAGTAGTGTAATTTCAATGAGAAGTCACAAAATATAAGTAGTGGCACTATAGACTAAGGTCTGAAAAGAAAGAAAAAAAGAAAGAAAGAAAAAAAGGAAGGAAGGAAGAAAGAAGGAAAGAAAGAAAAGGAAG…
Fah-sgRNA	GGCCTTGTTCACATATAACTNGG	TGCCTTTCTCACCTATAACTGGT					0.00194	4	20,14,13,8	T.....TC....C.......	0	chr2:77174953-77174975	+	chr2	77174953	77174975	CCAATGCCTTTCTCACCTATAACTGGTAAG	25.0456	CCTCTTTTTGAACGCCTAAGTCATGCTGAAGAAGAATGACGCGTCTGAAAGATAAAGGCTCCTACCTGCAGTTTTATTCCCTCTGTGAATTGAACTCATAGTTTTCCTTACAACTAAGCATGTTGAATGACATATTTTAGTCCTTAGTTTCCCTATGAGACCTGGGAGAATACTTACAGACAAGCAACTTTTCTATCCAATGCCTTTCTCACCTATAACTGGTAAGAAAAGCAAAAGAAAACTCGGCAAGGTAAATGAATACATAAGTTGGCCAAGAGATCCAGGCAGGAGAGGATTCCTTTTAATCCGAGGGTGAAATGCAGCCTGTGTGTCCCCACTGTCACACATATATGCATGCACAGTTCTTCTTGCAAAGTCTCCGAAGCACGGACATAATGG…
Fah-sgRNA	GGCCTTGTTCACATATAACTNGG	GTCCTTGTTCACATCCAAATGTG					0.001932	4	19,6,5,2	.T............CC..A.	0	chr2:84985528-84985550	-	chr2	84985528	84985550	AGAAGTCCTTGTTCACATCCAAATGTGTGG	29.3456	CTATGTTTCCATAAGATTTTTAACAACCACTTCCATATGTAATCCTAACAAATCATCCTACAAATTGGGTATTGCCACCTTAAGTTTATAAATTATATACATACATACATGCATACATACATACATATACATATATATGTGTGTCTCTCTCTGTGTATATATATGAAGTAAATGACTATTCCAGTTTTCACCACTCAGAAGTCCTTGTTCACATCCAAATGTGTGGCTCTGACAATCTAGCCAATGCACAGGATCTCAGGATCAATGTCTCAGGATCACTATTGTCATTTATGTTCAAATGAGTTTCTAAATCAAGCTCTTGTCCCAAGACTCAGTCCAACCCCATTTTACCCAAAGGATGAGTCTCATGATACTAAGCCAACATCATGATATGTAATG…
Fah-sgRNA	GGCCTTGTTCACATATAACTNGG	GACCCTGATCACATATGACTGGT					0.001927	4	19,16,13,4	.A..C..A........G...	0	chr7:98384697-98384719	+	chr7	98384697	98384719	GCTAGACCCTGATCACATATGACTGGTATC	28.8907	CAGCAGGCAGTGTTTGGGTTCCAGGGAAAGAAAGTGGACAAAAGAGTGATCTAAATGACCCATGTTCAAAGGCTGGTTCTGTCACTCATTACTATAGTTAGAATTGTGCTCTCCACCCCCATTCTCTCTTAAAATCCTAGAATACCTTAGAATATGAATATCTGAGGAGAGGTCCAAGTGACAATGAAGTCAGAAGGCTAGACCCTGATCACATATGACTGGTATCTTCGTAGGAAAAGGAGATTTGCATGTGGACCCACATGTTGGAAGCCACGTAACTGTAAAGATGGCCACCCACTAGCCATAGAGTAAGAACTCAAAAGCCAAGCCCATTAACTGTGGTGACACATGCACTTAATCCCAGCACTTGGGAGGCAGAGGCAAGTGGATCTCTGAGTT…
Fah-sgRNA	GGCCTTGTTCACATATAACTNGG	GCCTTTGTTCACAAAGAACTGGT					0.001914	4	19,17,7,5	.C.T.........A.G....	0	chr6:107864476-107864498	+	chr6	107864476	107864498	TATAGCCTTTGTTCACAAAGAACTGGTTGA	38.1257	TTTCCCTCTACTTTCATTTTACCTCTAATATACTATTCTTACTTATAATCTACTACTGCCTTACTGGTTCCCAATCTCTGCCCCCTGCTAAGTTGTCTTCCTTCCTTCCTTCCTTCCTTCCTTCCTTTCTTTTTTCTATCTTAACCATTTATTGCTATGATACATTAGAATGATAGAGCACAACAATTCCAGTGTTTATAGCCTTTGTTCACAAAGAACTGGTTGAGAGAAGGAATTTCTTATTGTTCAGGGGACACAGCAGGGCTTAGGAACACAAATATCCCTGAAGATCAGGAAAAAGAGGCTGAGACAATCATAACTAAGATCTAAGAATGCTTTAATATTTAGTGTTGTGGAGTCACGTGTCACTGTGGAACTTCTGCCAAATTTGGAGAAAAT…
Fah-sgRNA	GGCCTTGTTCACATATAACTNGG	GGCTATGTTCACATAATACTATG					0.001889	4	17,16,5,4	...TA..........AT...	0	chr18:15775275-15775297	-	chr18	15775275	15775297	CAGTGGCTATGTTCACATAATACTATGATC	18.2475	CCTCCCAAGTGCTGGGATTAAAGGCATGTGCCACCTCTGCCCGTCGGCTGCTTACTTTCATATTGAACAAAACCCAAAAACAGGCAGTCTGAGAATCTCCCTTGCTATGTTTCATATAGTCCTGTCTTTGTCGCGGAGATCTTCTGTGGCATAACAGAATGAAGGCTGGAGTTTATCACAGCTCCAGCTGCAGTTCCAGTGGCTATGTTCACATAATACTATGATCTGTTGAGCCAAAGTTCATATTTTTCAAAAAGTAATAAATTTCACAATGTTTATTGCATACCAACAAAAGCCCCTAAATAAAGCAAACTAAATGCATTGCTACTTATCCAAAGCTGGTATACCTCATATTATCAGTTCAGATTCGCATGGCAAATGTCATTCATGCATAACAAC…
Fah-sgRNA	GGCCTTGTTCACATATAACTNGG	GGCGTTGCTCACAACTAACTAGC		TRUE	239027	Arhgap22	0.001876	4	17,13,7,6	...G...C.....AC.....	0	chr14:33250074-33250096	-	chr14	33250074	33250096	TTCTGGCGTTGCTCACAACTAACTAGCAGA	32.0773	GTCCTGGTTCTGTGTGCAGGCCAGCAGAGGCCACTAAGAGGGAGGAGGGCACACATAGTATCATGGATGGCCTGGCCAGAACATCTTACTAAGGCGAGTGCGAGGTTGTCAGGCAAGGGAGAGGCGAGACCCCTCCAGGCCCAGCCCCAAGCGGCTGGGCATCTCAGCGTCTTCCCATTCTTGGAAGGAGCTGGCATTCTGGCGTTGCTCACAACTAACTAGCAGAAAGAGTCCTGCTGAAGATATCAACCACCTCCTTAGTAAGGATGACAGAAAACAGTACCAGATCTGGGTCACAAAACTTAACGGAGATGAATAATAGGTCTCTGCTATGACCAGCATAATTCTAAAGGATAACATACTGGGGCTGTTGTTGAGCCCCACCTCAACACCCTAAAA…
Fah-sgRNA	GGCCTTGTTCACATATAACTNGG	GGCCGTGTTCACATGTACCCCAG		TRUE	331004	Slc9a9	0.001868	4	16,6,3,1	....G.........G..C.C	0	chr9:95225959-95225981	+	chr9	95225959	95225981	CCAAGGCCGTGTTCACATGTACCCCAGCTT	65.4465	AAATTAATAGAATATCATCAAAGGCTTTCAGATTTGTATATGTACTCACAAGATGTGACAGCAAAACCAGTCTCTGAAGGATAATTTATTTCCTGGCCCTCAGCTGGCCTCACCATCCACTCATCTTAAAGAAGCCAGCCTTCCAGTTTACATGTGACATTTCAAAGTGGCTTACAAATCTTGTACTCCCTGCATACCAAGGCCGTGTTCACATGTACCCCAGCTTCATTGCTATTTTAATGCCATGCCATTTTTAGTTGGCGAGGAACAGAGGTCCATTCTCTGCTCCCACTTTTGGGGATATCATGGGAGTGAAAGAGGTATACTCCAGCTATGGGTCGGTCCTATAGACCTTCCACAGGTTCTCTCACAGCCCAAGGACCTGGGCAGCTGGAGCTA…
Fah-sgRNA	GGCCTTGTTCACATATAACTNGG	GGCAATGTTCACATAAAAGTGTG					0.001864	4	17,16,5,2	...AA..........A..G.	0	chr15:13219677-13219699	+	chr15	13219677	13219699	CATTGGCAATGTTCACATAAAAGTGTGAGA	36.06	TTTCTTCAAATTGATTTTATTGTCTAACGAAACCACTCCTGTATGAGTTTTGAACACTTGAGTACACAGAAAAAAAATCCAAAGATCTGTTCCATAGCAAAGATCCGTTTTACAGTTCTTTGTATTTACTATCAGCACTTCAGCAAACTTCTGTAAATCATTATCGAGGGTGAGAATTAATTTTGAGAAAAGTAGCCATTGGCAATGTTCACATAAAAGTGTGAGAAAAACATTCCAAATGGGGGTTTTATAGTCACCGAAGGAAAAGCTCTTCTGTTATATTAGAGCTGCCAAAAGAATTCAGAACTCAAAAGATCCAAATGACAGCAAAGCGGATTGAAGCTGCTCCTCTCTGCACATTCTCTCTTCTTTATGCATTCAGGGCTCCACATCAAGAAA…
Fah-sgRNA	GGCCTTGTTCACATATAACTNGG	GGCCTTGTTCATATTTTTCTAAG		TRUE	244071	Agbl1	0.001861	4	9,6,4,3	...........T..T.TT..	0	chr7:76769525-76769547	-	chr7	76769525	76769547	AAGAGGCCTTGTTCATATTTTTCTAAGCAA	17.4966	CTGTGCAATGGCTGTGAGGTTGTTATGCATCCTTGAGTACGGATTTTTAGTGGTACAAATGTTTGGGACCACATATGCTACTCAAAGTCGAATCTCACACATGCTACTTCAAGTAAGCAAATAATAAACTCTGTTTCACCACACTAAACCTGAGTCAAATTACCTTCTTGGTCTGTTGTTAGTGCATATATAAATGAAGAGGCCTTGTTCATATTTTTCTAAGCAAAAACCATGCAATATATGTATTAAGGGCATTACTATTACTTGAATAAGTCAGGACTATGGGCAATACCTCAGTAGATTCTGGAAAGGATGGGTTATTCACATACATGGAGGGCCCAGGACATAAAGCAGCTAACTCATGGGAAGGAGGTTAAACACTAGCTAGTCACTCTGAGT…
Fah-sgRNA	GGCCTTGTTCACATATAACTNGG	GGCCTGGACCACATCTAACTTGT					0.001856	4	15,13,12,6	.....G.AC.....C.....	0	chr11:15482243-15482265	-	chr11	15482243	15482265	CCTGGGCCTGGACCACATCTAACTTGTACA	42.1598	AATTTTACCCAAGGCATTAGAAAATTAGATATCAACTTCCATAGCGAAGTTTCTTGTTTGATGAATAAAAAGCTACTAATGATGAGAGACAAAAAATTTGAACAATTTCTTCTTGAAATGAAAAGGTATCCACCTTCCCTCTGTACTCCAGGTCTTGAGGAATCTCACAGGAAGATGCGGTTGCAGTACAGAGGAGCCTGGGCCTGGACCACATCTAACTTGTACACCAATCCTAGACTATATAGAGGTAACTCAAGAGCAGTCTATATAATCACTCTTATTAGTTCCACAATGAAACTCTGTTATGGAATTTAGATTTATGAATAGTCTTTGCACATAAGTCAAGAGATTGCTACTGGGATTTGTTTTACTCATTTTTTTTGGTAGTTTTATTTTTTG…
Fah-sgRNA	GGCCTTGTTCACATATAACTNGG	GGCCGTGTTCACTTCAAACTCTG		TRUE	66797	Cntnap2	0.001855	4	16,8,6,5	....G.......T.CA....	0	chr6:46753615-46753637	-	chr6	46753615	46753637	TTTGGGCCGTGTTCACTTCAAACTCTGTTA	50.2218	GAAGTGGTAATAAAAGAAATTAATTACCCAAGAGTTTAGAAACTTTAACCTTAGACTATGAAGATTATAGTTAACTGTGTCATATAGGTGAGTTGCTGTAGTCAGCAGGAGCCACATCCTAGGTTAACCAGATACTAGGTTGTTAAGGTGAGACACCAGCCAAACATGGATGAAATGAAGTCCAATCTGTCTTCTGTTTGGGCCGTGTTCACTTCAAACTCTGTTATAGCATAGGGTTTCTTAAGAGCTGGATGAAACTAGAAATGGAGCAAAATGAGGATGCTTGTGTTTTAAGACTACAGGTCTTGTTAATAACAAATTGTTCCAGAAGTGCCAGACCAAATGCATGGAGAACTCTAAAAATTGTAGCCCATATATGGGCTTTCCAGAATGTGTTCC…
Fah-sgRNA	GGCCTTGTTCACATATAACTNGG	GGCCTTTCTCACAAATTACTTTG		TRUE	18950	Pnp	0.001838	4	14,13,7,4	......TC.....A..T...	0	chr14:50935009-50935031	-	chr14	50935009	50935031	TTACGGCCTTTCTCACAAATTACTTTGTTT	19.1364	TCTGGCATCTGCAGGCAACAGGCAGGAAAGTAGTACACAGACAGACAAGCAAGCAAATTAAATGTGTACGTATATGATATCTATCTATCTATCTATCTATCTATCTATCTATCTATCTATCTATCTATCTATCTATCTAAAGACCAGAAGACCTATTCCTTTATGTTGATATGTTTTGTTTTGTTTTTTACCATCTTTACGGCCTTTCTCACAAATTACTTTGTTTTCTGAGCTTGTCATATCTGATCACTACCAAACCATATTCTCACTTGAGGAGATGACAAACTTCATTAACCTGAATTTTCCTAGGGTGCTCTCTGCCTAGAACTGTAGGCAGCTTTAGACCATAGACATCTCTCTAGAAGGGATCCACCACACTTTATGTCCTCTCTTAGACTG…
Fah-sgRNA	GGCCTTGTTCACATATAACTNGG	GTCATTGTTCTCATATATCTGGC					0.001832	4	19,17,10,3	.T.A......T......T..	0	chr3:31420842-31420864	+	chr3	31420842	31420864	GTTTGTCATTGTTCTCATATATCTGGCAGA	45.5943	GTCTGTCTCTCACTCTGTATATGTTTGTATGTAATATAGACTTGGCAGATGCCATGAAAAATGAGGTGCAGTGGGTAAGTGAACTTCCTGCAGACAGCCCACCAGTCTGCACAGATTTGATGGGTGCACCTGGGAGAGGCACAGCCCCATGGGCTTTGTCCCCAGATTTCTTCTTGCTTCTGATGTGTCTTCTCACGTTTGTCATTGTTCTCATATATCTGGCAGAATGTGATTGGGAGTATAGAGACCCTCATTGGCTATAGCCTGGTGTGATTACTTCCTGGGTGATAGACCACTCTATTGGGCAATTTTCCTGTAGATCATCATGAAGATGAGTTTTCATGAGATAATAGTTTCGATGAGTTTTACAGAATTCCTGATTTGATTTAAATAATCTAG…
Fah-sgRNA	GGCCTTGTTCACATATAACTNGG	GGGCGTGTTCACTTCTAACTGGA		TRUE	232174	Cyp26b1	0.001818	4	18,16,8,6	..G.G.......T.C.....	0	chr6:84585454-84585476	-	chr6	84585454	84585476	TCTGGGGCGTGTTCACTTCTAACTGGAGTA	61.5548	CTCAGCCGCACCCCACCTCCGCCCCGACCTCTCTTAAAGGAGCCGGCGCCGTCTAAGCTGGCGTCTGGATGGAGGCGTCCCCAAATCGGCCCCTCCAGGCGGTGCGGGGGTTCCCGGCTTGTTCCCTGTCGCGCGCCGGGCCCAGAAGCATGTGGAAAAGCCATTAAGAATCTGGGTTCTGTAGCCACTTTTCGCATCTGGGGCGTGTTCACTTCTAACTGGAGTATATAGTTTCCCCGAGAGAAAGGAAAGTGGGGGGGGGGCAACCCAGGAAAGGGGGCCTCCTGTCTCCGGGTTGAGGGAGCCGACGTGTTCCTAGGAGACCAGGACGCCAAGGCGGGATCCCTTGCCACAGTTCTCCTGGCTGGCTGGAGAGACTGGACAGGTGGTTCCCTGCCC…
Fah-sgRNA	GGCCTTGTTCACATATAACTNGG	TTCTTTGTTCACATATAACCTTG					0.001803	4	20,19,17,1	TT.T...............C	0	chrX:46832553-46832575	-	chrX	46832553	46832575	GATATTCTTTGTTCACATATAACCTTGATT	45.6716	TTTTTAGTACACTTTTGATAGTAACTGGTGATCTTTAATTAAAAGGTCAGATCTCTCATCTTCCTCCAATGACTTATGATTATTTTCATTACCAATGAGCTGAATTTCTACTATTTAATAAAGCTGGATTCAAATTGCTATTTAATCTCGAGAGTATGGAAAGGTTTATTAATTATGAAGGTTAAATCAAACTGTAGATATTCTTTGTTCACATATAACCTTGATTAAGTGGTATTATTAGAAACTCCCATGGACTATTTTCAGCCATACTTTTTCTCTATACTCTTTAGTCTACCTACATGAAATTTCATCATAAGCATCTTGATCAAGCATCTTGATCTTAAAAATCAAAGCCAATGCCAACTTCGGCTCTATTGCCAAACACATTCGTTGGGAGGA…
Fah-sgRNA	GGCCTTGTTCACATATAACTNGG	GGACTTGTTAACATATTATTTTG		TRUE	229898	Gbp5	0.001801	4	18,11,4,2	..A......A......T.T.	0	chr3:142495997-142496019	+	chr3	142495997	142496019	TCCAGGACTTGTTAACATATTATTTTGGCT	23.7729	TTTCTGTCAAGCTTACAGGCAAGTGCAGTCTAAAGCGAGTATGCTTCCTTTTAGGAGAGTTAGACTCCAGAGAGCGTCAGAACAAAGTCCGCAAATATCCATGTACAACATTCAGCTTCTATATAACTGATCTTTATTGGCTACATATGACCAGACATTTCCTGAGTTTCCTTGTCCCAGTAGTGACAGCGTCATCTCCAGGACTTGTTAACATATTATTTTGGCTTGAATTCTAGACAAGTGAGATAGAAGATCTTTCTTGAAGCTCCGTTAAGGGAAGGCTATTTCTTCTTGGTAAAGCATAGCTATTTTATTGACCTATTTTAAAAAATTAGTTTAACCCACTCAGTGGCTTGAGTTTTGCTCAGAAGAATCGGACTTGGGTCACATCATCAGCAG…
Fah-sgRNA	GGCCTTGTTCACATATAACTNGG	GGCCTTGTTCCTATACAACACGC		TRUE	242466	Zfp462	0.001795	4	10,9,5,1	..........CT...C...A	0	chr4:55055962-55055984	+	chr4	55055962	55055984	ACTGGGCCTTGTTCCTATACAACACGCCTG	41.8034	AGGACTTTGGGTAAGTTTTCATTTGAGCAATGGATGTGCAGCATGCCTGCTGGTGTTTGAAGATATAGTGCAGTTCAGCCATGAAGAGACAGAAAAGTTTGTTCTCTGAGGGAAGTTGAGCATTAATGGAAGCTTCTCGATTGTGACTGTGAGTATACAACCATTGGAAGCGTAGAGCTCACATACAGCTTGCCCAACTGGGCCTTGTTCCTATACAACACGCCTGAAAATTTGGGTGCAGATTGAATCGCAGGGCTGAAGCCTTTTCGATAAATATTTACATTGTGATTATGTAGCTGTGTAACCACTGTGGTTGCTCTCCAGTTGGCATGTTAACTTCAAGGGTCTGTTTCCTGCTTTAGTAGACAAATCCTGACTGAGGCTAAGTCTTGAAGGAGG…
Fah-sgRNA	GGCCTTGTTCACATATAACTNGG	GGGCTCTTTCACATATGACTATG					0.001786	4	18,15,14,4	..G..CT.........G...	0	chrX:65426806-65426828	+	chrX	65426806	65426828	AGCAGGGCTCTTTCACATATGACTATGGGC	23.1822	TAGAGGAAGCATGAACTCTTTGCACAAAATAAAGTGCAGGTTAAAAAATATTCTACCATGCTACCTTCTTTATACAATCTGAGTGACAAATTATAATAACCCCCATAATTTACCCCCTTTCCAACTAAATCCACTACTTCCAACTTGCTTATATTGCAGTATTCTTGTATTTCACATCTCTGTCTGTGGTATTGGAAGCAGGGCTCTTTCACATATGACTATGGGCCACGGATTTAACTCATCTTCTTTTACTTCTCTTCTATTCCTGTTTGGAGGATTTGGGCCACATGGTAGCAATATTACAAAAATCTAGATAACCAAATCCCTGCCTCTCTTCCTCTCTCTTCTCCCTTCTCCTTACTTCACCTACCCTGTGTGTGTATGTGTGTGTGTGTGTGT…
Fah-sgRNA	GGCCTTGTTCACATATAACTNGG	GGCCTTTGTCACATCTAGCTCTG					0.001781	4	14,13,6,3	......TG......C..G..	0	chr5:100254707-100254729	+	chr5	100254707	100254729	GTCAGGCCTTTGTCACATCTAGCTCTGTCC	27.2354	TATCAAGTCCAGAGCTCCAGGACTACAGTAATTTGCTTCCAGAGTGCTTTTAATTGTAGGAGAAATAAACTCCCTTCTTGCTTAAACTAAACACACTCTCTAACAGGAAGACCTATCTCAGCCTTATGCATGACTCACTTCTAGGGTAACCCCAATACCCGTAGCACTTGGGCCAAGAGGATAGGTGGAGTTCATAGTCAGGCCTTTGTCACATCTAGCTCTGTCCTCTGCGTGTCTATCCAACCTTGAGTAAGCACGCTACCACCGGACCACCCTTCACGCCTGACAGACACCATTGCAAGCTCTAGACTGGGCCTCAGACATCTGAGCAGGGAATTCTAAGCTCTTAGGAACCCAGGCATGTCACAGAAACCCCAGAAAGTCCTTGTGGCCCTGCAA…
Fah-sgRNA	GGCCTTGTTCACATATAACTNGG	GGGCATGTTCACATCCAACTCTG	TRUE		66395	Ahnak	0.001771	4	18,16,6,5	..G.A.........CC....	0	chr19:9004397-9004419	-	chr19	9004397	9004419	CCTTGGGCATGTTCACATCCAACTCTGGGC	33.7094	GGTGCAGACATGTCTAGATTTCCTTTCATTTTGGGTCCTTTGAGATCCAGATCCACATCTGGTAGAGACACCTTTGGAGCCTTGAAGTGCATCTCAGGCATCTTAAATTTGGGGCCTTTCAACTTCCCTTCTGGTCCCTCAAGGTTCAGATCTGGAGCACTAATATCTAGCTTTGGTACAGAAATGTCCACATCAGCCTTGGGCATGTTCACATCCAACTCTGGGCCTTCACCTTTGAGACTAGGCATGCTGAATTTGGGCATTTTAATCTTTGGCATTTTCAAGTTCCAGTCGGGACCATGAACATCAACATCTGGAACACTGACATCTACTTTGGGGCCTTTCAAGTCTCCTTCCAGCTTTGGCATTGTGACATCATATTCTCCTTTAACTTTGGGG…
Fah-sgRNA	GGCCTTGTTCACATATAACTNGG	GGCCATTTTCAGATTTAACTAGA					0.001764	4	16,14,9,6	....A.T....G..T.....	0	chr15:74990480-74990502	+	chr15	74990480	74990502	GTAAGGCCATTTTCAGATTTAACTAGAATC	15.3012	TGGCCAGTCACAAGCACTAGATCCTTCCCTTCACAGCCTCATGGCCATTTTCATATACTCTTTATCTTGTTATTTATGTGAGGTAGAGCTTTACAAATGCCAGTCCATTTTAGTTCTGAAAACCCTTGCTCTGTATCTCTATCCACCTGTGTGATCAGGCAAGACAGTGCTGAGGTCCCTCCATCTTGTGCCCTCGGTAAGGCCATTTTCAGATTTAACTAGAATCTGATCTCCTTCATGGAGAATCCATTGAAAGCTACCTTGATTTAATTCTAGAAATCAAAGGTCAGCATGTCCTAGCTAACTTACCTTAGGCTTTAGTAAAACAGCTGGTTTGTGTGAAACACCCCTCCCCACTCCCTCTCCCCCCCAACCCCACCTCCCCACTGACTAATGGAT…
Fah-sgRNA	GGCCTTGTTCACATATAACTNGG	GGCCATTTTCAGATTTAACTAGA					0.001764	4	16,14,9,6	....A.T....G..T.....	0	chr15:75139589-75139611	+	chr15	75139589	75139611	ATACGGCCATTTTCAGATTTAACTAGAATA	23.8042	TGGCCAGTCACAAGCACTAGATGCTTCCCTTCACAGCCTCATGGCCATTTTCATATACTCTTTATCTTGTTATTTATGTGAGGTAGAGCTTTACAAATGTCAGTCCATTTTAGTTCTGAAAACCCTTGCTCTGTATCTCTATCCACCTGTGTGATCAGGCAAAACAGTGCTGAGGTCCCTCCATCTTGTTCCCTTGATACGGCCATTTTCAGATTTAACTAGAATATGATCTCCTTTATGGAGAATCCTTTGAAAACTACCTTGCTTTATTCTAGGAACCAGAGGTCTGGGTATGTTAGGTCACTTATCCTAGCCTTTAGTAAAACAGCTGGTTTGTATGAAACAACCCCATGACCCCTCTTACCCCCACCCCGACCTCCCCATTGGCTAATGGATCTT…
Fah-sgRNA	GGCCTTGTTCACATATAACTNGG	GGCCTTGGTCACATTCAATTCTG	TRUE		71902	Cand1	0.001758	4	13,6,5,2	.......G......TC..T.	0	chr10:119208371-119208393	-	chr10	119208371	119208393	GAGTGGCCTTGGTCACATTCAATTCTGCGG	15.2333	TCTGATTTTTCAGTGACACCCCCCCCCCTTTTCATTTTCCTTGAAGAAATAACTGCGATACCCACAATAACTAAGACAGTTTAGAGAAGAACACTTTGTGATTGTGTTTTAAACTTGGCATGACTGGGTTGTTTCTCTTACAATTTTTCAGGTGACTTTCTAAAAACTTTGGAAGACCCAGATTTGAACGTAAGAAGAGTGGCCTTGGTCACATTCAATTCTGCGGCCCATAACAAGCCATCACTGATACGGGACCTTCTGGACTCAGTTCTTCCACATCTTTACAATGAGACAAAAGTTAGGAAGGAACTTATAAGAGAGGTGAGTGTGCTAGATTGCATCACTCCCCCGCACTTACCTTTTCCTTGCCACACGCTTGCATGTCCCTTCTTGTTTTAA…
Fah-sgRNA	GGCCTTGTTCACATATAACTNGG	GGCCTAGTTCCCCTAGAACTAGA					0.001754	4	15,10,8,5	.....A....C.C..G....	0	chr16:94490402-94490424	+	chr16	94490402	94490424	AGGAGGCCTAGTTCCCCTAGAACTAGAATT	42.453	GTATCCACATGCATGCAGTATCCACATGCATGCAGTATCCACATGCAGTATCCACATGCATGCAGTATCCACATGCATGCAGTATCCACATGCATGCAGTATCCACATGCATGCAGTATCCACATGCATGCAGTATCCACATGCATGCAGTATCCACATGCATGCAGTATCCACATGCAGTATCCACAGAGGCCAAAGGAGGCCTAGTTCCCCTAGAACTAGAATTGTGAATGGTGGTGAGCTGCCGAGTCAGCGCTGAGAACCCAAGCCGCGTCAGAGCAACAGTAATTCTGAGTGGGATTATCTCTCTGCCTTTCTCAGCACGCGCATGTGCTGATGTGTATGCTGTTCCCTTGCAGATTTACCTCATATCAGAGTATTCTGGTAGAATCCAGGGTA…
Fah-sgRNA	GGCCTTGTTCACATATAACTNGG	GGCCCTTTTCAGATATGACTTTG					0.001746	4	16,14,9,4	....C.T....G....G...	0	chr1:43036481-43036503	-	chr1	43036481	43036503	CCAGGGCCCTTTTCAGATATGACTTTGTGT	35.0525	TACAGATTTCCCCCTGTGGTTCCTTAAGACGAATGTGGTGTGCTGTGCATGTGTACAGTATGTGCATCATTTGGCCTTACGTCATCTACAAATGTCTTGAAGTATCCAGAAGTGTGTGTATTGGTTCTGTGAATACTGCAACACTTATATAAGAGACAGACCAGCTCTAACTGTGGCCATTTGAAGGTGATTGGTCCCAGGGCCCTTTTCAGATATGACTTTGTGTCTCAAATGCTGCATCTTTTTCACATGACACATGTATCTACATGGGATGGGAATTAGTTACGCCTATGGCTGAAAGGTCTCTTTCTCTTCTTTGGGCATTTACAGGAAAAAAAAATCATGTATGTAGCCACTCTGATGTCATAGATCCCAGAAATCCAGGACCGGATTAAATCC…
Fah-sgRNA	GGCCTTGTTCACATATAACTNGG	TGCCTAGTCCACATATTACTTGT					0.00172	4	20,15,12,4	T....A..C.......T...	0	chr4:12386066-12386088	-	chr4	12386066	12386088	AACTTGCCTAGTCCACATATTACTTGTGTG	28.4695	ACACTTTTTCAAATTCATGACTTCTCTTTTCATTAATTATTAATTTCCCCCTTTTTTGCAATGATCCCAGAGTGTTCAGTGAGGGAGTTGTATTATGGATGTATCCTTTGGGGCTAGGCTCCACAACTCTGCATTTTGATTGGTTATGGTTTTTTGTAATGTGTGTGTGTATGTGTATTCCTAAATACAAAAGTATAACTTGCCTAGTCCACATATTACTTGTGTGTATTATTTCAGGGCTGGCCATTTTGTGTTGAATAACTAATTGGTGTGATCTTCCCTGGGGAAGACTATTTCTCCAACTTTTACCATTCCATAGTTTCCTGTAGTTCTCTGTCTAGAGTTAAGGTCTCATAGACATTCCTCCATCCACTTTTACATAGTATTGTTCTTGTTCAG…
Fah-sgRNA	GGCCTTGTTCACATATAACTNGG	TGCTTTGTTCACACATACCTTTG					0.001696	4	20,17,7,3	T..T.........C...C..	0	chr18:15807515-15807537	+	chr18	15807515	15807537	TCTGTGCTTTGTTCACACATACCTTTGACC	36.1278	CAGACACCTGCTACCAACCCTTACTACCTGAGTCCATCCCTAGGATCTTCATAGTAGCAAGGAGAAATACTGAAAGGTGACCTTTGACCTCCACAGTGCATCATCGCACATGCACAGAAAAAAAATGTAATAAAAGATTTAAGTATTCATTTGAATACTTAGTTGGGAAGGAAGCCTGACCTGTTTCCAGTGACCTTCTGTGCTTTGTTCACACATACCTTTGACCCTCACATTCAGTCACAGGCAGGCTTTCATAGATTTCACTGTCTTCCATGAGGCATTGTGGGGATGTCACTGTGTAACATGAGCTATCATGGGAATGTCACTGTCTCCCATGAGGTATGAAGTAATGGCGCCAGACTGTTTTTTACTTCCATTCAGTCTAACAACACCCATACT…
Fah-sgRNA	GGCCTTGTTCACATATAACTNGG	AGCCTTGTTCCCTTATAGCTATG		TRUE	66230	Mrps28	0.001683	4	20,10,8,3	A.........C.T....G..	0	chr3:8825449-8825471	+	chr3	8825449	8825471	CTTGAGCCTTGTTCCCTTATAGCTATGTGA	49.3526	AAATAATATATGCTGGCTTAGAAAAAAAAACAAACAACAGAATTATTTCATGGTTGTATGACAACACATTTCTCTGTAATAAATATGTTCTTGGAAAAAAATCTCTTCATTATTACCTCTTAGTACATATGGCAAAATTAAATTTATTATCACTAAAGAAATACAGGATGAGTCACTTCTTCTGTGACTCCCAGCTCTTGAGCCTTGTTCCCTTATAGCTATGTGAATTCCGCTGGAAAGCTGTGTGACAAGCAGGACGGGGACACCTGCTCAGGAAGGAGGGGCTGTGAGCAGAGACTCTTATGTTTATAATATAGACAGTCATGGCTTAGAAAATTTACTGAAGTTATAGTTGTAGCTAATTCATACTGATCTTCACAGCCTGGAAAAAGTAAACAG…
Fah-sgRNA	GGCCTTGTTCACATATAACTNGG	CTCCTTGATCACACATAACTGGT					0.001676	4	20,19,13,7	CT.....A.....C......	0	chr6:6801530-6801552	-	chr6	6801530	6801552	TTAACTCCTTGATCACACATAACTGGTAGC	31.6152	AGCCACAGCATCGGTTAACTTTGCCTCTTTTCCAAACCCAAGCTCTGGCCTGTACTGTATAACTCCTTCGAAGCAGTTGGTAAGACTACTATTCCCGAGAGAGATCTGGAGTCAAGGAGAAGATTCCCCAACTGAAGACTAGAAGAGACAGAACTGTACAGTGTCCACTCCGGGCTGTCTGCATTTCCTTTAAAAGTTAACTCCTTGATCACACATAACTGGTAGCACTTGGCCTTGAGGAGCGTGCTTGCTCTCTGATGCAGTGTGTGTGTTTGCCCACTGCGCACAGAGTTTGGTTGCACGTAATTTTTCTACTCCTGTGTAGACTATGTAGTTTCATGGTGGCCACTGAAATTCATGAAGAAATCTCTCATTTAAACAATTGAAGGAACCATAAAT…
Fah-sgRNA	GGCCTTGTTCACATATAACTNGG	AGGCTGGTTCACATATAGCTGGT					0.001659	4	20,18,15,3	A.G..G...........G..	0	chr3:61536801-61536823	-	chr3	61536801	61536823	TTGTAGGCTGGTTCACATATAGCTGGTATC	56.4105	CCAACAATAACAAAACCAAAACCAAAAAAGCAAAAAATTTATCTACAACACTTATGAGATGGAACATATGGGTCTGTGTCTTTCATCCAACAACCAATTCATCAACATTCTGGTCCACAAATTCAATGTCCTAAAACTTAATTCAATTTCAATTATGAAACTAGCCTCCTAATGTTTGTTTGTATAGACTTAGACTTTGTAGGCTGGTTCACATATAGCTGGTATCCACTCCAGACCCAGTTGCTTCTAGCTATTCCCGGGGAATTTTATATATCTGTTTGACTGGCTGCAAAGTAAGGATTCATTTGATTTCACTTCCTGTTTAATAATTTGCTGTAACTGCTCACAGAACTCATGGAGATATTTTACTTATATTGATTGGCTTGTTACAAAGGCTAT…
Fah-sgRNA	GGCCTTGTTCACATATAACTNGG	TGCCTGGTACACATATACCTGGT					0.00163	4	20,15,12,3	T....G..A........C..	0	chr7:79548634-79548656	+	chr7	79548634	79548656	GGTATGCCTGGTACACATATACCTGGTGCT	44.1375	GTGTGTGTGTGTGTGTGTGTGCCCACACACATGCTGTGTTTGCCCATGGAAAGGTTAACACATGCCTATATATTGCATGAAGGTGTATTTGTGCTATGTGTAAAGGGATGTAGAATAGTAAAGAGCTATATGTGTCTAGATAGTGTGCTCACATGTAAAGGTATAGCTCGGATTAGGAGTAACTGCTTCTCCCAACGGTATGCCTGGTACACATATACCTGGTGCTCTCCTGTTCACTGATCCCCACTGCCCCCTTTCTTCACTCCTTCAAATGAGCCCTGGAGCACACCCATCCCTGAGCCCCAAAGAAGGAAGAATGGAAAAGAGAGGGTGGGAGGGTCAAGGGGTGCTGGATCCAGGGTGTGGCCACGTCCCGAAGCCCAGCAGGCTCCAAGGGCT…
Fah-sgRNA	GGCCTTGTTCACATATAACTNGG	GGCCTTATCCACAAATCACTTGT					0.001626	4	14,12,7,4	......A.C....A..C...	0	chr16:51551232-51551254	+	chr16	51551232	51551254	TTCAGGCCTTATCCACAAATCACTTGTAAA	20.1419	TGGACTATCCTGACTCTACTGAACTGGACTGCTGGTATTCTGACATATGGAGATTGGAATTGCCCCAAAGAACTACTTCAAAACCCAGCCACATCCCCTTGTCCTATTTACCATCTTTTCTCCCCTACCCTTAGATGATGAACTAGAAGGGGGCTCAAAGCATTTGACAACCCATATTTAAAAAAAAATCTAAACCTTCAGGCCTTATCCACAAATCACTTGTAAACTCTAGATGTCGTTTGCTTGCTTAACCAGTGGGTTCCATTGGCTAACAAGGATACTGGATTCTCATTTCTGGGAAACTTAACTCTGGAGCAATGAAATATTTCTTTACAGAGAATCTCAGTAAGATCTGTGGCATGCATGATGGTGGGTCTCAACCTTCTTAATGCTGCAACA…
Fah-sgRNA	GGCCTTGTTCACATATAACTNGG	AGCCTTGTTCATATATACATATG					0.001541	4	20,9,3,2	A..........T.....CA.	0	chr13:79294657-79294679	-	chr13	79294657	79294679	TACCAGCCTTGTTCATATATACATATGAAT	40.6368	AACATTCTACAATTGTTCTGCTGCTCTCTCTAACCACAAGGATCTCTAAGTCAAAATTATTAGCATTAAAATTGATTTATATAGGAGTTCAGTATAAGGTCTCTCTCTGTGTGTTTTTATGTCTTGCTCTCTCTCTCTGTCTCTATCTCTGTATTTCTCTCTGTCTCTGTCTCTCTCTCTCACACACAGTTTCAGTTACCAGCCTTGTTCATATATACATATGAATATATATGTGTGTGTGGCTGAAGAGATGGGTCAGTGTTAAGAGCACTGGCTGTTCTTCCAGAAGATCCCTGGCACCCACTTGGGAGCTCACATCACTCTGTAACTCACTCAACGAGGATTTCATGCCATCTTCTGACTTCCATGAATATTACATATATGTAGTACATGGACATA…
Fah-sgRNA	GGCCTTGTTCACATATAACTNGG	GGCCTTGTTCAAACACATCTTGC	TRUE		70028	Dop1b	0.001512	4	9,7,5,3	...........A.C.C.T..	0	chr16:93769992-93770014	+	chr16	93769992	93770014	TCGAGGCCTTGTTCAAACACATCTTGCTCT	37.5319	TCCAAGCGAGCGGCCTTGCTGGCAGCCTTCCAGCCAGAAAGCCCCAGGTCCAATGCCAGGTTAAGCCTGGTGCGAGCAGACTCAGACAAGACACAGGCTTCCGAGTCGTTTTCCAGTGACGAGGAGGCTGACGTGGAGCTCCAAGCCATCACCACATCGAGGCTGTTGAAGCAGCAGAGGGAGAAGCAGGAGACAGTCGAGGCCTTGTTCAAACACATCTTGCTCTACCTGCAGCCCTACGACTCCCAGAGGGTCCTGTATGCCTTCTCCGTACTGGAGGCCGTGCTTAAGACCAATCCCAAGGAGTTCATTGAGGCTGTGTCCAGGACGGGCATAGACACCAGCTCCACCGCGCACCTCAACCTCATCTCCAACCTCCTGGCACGCCACCAGGAGGCC…
Fah-sgRNA	GGCCTTGTTCACATATAACTNGG	GGTCATGTTCACATTTAACATTG					0.001507	4	18,16,6,1	..T.A.........T....A	0	chr1:147478882-147478904	-	chr1	147478882	147478904	ACTGGGTCATGTTCACATTTAACATTGCAA	33.9375	ACAGTGACTATTTCTAATACAGGGGGAGACAGGAATAAAATATTTCAACAGACTTATGACTAGAGCAGTATCTCTCATGTCCTTCAGTGCATACACAAAATTTGGGCTGTCTATTCATAAAGATATTCCTCCACTCTTCATCCCTTCCATCCTAATTGAGACGAACTCTTTAATGCCTACACTGATATTTCTGCGCACTGGGTCATGTTCACATTTAACATTGCAAAGCTTTGTCCAAGAATATTCACATGACGTACCAGTCATTCTTCTGCTTCTTTTTCTAAATGATGACACATATGTCCATATTTCCATCTCAGCTTCTGAAATTGATCATAACCTGCCAGTGAAAACTGCAGAATGTGTTTATTTCCTGTTTAGTAAGAAAGGCAACCAGTTCTA…
Fah-sgRNA	GGCCTTGTTCACATATAACTNGG	GGCCTTGTTAAATTATATCTAGT					0.001498	4	11,9,8,3	.........A.AT....T..	0	chr15:74939999-74940021	+	chr15	74939999	74940021	TCTAGGCCTTGTTAAATTATATCTAGTCTG	24.3384	CACGTTGAAGTTTTCCAGGTGCGAGAGGAGTGACTTCAAAAGGAACCAGATAAATGTTTACTTTAGAGATTATCACCCTGCTTCAGATCAGCCCTGTGCCAGGCAAGAAATTTACACTTCAGTGTTAATAGCACCAGGGGGTTGTTAACTCTTGACAGGCTTCAAGAATGATGTAGTGTCACTGACCCCGAAATTCTCTAGGCCTTGTTAAATTATATCTAGTCTGGAGAATCCTCATTATCAGGATAGTATATTCACTTGCTCTTGGCATGGAATGTAGCTTGTGGTAAAATTTTTATCTCAGTGAGGATTTTTGTCTCTTCCTGCAGACAACTGAGTTAATGGCTGTAATTTATTCTTTTATTGTAGTGCTTAATTAGTTACTGAATAGGTTAAGCT…
Fah-sgRNA	GGCCTTGTTCACATATAACTNGG	GGCCTTGTTAAATTATATCTAGT					0.001498	4	11,9,8,3	.........A.AT....T..	0	chr15:74947115-74947137	+	chr15	74947115	74947137	TCTAGGCCTTGTTAAATTATATCTAGTCTG	24.3384	CACGTTGAAGTTTTCCAGGTGCGAGAGGAGTGACTTCAAAAGGAACCAGATAAATGTTTACTTTAGAGATTATCACCCTGCTTCAGATCAGCCCTGTGCCAGGCAAGAAATTTACACTTCAGTGTTAATAGCACCAGGGGGTTGTTAACTCTTGACAGGCTTCAAGAATGATGTAGTGTCACTGACCCCGAAATTCTCTAGGCCTTGTTAAATTATATCTAGTCTGGAGAATCCTCATTATCAGGATAGTATATTCACTTGCTCTTGGCATGGAATGTAGCTTGTGGTAAAATTTTTATCTCAGTGAGGATTTTTGTCTCTTCCTGCAGACAACTGAGTTAATGGCTGTAATTTATTCTTTTATTGTAGTGCTTAATTAGTTACTGAATAGGTTAAGCT…
Fah-sgRNA	GGCCTTGTTCACATATAACTNGG	GGCCTTGTTAAATTATATCTAGT					0.001498	4	11,9,8,3	.........A.AT....T..	0	chr16:3589685-3589707	+	chr16	3589685	3589707	TCTAGGCCTTGTTAAATTATATCTAGTCTG	24.3384	ACATTGAAGTTTTCCAGGTGCAAGAGGAGTGACTTCAAAAGGAACCAGATAAATGTTTACCCTAGAGATTAACACCTCTGCCTCAGGTTGGTCCTGTGTCAGGCAAGAGTTTTACACTTTAGTGTTAACAGCACCAGGGGGTTGTTAACTCTTGGCAGGCTTTAAGAATAATGTAGTATCACTGACCTCGAAATTCTCTAGGCCTTGTTAAATTATATCTAGTCTGGAGAATCCTCATTATCAGGATAGTATATTAACTTGCTCTTGGCATGGAATGTAGATAAAATTTTTATCTCAGTGAGGATTTTTGTCTCTTTCTGCAGACAACTGAGTTAATGGCTGTGATTAATTGTAGTGCTTAATTCGTTACTGAATAGGTTAAGCTCTTTGCTGCTAACT…
Fah-sgRNA	GGCCTTGTTCACATATAACTNGG	GGCCTTGTTAAATTATATCTTGT					0.001498	4	11,9,8,3	.........A.AT....T..	0	chr2:86802401-86802423	-	chr2	86802401	86802423	TCTAGGCCTTGTTAAATTATATCTTGTCTG	23.2878	CATTGAAGTTTTCCAGGTGCAAGAGGAGTGACTTCAAAAGGAACCAGATAAATGTTTAACACTAGAAAGTAACATCCCCGCCTCGGATCAACTTTGTGCCAGGCAAGAGTTTCACACTTTAGTGTTAATAGCACCAGGGGGTTATTAACTCTTGACAAGCTTCAAGAATAATGTAGTGTCACTGACCCCGAAATTCTCTAGGCCTTGTTAAATTATATCTTGTCTGGAGAATCCTCATTATTAGGATAGTATATTAAATCACTCGTGGTATGGAATGTAGTCTGTAATGAAATTTTTATCTCAGTGAGAATTTTAGTCTCTTACTGTAGACAACTGAGATAATGGCTTTTATTTTATTGTAGTGCTTAATTAGTTACTGAATAGGTTAATCTCCTTGCT…
Fah-sgRNA	GGCCTTGTTCACATATAACTNGG	ATCCTTGTTTACATATAAGTGGC		TRUE	217593	Slc25a21	0.001497	4	20,19,11,2	AT.......T........G.	0	chr12:56742178-56742200	-	chr12	56742178	56742200	TGTTATCCTTGTTTACATATAAGTGGCGTG	46.7963	TCCCTGTGAATGCAGCCTGTTCATTGCCACTGTTTTAACTAGCAAAGACTTTATATCCATTATTTTATTATCATAACTTATTACTGCCAGTAGTAACTGGTGTTCTTATTTTAAAAAAGTAAGCAATGGTGAGGGCTTACATTGCAGTCAGTCCATAGACTTAGTTATTGTAGCAGCAGTCTTATAAGGAGGATTCTGTTATCCTTGTTTACATATAAGTGGCGTGAAGATAAATCAGACAGGGTGAAATACTTACCAAGGTTAGTAAATGGTGTTGCTGAGCCTCTGATCTGGGACTGGCTGACTTGAGAGTCCTGTTTCTAATTAGTCTGTTAGACTCTGAAATATTTAATTAACAGTTACAGTCCAAACTCACAAATATGAGTTCAAACATCTGAG…
Fah-sgRNA	GGCCTTGTTCACATATAACTNGG	GGACTTGTTCACACCTAACAATG	TRUE		57775	Usp29	0.00148	4	18,7,6,1	..A..........CC....A	0	chr7:6736920-6736942	-	chr7	6736920	6736942	CTCTGGACTTGTTCACACCTAACAATGTGA	42.6805	ATTTAAAGAATTAATAGAAAATAAATAAAAGAATAGAACAAACAAACAGAAGGAAATAAAAAACAATAAGGTAAATTCAGCCAACCCAGCAAAAAGCTGGGAAGGAGAAAATGAAAAAGAAGAGGCATATTAGATAAATATGTCAATAATTACTAGTGTAAAAGGATCTGCTCCCTGGTGTCATTTAACAAAAGGGCTCTGGACTTGTTCACACCTAACAATGTGACTTTGAAATACTTAAAGCAAAGATTACAGGAAGCAATGGATAAAAAGCAGAAGCATATTAGTTTGTACTAATTGGAACTATTTAGAGTGAATGGATGAAGCAGGCAAAAAATTACAACAGTGGAAATATAAACATAATTAGCAAGTTTGGTCTTGTGAATATAAATGCAAATT…
Fah-sgRNA	GGCCTTGTTCACATATAACTNGG	GGGCATGTTCACATGTAACATGT					0.001474	4	18,16,6,1	..G.A.........G....A	0	chr18:41137491-41137513	+	chr18	41137491	41137513	AACAGGGCATGTTCACATGTAACATGTACC	37.5502	AGGCCACACCTCATAGCACTGTAGAATAAACAGCATCCTAATCTCTGAGCCTGTGGGAACTATTCTTCAAACCACCAAAATCTCCTACAGGAGGGCACCTGTCTTATTCCTCACTCTCTTGGTCATCTCAAATACTCCTGTGACTCTCTTATGTATTGTCATTTTGTTCTTCATCGCTAAGGTAACTGTAGCATTCAACAGGGCATGTTCACATGTAACATGTACCATATATTTATGTTAGAATAGTTTGCTGTCCATTGGATATTCTACTTTTATATAAACAGTAATTTTTGTTTTATCCTGTGGGAATTCTGTATCTTGTCCAGCTTCCAAGCAGTGTATATATTATGCATCTCAGATAAAACTGAATGACTTCCTGTTCTCAGTAATTCATATGTT…
Fah-sgRNA	GGCCTTGTTCACATATAACTNGG	AGCCTTGTTCACATACATGTGTG		TRUE	383075	Enthd1	0.001461	4	20,5,3,2	A..............C.TG.	0	chr15:80504260-80504282	-	chr15	80504260	80504282	GAATAGCCTTGTTCACATACATGTGTGTTC	41.1484	CTTGCTTTTCTAAGACCAGAGTTCAGTACACACACACACACACACACACACACACACACACACATACACAACCACTTGAGTTTTTGTCACTAGGCAGAGATTTTTCCTAATCTCCTGTAATATCTGAGTATATAGCTTATTCATACCCTGCTGGTTGGCATGTTGGTGTTGGATATATTTTACTCATAGCTTTGGTGAATAGCCTTGTTCACATACATGTGTGTTCTTCAGGCCGGACTGTTAGAGATGGCTTCCCTCAGCTGTACTGAGTGCCCATTTTCATGCTCGTCTTTGCTCCCAATGAGCTCCTCTAACACCAGTGCCGGCTTGAGCTTGCAGCACAGGAGAGCACCCATCTCTTCATGCCCTCACCAACACTTGATATTGTCAAGCCTTATA…
Fah-sgRNA	GGCCTTGTTCACATATAACTNGG	GACCGTGTTCACATAATACTGGC		TRUE	66932	Rexo1	0.001459	4	19,16,5,4	.A..G..........AT...	0	chr10:80554730-80554752	-	chr10	80554730	80554752	AAAGGACCGTGTTCACATAATACTGGCCAG	39.0476	GAGTCCTGGGTCTGTCCATTGAGTGGGAGGTGGGCATTGGGGCAGGTCCCAGACCTGAGTGGGTGACAAAGAGAACCTGGTTGGGGACCTTGCCATAGTTCTGAGCAGAAACCGTCATGTGGAGTGGTGGGGGCAGGGCTGCATTTAACCGTCTGAAAGCCCCACATGACCCCACCAGCCTCCATGACAAGTGACAAAAGGACCGTGTTCACATAATACTGGCCAGCATGCTCTTCCTCTGAAGATGCAGGGCCCTCAGTCGCCAGCCTGAGCTCTGGTGAGTTGGCAACTTGGGCCTGGGAGACATCCTGACTGGGTCTCTGCTGGTGTCAGGGTGGGGCATAGAGGGCCCTGGCCATCTCCACTGGGATCCAGTTAGGACGGCCAGGCTGGTCTTAG…
Fah-sgRNA	GGCCTTGTTCACATATAACTNGG	GGACTTGTTCACATCTCTCTTGA					0.001448	4	18,6,4,3	..A...........C.CT..	0	chr13:8192966-8192988	+	chr13	8192966	8192988	AGTGGGACTTGTTCACATCTCTCTTGAACT	38.7278	TGTTTGAGGGATGTGATGTTTCACATAAATAATAATATCTAGTGGCTACAACTTAACATGGGCATATATATCTTGGCATTTGGAAGATTAGATTGCTAACACCATGAGGGTTTAACTGGAGATTGAAGTCAAGGCTACTTGGCTCCAAACTGACTTTTACTCTCAGGTATATATATATGAGGGGTACACAACTCACAGTGGGACTTGTTCACATCTCTCTTGAACTTAAGAACTTCTGTAAAAAAAAAAAAAAGAACTTCTGTAATGTTCTAGAATTCTATACATTTCTCCCCTTTTCTTATTTCTGCATTCTCTCTTCTTGAAAGAATGCTGTTACTTTTCACATGACTTTTCTCATGTCATTTTAAAGATACATTTTTGGTACAGGAAAGGACTTTA…
Fah-sgRNA	GGCCTTGTTCACATATAACTNGG	GGCTTTCTTCACTTATAAGTTGA					0.001432	4	17,14,8,2	...T..C.....T.....G.	0	chr7:78076887-78076909	+	chr7	78076887	78076909	CTGGGGCTTTCTTCACTTATAAGTTGAATT	40.0236	TTTAAAATCTAAAGAATATAAACAAATAGCATGTCCAATAGAAACTTCTCCAACTGTCCTGCCTGTCCATGCTGATCTCTAGTAGGGATCTGATGTGCAGTGTGATCCATGCAGTGTCCTTAATCTATGGGTATTATTTCTTCTGCCCTAGTGTAACCACACTGTTTATGAAGTACATTCTCCCCATTAAAGTGGACTGGGGCTTTCTTCACTTATAAGTTGAATTTATAATCAACTTCTATAGATGTCAAAAAGCCAAATGCCTTTACTTTGGAAAAGTGTGAATACTTCATTCCTCCTTAGAATAGGGAACAAAATACCCATAGAAGAAGTTATAGAGACAAAGTTTGGATCTAAGACCAAAGGATGGACCATCTAGAGACTACCCCACCCAGGGAT…
Fah-sgRNA	GGCCTTGTTCACATATAACTNGG	GGCCTTGATCTCATAGAAATCTG		TRUE	227333	Dgkd	0.001423	4	13,10,5,2	.......A..T....G..A.	0	chr1:87894984-87895006	+	chr1	87894984	87895006	AGCTGGCCTTGATCTCATAGAAATCTGCCT	34.9122	TATCAGTGCTGGGAATTGAACTTGGGTCTTCTGGAAGAGGTAAAAAAAAAATGCTCTTAACACCAACAGATCTATTCAGCTCCAGAAGATTAATCTAACTATCTTTTTCTCGTTCTCGCTTTCTTCCTCTATTTTCCTTTTTTTTTTTTCTGAGACAAGGTCTCACTATGTAGCCTTGGCTTGGCTTTGTAAATCAAGCTGGCCTTGATCTCATAGAAATCTGCCTGCTTCTGCCTTCCAAGTGTTGGAGTTAAGAGCATATGCCACCATACCCAGCAAGCTTGATATTCTAATAGACAGATATTCTAATAGACTAGAACAGTCCTAGGGCATGACACTCCTATTTTGTTAAAGAACTTTACATCTGTCTATGTGAAGTACATTGACTTCTATCCTCCT…
Fah-sgRNA	GGCCTTGTTCACATATAACTNGG	GGCCTTGATCTCATAGAAATCTG		TRUE	16438	Itpr1	0.001423	4	13,10,5,2	.......A..T....G..A.	0	chr6:108443400-108443422	-	chr6	108443400	108443422	GGGAGGCCTTGATCTCATAGAAATCTGTCT	27.7274	TGTTTTTAGTGAGGCCGGGGCTCATGGCCTTTAAACTTGCTATGGTGGAGCGGTTTACACTGAATGCTCCCTCCTCCTTCATCTACTTCCCATGGACTGGGGTTACCCCAAATTGGTTTTTTGTTGTTCTTGTTTTTGAAACAGTGTCTCTGTCTATATTTAGCTCTAACCATCCTAGAACTCACTGTGTAGATCAGGGAGGCCTTGATCTCATAGAAATCTGTCTGCCTCTGCCTTCCAAGTGCTGGTATTAAAGGTGTGTACCATAACGCCCAGCCAGTAGATTAACTGTGAATTACTGACTGTCTCTTACGTACCCTCTGATGACAGAGTTAGAGCCCTAAATGATAGTTTTGAGTCTCCTTAGTGTGGTACATTGCTTCTCATTTAAATCTCAAT…
Fah-sgRNA	GGCCTTGTTCACATATAACTNGG	GTCCATGTTCACATGTGACTATG		TRUE	69679	2310043O21Rik	0.001422	4	19,16,6,4	.T..A.........G.G...	0	chr15:38563577-38563599	+	chr15	38563577	38563599	GTGTGTCCATGTTCACATGTGACTATGTAT	42.8737	TTTAGACACCTCCCTCCCTCGCACTGTCCTTTAAAATGGTGACCTTAAACTCTGCTGCAAAAATTATCTTGAACTCTCAACCTTCCCATCCTCACCTCTCAAGTGCTGGGATTGCATGAATGCTTTACTGGATTGGGCTTCATATTCTCTCTCTCTCTCTCTCTCTCTCTCTCTCTCTCTCTCTCTCTGTGTATGTGTGTGTCCATGTTCACATGTGACTATGTATGTGCCTGTGGGTGGAAAGAGGTTAATATAGGGTGTTGATTCCCAGGAGCTAGCTGTATGTTTTCTGAGATAGGGTCTCTCACTGAGACCTATGGTTCAGACATTCACTTGGGCTGGCTGACTAGAGAGCCCCAGGGATACTCTTGTCTTTATCTCTCTGGGGCTGGGATTATA…
Fah-sgRNA	GGCCTTGTTCACATATAACTNGG	GGACTTGGTCACACTTAACTATG		TRUE	217258	Abca8a	0.001415	4	18,13,7,6	..A....G.....CT.....	0	chr11:110082931-110082953	-	chr11	110082931	110082953	GCCTGGACTTGGTCACACTTAACTATGAGA	32.1561	CCCATAATCTCAGCTCTTGGAGGGTAGAGGAAGAATAAGGAGAAGTTTAAGGTCATTAATGACCACATGTGGAGTTCAAGGTCAACTTCAGGGGTATGGCATGGTCTCAAATAAAGCCTCTGCCATTATTAGAACATTCTTGATTTGTTTTTCTGAATTACATGGGATCTTCCTGGTGTAATGCTTGACAGAAAAAGCCTGGACTTGGTCACACTTAACTATGAGATGAACAATGTGTACAGATTTGCCATACATTGAGTGACATTTCAGATATTGCACAATCAATATCTATTGCTTTCAGATTCATGAGAAATCTAATAGTAGATAAAATGCTTCCTTTAGAGAAGTGGCTTACATCCTCCCTAATGCTGTGAGCCTTCATGTTGGGGTGATTCTCCA…
Fah-sgRNA	GGCCTTGTTCACATATAACTNGG	AGCCATGTTCCCATTTAACTCTG	TRUE		100504733	A730018C14Rik	0.001403	4	20,16,10,6	A...A.....C...T.....	0	chr12:112414017-112414039	-	chr12	112414017	112414039	CTTCAGCCATGTTCCCATTTAACTCTGAGC	23.7698	CTCCAAACAGCTGAGAGAGAGACTGGGGACTCATTCAGTGCTCCCCACCTCATCACTGACTCCTGGTGTCAAGGAGAAGCCAGAGATGCCCAGAGAAGAGCAACTGTCATAACACTGTGTGTAGCCTTGAGCCTAACTCCGTGAACCTTTCTTCTCTTCCAGCTGGCCCTTCAACCTGCCCATGCAGCAGGGCCTCCTTCAGCCATGTTCCCATTTAACTCTGAGCCCAGCAGGCACAAGCATCAAACGTTGTCCTGAGTCAGTTCCCTGATTCCTGGGTAAATGGTGGTTGTCATTTTTAAACTTTTAAAAGTCACATTTATTTATTTATCCATTCATTCATTCTGTATGCTTGTAGCTGTGTGTGTGTGTGTACATGTATGTTTGTAAGTGTTTGTG…
Fah-sgRNA	GGCCTTGTTCACATATAACTNGG	GGCCTTGCTCACATAAAAGGAGA	TRUE		100066	Cyp2j11	0.001393	4	13,5,2,1	.......C.......A..GG	0	chr4:96294732-96294754	-	chr4	96294732	96294754	TCTTGGCCTTGCTCACATAAAAGGAGAAAG	25.2001	AACTGTTCATTTTCTTCACTGCTCTTATGCAAAAATTTACATTCAAGTCCCCAATCAATGAGAAGCCGAGCCTGAAGTTCAGAATGGGCCTAACACTTGCCCCAGTCAGCTACCGGATCTGTGCGGTCCCTAGATTGTGATGCTGGAGCAAAAAGGAAGAAAAAGAACAAGAAGAATTGGAGTATGCCCTGAAGATTCTTGGCCTTGCTCACATAAAAGGAGAAAGGCATAACAGAATGAAGGAGATTCAAGAAATACTGAAGAAATTAGGCTAAGAAATTGAATCAAATATCTGGATTCCTGGTGCCTAAATTTGGCAGTGAGAAAAATCAGTTATGATCTCAATGGCATAACTTTCCATTTAAAAGTTTCAAGGAGAATGGTACTTTTTCCCTATAA…
Fah-sgRNA	GGCCTTGTTCACATATAACTNGG	ATCCTTGTTCACTTATATCTAGT		TRUE	238871	Pde4d	0.001386	4	20,19,8,3	AT..........T....T..	0	chr13:108666719-108666741	+	chr13	108666719	108666741	CATGATCCTTGTTCACTTATATCTAGTCAA	34.6203	GTCTTTTGCACTTCCATATGAATTTTAGAATTGTTCACCAGTTTTCTGGTGGTCTTTAGGATACTTGAAATATAAGCTCATATTATATACAATTCTTGTTTCTTCATTACTTATTTTTATCACTTACTACTTTATCATTGTTCTAAGACTTCAGTCACTATTCCAAATGAATGGAGAGTGCATATTATTATCACTGCATGATCCTTGTTCACTTATATCTAGTCAATGCCACAATTTCCCCATTTCTTACTCCATGGTATCTGTACCCCCTCCTCAGTGCTCCCTAAGCACACCCTCTTTAACAAATGTGGAAGGAAGAGGAAAGACCAAGAGGCAAAAACCATGTAGTTACAAAATAAGGACAAAATTGTACATAACATTAGATAAATATATTAAGGA…
Fah-sgRNA	GGCCTTGTTCACATATAACTNGG	AGTCTTGTTCACCTCTAACTTTG	TRUE				0.001384	4	20,18,8,6	A.T.........C.C.....	0	chr15:64430199-64430221	-	chr15	64430199	64430221	TTGGAGTCTTGTTCACCTCTAACTTTGTAG	31.5071	CAGTGGTCGTGGTATCTCTTCACTGCAATAGAAACCCTAACTAAGACAGGCACAGAACATAAATGTGAATTGAAGCAAGTTCAGTTACCAGAGCTGCAAAACTGAGATTTCATCCCATTATGACCAGTATCCTCATAGGCTGGTATCTTTAGATCTAGTGCTCCTGGGTGTGTTTTGGAGAGCATTAGGACACTAATTGGAGTCTTGTTCACCTCTAACTTTGTAGAAGGTTGTTAGAGAATATGGGTGTCTTACTCCATCTTCTGTTAGCAACAATATAAAGACTGGATCGAGGGGATCTCATCTTGACTCATGGTTCTCGTCAAAGGTCCACAGGCAGCATCCTTGGCTGGTAGGGTAGCAAAATCCTAAGATGGAGGAGAACAACTCATAAGCATG…
Fah-sgRNA	GGCCTTGTTCACATATAACTNGG	GGCCTTGTTCAATTTTAATTTGA					0.001374	4	9,8,6,2	...........AT.T...T.	0	chr13:14834445-14834467	+	chr13	14834445	14834467	CTCAGGCCTTGTTCAATTTTAATTTGATTG	20.921	TGTTGCATAGAGGGAATGTGTGGCAAAACAACATAGTCCAGCTGTATTAAGCCATTTTTGCTGGACTATTCCAAAGAATTTTTATACTAAATCACTTCCCATCACCATCTTCAAGACATGGTAGAAACACAATGATAATTCAATTTAAACTCAAGAAAGCAATCAGGGATGTCCATGCATGTTTAAAATCCCCAATCTCAGGCCTTGTTCAATTTTAATTTGATTGTTTACTTTTAGTAATTGCACATTTTACTAGCAAAGCATATAGTTTAACAATGTTAAAACCTTGGAATACTCAGGGTTATACAGCTCATAATTCACCAGGTTAGAAATCAAACTGAGGTCCTTTTGTAACCAGTATCTGCTTGCCTGTGATGTTTCTCCGAAAAATACAGTGAG…
Fah-sgRNA	GGCCTTGTTCACATATAACTNGG	GTGCTTGTGCACATATGACTGTG					0.001354	4	19,18,12,4	.TG.....G.......G...	0	chr4:135435398-135435420	-	chr4	135435398	135435420	TTGTGTGCTTGTGCACATATGACTGTGGGG	33.0859	AGCTGGAGCCAGGCTTTTAACTTAGAATGGCTCCAAGCCCTTCCTAAGGCTCCCGGAGCTCATTCATTCCTGAGCAGGGGTAGAGAATGCAGCAGTTCCCACACACACTGACTTAGAACTCCATCATGTGTGTGCTACATATACACGTCTGTGTATGTGTGCACAAATCTGCATGTACACACATACACATGCATACTTGTGTGCTTGTGCACATATGACTGTGGGGGTAAGAAGCTGGCCACATTTACTCTTTATTGCATATTTTGAGACGCAATTTCTCACTGAACCCAGTATTTAGCCAACTGAGTCACCTCAGAAACTGAGTTCAGAGAATCTTTCTTTCTTTTTTTTTAAGATTTATTTATTTATTATTATATGTAAGTACACTGTAGCTGTCTT…
Fah-sgRNA	GGCCTTGTTCACATATAACTNGG	GGCCTTGCCCACATCTTACTTTG		TRUE	18193	Nsd1	0.001308	4	13,12,6,4	.......CC.....C.T...	0	chr13:55311241-55311263	-	chr13	55311241	55311263	TAATGGCCTTGCCCACATCTTACTTTGCTT	29.574	ATGAGAGGGAAAACCTAGAACTAACGTAACCTTGCATCTAGTCCCCATGAACAACAGCATGTAAATGTTCCCATCTCCAAATGAATACACTAGACTTCACTGATGGAACTCATCAGAACTATGCCAGTCACATCCTGTGCCAGGAGACACTCTAAGTGAATCCCTATTTCTCCTTCCTGGTTCTGACATTTCAGTGTAATGGCCTTGCCCACATCTTACTTTGCTTTCTGTTATATCACGACGTCAGATTATACAAACCGAAAGAAAACCAACTCATAAACACACTCCCCTGACTTCTACACTAAAGCTCGCTGTACATTTTAGAAGCAGGCATTAGTATAATGTATAATAACCTCCCTCTAAAAGAGCCACACACACATCTGTTCTTGGTCTTTCACA…
Fah-sgRNA	GGCCTTGTTCACATATAACTNGG	GGCCTTGTTCACTTAAATATGGC		TRUE	72821	Scn2b	0.001299	4	8,5,3,2	............T..A.TA.	0	chr9:45119998-45120020	-	chr9	45119998	45120020	CCCTGGCCTTGTTCACTTAAATATGGCTGC	39.941	CAAGTTCCGTTGCCGAGGGAATGGACTGCCAGAGGCGTGCCTCCTTACAGCTTCCCGAAGCTCCAGGTCTCCACTCTCACAGACCTGCTGAAACATGCACTTCTTCCCATTGCCTCCTTGCAGCCCTCATGCGCAGGCGTCTGCATCCAAGGCACCATCTCCCTCAAGGCCAGGCCCGCTGGTCCTCTTGCCAAAGCCCTGGCCTTGTTCACTTAAATATGGCTGCCATAGACAGCCTCCATCTGACAGGAGGCTGTGGCCAGTGCCTGAGAGGAGATCTGTCCTCCACCTCTGGCTTTTTTTTTTTTTTTTAAATTCAGATCTTCCTCCTACTCCCCCTTTTAGCCTGTACTTGATACTCTTGACCAATTAATGCCAACAGAGTAGTACCACTTCCTG…
Fah-sgRNA	GGCCTTGTTCACATATAACTNGG	GGCCTTGTTCACTTAAATATGGC		TRUE	100038468	Gm10684	0.001299	4	8,5,3,2	............T..A.TA.	0	chr9:45119998-45120020	-	chr9	45119998	45120020	CCCTGGCCTTGTTCACTTAAATATGGCTGC	39.941	CAAGTTCCGTTGCCGAGGGAATGGACTGCCAGAGGCGTGCCTCCTTACAGCTTCCCGAAGCTCCAGGTCTCCACTCTCACAGACCTGCTGAAACATGCACTTCTTCCCATTGCCTCCTTGCAGCCCTCATGCGCAGGCGTCTGCATCCAAGGCACCATCTCCCTCAAGGCCAGGCCCGCTGGTCCTCTTGCCAAAGCCCTGGCCTTGTTCACTTAAATATGGCTGCCATAGACAGCCTCCATCTGACAGGAGGCTGTGGCCAGTGCCTGAGAGGAGATCTGTCCTCCACCTCTGGCTTTTTTTTTTTTTTTTAAATTCAGATCTTCCTCCTACTCCCCCTTTTAGCCTGTACTTGATACTCTTGACCAATTAATGCCAACAGAGTAGTACCACTTCCTG…
Fah-sgRNA	GGCCTTGTTCACATATAACTNGG	GGCCATATTCACATAAAAGTTGC					0.001263	4	16,14,5,2	....A.A........A..G.	0	chr3:77945726-77945748	+	chr3	77945726	77945748	AATAGGCCATATTCACATAAAAGTTGCAAA	25.6482	GGTGAATTTTAAAAATCTCTTGACCAGTATCTTGGAAAACTTTTCTATGTTCTGTCTCTGGTGACAGGTCTGATGCAGTTCTGTAGAAGCTATGAAGATGTACTGATAGCATTTAAATTAAGTGGTTCAACTGAAGGCTAAACTCCAGATTTCAAGGTTGAAATCAGAGGCAGGGTTTTGAATAAAATTACTTTCCAATAGGCCATATTCACATAAAAGTTGCAAAATCAGTATGGTGTCCATATATACCCCAAACTTGCCTTCCCTATTGCTAAAATCTTGCAACATTAGGGGCTATTTGTTTTGACACATTATGTAACATTAGTACTTTTTATTAGTTACAGTTAGCAGTTACTTTATCTCTCTCCATGTTATCTAATATCCTTTTCAGTCTCAGAA…
Fah-sgRNA	GGCCTTGTTCACATATAACTNGG	GGCCTTGTACTCATATTATTGGA					0.001221	4	12,10,4,2	........A.T.....T.T.	0	chr12:20646042-20646064	+	chr12	20646042	20646064	CCTGGGCCTTGTACTCATATTATTGGAAAA	37.3068	CTGATGATGGGCACCACCTCCATTCCCACCCACCTGCCTGTGGATGAAAGCATGTACAAGTCTGGGGCACAGCCTTGCTGCCAGCTGTCTACCTTAGCAGTCAGTATGGCTGTGCTCAGCATGCATTAAGAATATGCTCTGTCCCCAGTGAGCTTGAGGGCTCTGGCTTCTATTGGCAAAGAAAAGCAAATTAAAGCCTGGGCCTTGTACTCATATTATTGGAAAAAGTAAAGCTGGAAAGAGGTTAGGCTTAGAAGATTGTGTGTAGAGGCTTCTATTTTCGACAAAGTATTCCAGGAAGGCTAAGAGATGTGAGCATGGAGAGAGCCTGGAGAAGGTGTGGGAGCAAAGGCCCAGTGGCAGCCATAGGAATGGAGACAGAAGCAGTGGAGATATTCG…
Fah-sgRNA	GGCCTTGTTCACATATAACTNGG	GGCCTTGCTCATCTCTAACTGTG					0.001205	4	13,9,8,6	.......C...TC.C.....	0	chr16:29025576-29025598	+	chr16	29025576	29025598	TATGGGCCTTGCTCATCTCTAACTGTGAAC	33.9114	TGCTCCTTTGAGCGCATTAATTTCTGATCTATTCTATTTATTTTGGGCAACTTTGTTATTTTGCAAATTTATGAGTCTGTGCTTTTGGATAAGAGGCCATGAGCGTGGAAAGATCTTAACTGGATACAGGGTCTCTATCACTTCCACACTTGCTCCTTTCTCTCCAGGAACAATACTTTTGAAAGAGTATTTCTTGTATGGGCCTTGCTCATCTCTAACTGTGAACCAAGTCCGGAAAGCAAAGACAGCATGTGTGTTAAGACTCTCTCCTTGACTAGACTACTCATCTGTCTCTAAGAAGGCTTTCTTGCTCTTGTGCCTGAACAATATTGACTGAAGAGTAATAATCATGTAAATAACCCAGCACTATACTTTTCTGAAATTTAATTTTGCTATTTT…
Fah-sgRNA	GGCCTTGTTCACATATAACTNGG	AGCCTTGTTCTCAAATCACTGTG		TRUE	71287	Cpvl	0.001179	4	20,10,7,4	A.........T..A..C...	0	chr6:53885322-53885344	-	chr6	53885322	53885344	AGTAAGCCTTGTTCTCAAATCACTGTGAGA	32.0143	TGACTAGCTTTCCAGCTAGAAATCAGAGAGCACAGATCTACTCCTGAAACACCAGCAAGTGGTCAGACACATCACAATATTAGATGACTCTACTGCTCAGTGGAGTCCACATTACAGCCTCGGTTCACAAAAACCTTTAGCCAAAACTTAAGCTAAATTTCTACCTTCTGTTCTTGCCATTCATTTTTGGTTTACAAGTAAGCCTTGTTCTCAAATCACTGTGAGACTGTTGATTTAGATTCGTAGAAAAAAAAAAACGCTCTTATTTATTCAGAGCGTCAGCTTCCTTTCTCAAAAGCTAGCAGTTTTGTTCTGTGCTGCAATTATGGGGGGTTTGGTGTGTAGTGATCTTAGATAGTAGTGCATCTGTGTCCCTCTCTGACAGAGAAGGACTTGTAT…
Fah-sgRNA	GGCCTTGTTCACATATAACTNGG	GGCCTTGGTCACAAAAGACTGGT					0.001175	4	13,7,5,4	.......G.....A.AG...	0	chrX:48533731-48533753	-	chrX	48533731	48533753	AAAGGGCCTTGGTCACAAAAGACTGGTCAT	26.8063	GTGGGAAACATAAAGGCAGCAAACGAGAGTTAATCCTAACCAAGTGCCATGGCTAAATAAACCAGACTGGTCAACTGATTACTTCAAGGCAAAAGGACATGTAACTTCGGGCAGGACCATTTGGCCTGCATTTTCGACATACAGCAAGTCATAATGGTTCTTTCAGGAGAGATGGCCCGCACATACCAAAGCTGGGAAAGGGCCTTGGTCACAAAAGACTGGTCATTAAGGCTACAGTAACCTTGAATAAACAAACTCTTTGATGTAACCCTTATCTTCCAATACATTGCCACCACTTATCTCTGTAAGGACCTTAGAATTTCCGACCCTGGTCTGGAGAGATGGCTCAGAGGTACTTACATATAATAATAAATAAATCTTTAAAAAAAGAATTTCTGA…
Fah-sgRNA	GGCCTTGTTCACATATAACTNGG	GCTCTTGTTAACATATGACTAGT					0.001174	4	19,18,11,4	.CT......A......G...	0	chr1:97133436-97133458	-	chr1	97133436	97133458	GCAGGCTCTTGTTAACATATGACTAGTGTC	24.5668	GCTCTGGGGGTATTGGTTAGTTCATATTGATGTTCCTTCTATGGGGCTTCAGTCCCCTTAAGCTCCCTGGCTAATTCTCTGACTCCTTCATTGGGGACCTTGTGCTCTGTCCAATGGATAACTGTTAGCATCCACTTCTGTATTTGCCAGGCACTGGAAGAGCCTCACAGGAGATACCTATATCGGGCTTCTGTCAGCAGGCTCTTGTTAACATATGACTAGTGTCTGGGTTTGATGGTTGTTCATGGTATGGTTCCCCAAGTGGGAGAGTATCTGGATGGTAGTTCTTTCAAACTCTGCTCCAAACTTTGTCTCTGTAACTCCTTCCATGGGTATTTTGTTTCCCATTCTAAGAAGGAACAAAGTATCCACACTTTGGTCTTTCTTCTTTTGAGTTTC…
Fah-sgRNA	GGCCTTGTTCACATATAACTNGG	TGACTTGTTCACATGTAAGTAGT					0.001136	4	20,18,6,2	T.A...........G...G.	0	chr1:82211856-82211878	-	chr1	82211856	82211878	AGTCTGACTTGTTCACATGTAAGTAGTAAA	49.8601	TATAATAAATGAACACAGCAATGGAAAATGATCTATGTGTTTTTCTTGTGTGCAGTGTTTTTTGCATGGTGCAGGTCAAACTGTTCAGAGGGTGGAACCTGTGGATGACAGCCTCCTTCCTGCCAGCTTTCTCATCTGAATGGAGGTCCTCGTGGCACTTGCTCTGCAAACTCTCTGACCCCACAGTCTTTTTCTAAGTCTGACTTGTTCACATGTAAGTAGTAAACTCATTTGGCCTTGGGTTTGAACGATTTTGGTTTCCTTTTAGTCTCCAATTTGGAGGCAACTTGAAACTGGTTCCTATTCCGTTCCTGTCCTTCCAGAATGACCTCCCTCTGTGAGGCCCCTCATTGAGAGGGCAGCAGTAGGTTGCAACTACATATTGGACAACTGGGGGAG…
Fah-sgRNA	GGCCTTGTTCACATATAACTNGG	AGCCTTTTTCAAATATACCTTGT					0.001129	4	20,14,9,3	A.....T....A.....C..	0	chr17:79590846-79590868	+	chr17	79590846	79590868	ATGAAGCCTTTTTCAAATATACCTTGTCGT	22.9815	ACATAGTCTCCTCTGTTCCTCTATAATCGGGAGCTCCCTTGAGACATGCACAGTACCAGGCTGTGGGATCACCTCCACTCGCCTAGGTTTTGAGACTACATGTCCTGGGTCACTTTTTCTTGCTCAAATTATACTCTGCTTCCTGCTCCCTCTGTACTAACTGAAATACAGTTTTCAGGAAGAGATGACTGTGCTTATGAAGCCTTTTTCAAATATACCTTGTCGTGGTGGTCTTATCCAATTTGATTACTAGTGTAAAACTTAATCGGAAGGCTGCATGTTGTTATTTACCATAACCGTTTTGCCTGTACTTTCTCCTTTCAGGTACACAGTATGTACATTCCTATGTGTCTCTGGCTTAGAATTTGATTCACTGTTGTCATATAGTGAGATAAGTTC…
Fah-sgRNA	GGCCTTGTTCACATATAACTNGG	GCCCTTATTCACCTAGAACTTGC					0.001121	4	19,14,8,5	.C....A.....C..G....	0	chr12:67446394-67446416	+	chr12	67446394	67446416	CTAAGCCCTTATTCACCTAGAACTTGCTCT	30.8101	TCTGCTGCTTGCTGGAGCTAGAACATGGCCCCATTGTTCTATTAAATTATCACCAGCTTTCTGTTTTCCAACTCCTTCATTGAATAAGCATGACTTTCCTGGAACTTTCTCTGTAGACAAACCTTAAATTCAACAGATCTGGATGGCTCCATCACTTTAACGCTGGGATTAAAGTCATGAGCCACCATGCCGAAACCTAAGCCCTTATTCACCTAGAACTTGCTCTGTCCCAGGCTGGCCTTGAACTCAGAAATTGGCTTGCCTTTCTCTTCTGGGACTAAAGGTATAAACCACCATGCTTGAGCACAAGCTTTTCATGGCCACTGTTCCTCAAGATCTGGATCAAGAGCCTGTGTCTTCCAACTTCAAGATCTTCATCACAATGTACCCTCCATTTCT…
Fah-sgRNA	GGCCTTGTTCACATATAACTNGG	GGTTTTGTTTACATATTACTTGT		TRUE	20393	Sgk1	0.001113	4	18,17,11,4	..TT.....T......T...	0	chr10:21978365-21978387	-	chr10	21978365	21978387	CAGTGGTTTTGTTTACATATTACTTGTTTT	16.4319	TTCAAGCCAGGCAAATTCATGGCCAGCTATGTAGACAAACTGTTTCAAACAGACTGGCGGACAGACAGACAGAAAGAGACTTTGAAACATCAAAGCTCTTAGGTGTGAAGTGAATTATTTGAGCAAATCAGGCAGGCGCAAGAAGATCGTCACTGACTTATAATTGTTCAACTTACAAGTTTTTAAAAAAGCATTTCAGTGGTTTTGTTTACATATTACTTGTTTTGTTAGATTTCCTGTGTGTGTGTGTGTGTGTGTGTGTGTGTGTGTGTGTGTGTGTGTGTGTATGTGTGTGTGTGCATGTGCGTGTCACAGTGTGAATGTGGAACTCTGAGGACAACCTGAGGAACTTGGTTTTCTCCTTTCACCATCTGGGTCCTGAGGCTGGGACTCTGGTTG…
Fah-sgRNA	GGCCTTGTTCACATATAACTNGG	GGCCTTTTTGAAATATGACTCTG					0.001091	4	14,11,9,4	......T..G.A....G...	0	chr8:91731614-91731636	+	chr8	91731614	91731636	GTGGGGCCTTTTTGAAATATGACTCTGTAA	25.6616	CCCTAGGCCTTAGGGAAATGAGGCCATGTCTTCAGCAACATCTCCGTGAGACCTCAGACAGGCACTGAGGACTCTCCTGGTCGCCAAGCTTCGTGGTGATCAGCTAAGTCCGTGTTCCCAGCCGCTGCAACCCCTCTGCGTTATTGCTGCTCTCTCAAGGTCAGGGGGAGTTAAAACCGGAGATTATACTGTGTCAGTGGGGCCTTTTTGAAATATGACTCTGTAATCTCTTTCCACACCAGAGGAGAGATGCCAAAATCGCACTTCAATCTCCAGCTCGCAATGGGCTTATTGGGATTTTAGCAGAGCTCTGCCTGGATAAGACTGTTTCTTCTCCCAGGGTGCCCTTTTACAAACTTTGGTTAAGTAAGGCTGCAACTTAGCGAGGGTGGCTTTGCA…
Fah-sgRNA	GGCCTTGTTCACATATAACTNGG	GGTCTTGTTCAGATAACACTAGC	TRUE		70365	Speer5-ps1	0.001089	4	18,9,5,4	..T........G...AC...	0	chr10:44177063-44177085	+	chr10	44177063	44177085	CACAGGTCTTGTTCAGATAACACTAGCTGC	33.3854	GGTCCTACCTTCAACCCCAAACTCAGGAACCAAGACTCCACCTACCTCTCCTCTGCCCAGCTTAGGCATCATTATTTTAAAATTAAGTTTAATAGCATCACTTGGTGTGTAGGAGGATTTCCTTGTCCCTGGGGGCAACCAATCCTTGGGCACTAGTATTTAACATGGCAATACATAGCAACAGACCAAACCTTAACACAGGTCTTGTTCAGATAACACTAGCTGCTATGTTCACACATGCAAAGGCCATATCATTTCCAGAAGACAAATTTCACAGTGTTCCTCCTCATTCTCCAGCTCTCTCTCTCTCTCTCTCTCTCTCTCTCTCTCTCTCTCTCTCTCCCTCCCCCTTCTCCCTCTTTTTCTTTCTTTCTTTTCTTTGATCTGAGTCCAGGAGCT…
Fah-sgRNA	GGCCTTGTTCACATATAACTNGG	GGCATTTTTCACTTATAATTGGT					0.001075	4	17,14,8,2	...A..T.....T.....T.	0	chr3:42693834-42693856	-	chr3	42693834	42693856	CAAGGGCATTTTTCACTTATAATTGGTTAA	36.6983	TACTTATGCCATTTTCCCCAGACAATCATGTGCAACACACATTCAAATACATTAAAATAAGAATTAAGGAGTGTGTACGAAGTTTGTGACCAAAGTCTTAAGACTCACTTGCAGTATATTATACACATAAAGGCCTGGATACTAACTTTGTCAAATAATATTGGACTAATCTGGTTATATATTTTTTCTTAAAGAACAAGGGCATTTTTCACTTATAATTGGTTAAACATAACTTAAAAATATTTAAAGTCAATTCAGATATCATTAAATTAAACTATTATTTTTATGCTTTGTATGGACTCAAATAATGATGGTGAACTCACATTGAAGAATTTAAAGCTGTATAATCTTCAAGTAAGACATGGAATCACATTGTTCAAACTTGCTCTGTTGAGGTTT…
Fah-sgRNA	GGCCTTGTTCACATATAACTNGG	GGCCTGGTTCACCTATAGCACTG		TRUE	353346	Gpr141	0.001055	4	15,8,3,1	.....G......C....G.A	0	chr13:19777912-19777934	+	chr13	19777912	19777934	TCTAGGCCTGGTTCACCTATAGCACTGTAT	50.7938	TGAAGGAGAAGCCATGAAGCAGGAGTGTCTGGAACTGCCTGCAGATTCTGCTACCCAGTGGGGTCAGAGTGTATCTTCAAGGATGAGATGAGCTGGTGTAGTCAGCAATGCTAGTGACTTGAAGCACCAAGACATCATAAAGCAAGAACCAGAAGAGAGTAGGTAAGGCTGTTTTCATGAGCTCATTCCACCCCACTCTAGGCCTGGTTCACCTATAGCACTGTATGTAGCAGACTCTCTTTCATTCTTCACCACCATGTAACCTGTGTTACTATCCACCTGCTCATCTGCCCTGAAGTCAGCTTTATTTCCTCCTGACCACTGCCATGGTTTCTTGGTTGTTGTTGTTGTTCCTTTACTTTGTTCTGCTCTGCTCTTCCCTCCCATTCCCTCCCATTC…
Fah-sgRNA	GGCCTTGTTCACATATAACTNGG	GCCCTTGTTTATATATTACTAGC					0.00104	4	19,11,9,4	.C.......T.T....T...	0	chr1:56412345-56412367	+	chr1	56412345	56412367	GTGAGCCCTTGTTTATATATTACTAGCACA	18.7568	TTGATGAATATATACATCTATAGCACTTATATTTAAAAAAAACAAAGTCAGTAGTCTGTCCCTATAGTCTGATGGTCAGCCAGTCTGGAACTTGTGAGTTCCAGATTCAATGAGAAACCTTGTCTAAAAATTAGTTACGCAACTAAGGAAAACATCTGACATCAACTTCTGTCCATGCACGTAAAGGCATGGGTGAGTGAGCCCTTGTTTATATATTACTAGCACACACACATACACACACACACACACACACACACACACACGAAATCAGGTGCCTAGAAATTAAAGCAAGAAGATACGAAGTTAATACTTTTCAAATCACTCTTTGCCACAAGGGAAACTAGCACAGGCACACTTTGAGGACTCCATTGAATGTGTCTGTAGTTTCTTGTGCACATG…
Fah-sgRNA	GGCCTTGTTCACATATAACTNGG	AGCCTGGTTCACATGTACCTTGT					0.001027	4	20,15,6,3	A....G........G..C..	0	chr8:19258249-19258271	+	chr8	19258249	19258271	TACAAGCCTGGTTCACATGTACCTTGTCAT	45.6728	TTTTGGAGGTACTTAGAGGCAGGCGTTTTCCTCTTAGCATTGCTTTCATTGTGTCACATAAGTTTTATTACATTCTGACTTCATTTTCATTAAATTCTATAATGCCTTTCATTTCTTTCTTTATTTCTTCCTTGATTTGTTAGTGATTTCCTGGCATAAAAACATACCTTCTATTTCCTGAGTCAATGTTTTTCTCTACAAGCCTGGTTCACATGTACCTTGTCATTCTGACAGAAGCTGTACATTTGCCCAGCAAGTGCTCATGAAGCAGGACAGCAGATGGCACTACTGAGTCAGAGACCACAAAGTGACTTTGTTGAATTCTTCCTGTGCTATTCTTACTTTTCTGCCCTTCTGCCCCTCTGAATGCAATCTCTTTTCCATCCACATCCAACTCAC…
Fah-sgRNA	GGCCTTGTTCACATATAACTNGG	GCCCTTGATCACATGTGACTCGT					0.001025	4	19,13,6,4	.C.....A......G.G...	0	chr1:183634355-183634377	-	chr1	183634355	183634377	GTCAGCCCTTGATCACATGTGACTCGTACA	23.5835	TAAATATCTGAATGCAGGATATCTGATATGTGAAACCCCCCCCCCCAAAAAAGGGGTCATGACCCACAGGTTGAGAACCCTTCTATGCCATCTGTTCTTTCACTGGTATCTGTACATAGCAGGATACCTGGGCTGTGATGGCTGAGATGGAATTGTGCCCTCTCTGTGTGTACTGCCATCAGACAAGCATTATGCAGTCAGCCCTTGATCACATGTGACTCGTACAGTCTGAAGGGCTGTGTTAAATACTACAACAGTGGAGAGTGGGGGATTGAACCACACTGACTTGCTAGAAGAAGTGGCTAAGGGAGAGTTTCTGAGGTCAGTGTTTCATAGGCTCATTAGGTCTAGTCAACACAGCTTCCCAAAATGAAAAGGCTGAAAGTACATTACCACCAT…
Fah-sgRNA	GGCCTTGTTCACATATAACTNGG	TGCCTTTTTCACATCTAACCAGA	TRUE				0.000984	4	20,14,6,1	T.....T.......C....C	0	chr11:73929258-73929280	-	chr11	73929258	73929280	TCTTTGCCTTTTTCACATCTAACCAGACAA	49.5117	TTGTGAATATTGAAATCAGGTCATGAAACATATTTTAAAAGTGAAACATAGGAGAAAAAAGTTCAGAACACAATGATAAGATCCCAGGACACATATTAATGATGTATGGAATTGAAACATCATTTAGAAAAGTATAACATAAGAGTTCTTGTGGGCAGAGTTTTGGCTAATTATGAGTTCATATTTATACATTCCATCTTTGCCTTTTTCACATCTAACCAGACAACACTAGGTAGAAAAGAAAGAAGGCTAGAGGGAAAGGGGGGATTGGATTTCCTTAGATTACATCTTGATGGTTAGGGTCCTTGGGTTCCCTGTGACAATTTTGATCTTCTTTCTAGAATATGTCCAGTATGCAACCAGCAACTAGCAAGCAACAAGCAGCAAAAAACAAGAGCA…
Fah-sgRNA	GGCCTTGTTCACATATAACTNGG	GGCCAGGTTCAGATAGAACTAGC		TRUE	94332	Cadm3	0.000977	4	16,15,9,5	....AG.....G...G....	0	chr1:173364698-173364720	+	chr1	173364698	173364720	TAATGGCCAGGTTCAGATAGAACTAGCTGG	54.4228	TTGGGAATAAAGAACCCTGAGAAGGCTGGCCACAATGCTGAGTGTCAAGCTGCTCACCAGAGACATGACCACAGGGTGCATGAAGTTCACAGGCCTTGTGTTTCTCAAACTGGAGCTGCCAACTTCTGCTAGTACTAGTGGAGAAAGACCAGAAGGGAGGGCAGGTGGCGAATTCCTAAGCATGTGGCTACAGCACTAATGGCCAGGTTCAGATAGAACTAGCTGGCCCGGTCTTGTCCCAGCTTCTCAATCTCTCTCAATCTCTGCTCATCTTTCTGAACTTGAAATATTTATGCTGTGCCCAAGGGAGACTGATGCCTGTGAGGCACATGAAGTTTGTTTGTCTTCTTCTCAATGGAGTTAGCCTTCCAATCATAGCATCCTTGACCATCTAAACAT…
Fah-sgRNA	GGCCTTGTTCACATATAACTNGG	GGCCAGGTTCAGATAGAACTAGC		TRUE	383619	Aim2	0.000977	4	16,15,9,5	....AG.....G...G....	0	chr1:173364698-173364720	+	chr1	173364698	173364720	TAATGGCCAGGTTCAGATAGAACTAGCTGG	54.4228	TTGGGAATAAAGAACCCTGAGAAGGCTGGCCACAATGCTGAGTGTCAAGCTGCTCACCAGAGACATGACCACAGGGTGCATGAAGTTCACAGGCCTTGTGTTTCTCAAACTGGAGCTGCCAACTTCTGCTAGTACTAGTGGAGAAAGACCAGAAGGGAGGGCAGGTGGCGAATTCCTAAGCATGTGGCTACAGCACTAATGGCCAGGTTCAGATAGAACTAGCTGGCCCGGTCTTGTCCCAGCTTCTCAATCTCTCTCAATCTCTGCTCATCTTTCTGAACTTGAAATATTTATGCTGTGCCCAAGGGAGACTGATGCCTGTGAGGCACATGAAGTTTGTTTGTCTTCTTCTCAATGGAGTTAGCCTTCCAATCATAGCATCCTTGACCATCTAAACAT…
Fah-sgRNA	GGCCTTGTTCACATATAACTNGG	GGTCTTGTTCCCACATCACTTGA		TRUE	433374	Gm20743	0.000963	4	18,10,7,4	..T.......C..C..C...	0	chr1:164881031-164881053	-	chr1	164881031	164881053	GATGGGTCTTGTTCCCACATCACTTGAATA	35.3569	TGCACTATCACACCTGGCTTCATCTCTTTACAAATGCTACCTTTTCTCCTCTGTGATGCAGGCTGGCCTGGGTAGTTTATTAATGTTTAGTAGTGGAAGTCGTGTTTCCTTTGAAGAGTTAGGAGGTTTTCCTGTAATATGGGATGAGTCCTATTACAGTGAAGGTTAGTCAATATAGGTCAATGAACCCAGGAGAGATGGGTCTTGTTCCCACATCACTTGAATACTTTCTAGCTGACCAATCTACCTTGATCTGTGTAGACCTAGTTCATACCTGAAACCAAAGATGTCAGCTGAAGAATAAACAGTAGTCATAATGCTTAATCACCTTCCTGCTTCAGGTTCAACTTTGTCCTGAGTAGACAGAAGGGAAGTATTGATATCCACATGAAGAAAAAA…
Fah-sgRNA	GGCCTTGTTCACATATAACTNGG	GGCCTTGTTCTTATATCAGTCAG					0.000948	4	10,9,4,2	..........TT....C.G.	0	chr3:74000415-74000437	+	chr3	74000415	74000437	TGGTGGCCTTGTTCTTATATCAGTCAGGGG	44.651	TTATGTTTAGATATTTATAAAATCTCCAAATATTATAAGACATAATTTTAAAATTAAAATATGTAATCTTAAAATATATGCACATAAAATTCTTCTCATATTGGACTAGTGATGAAATGAATACTATAAGTGGACAAGAGTTTTTCTTCTTTGTAAATTGTGGTTATAGCCCCTTGGCAATCGACAAAGGGTTTATTGGTGGCCTTGTTCTTATATCAGTCAGGGGCAGAGCAGATGGCAGTCCTTTGCTTATCCTAGCTTGATGCCTGGCTTAGTGCTCAATGCTGTCTTATGCCTAGGCCTCATAAAAATCAAATCAAATCAAATTAAATCAAAATAAATCAAATCAAATCCAAGCAGTACAGCACAGGAGGAAGAAGGCAGACAGAGTCCTGAGGA…
Fah-sgRNA	GGCCTTGTTCACATATAACTNGG	TGTCTTGTTCACATTTCACTGTG					0.000945	4	20,18,6,4	T.T...........T.C...	0	chr9:100201468-100201490	-	chr9	100201468	100201490	CCATTGTCTTGTTCACATTTCACTGTGACA	30.6674	GGCAGGGACTCAGTGTTCCCTGCCATGTCAAAATATAGCCAGCCTCTTCATTCCATGAAAGAAAGGCCACACATTCAAACGGAGTCTGGTGTTAGAGTTGGATAGAGACAAGATACACACATACACACACACACACACACACACACACACACACACACACACACACACATATGCAGAAACAGGTTTGGATCTCAGACCATTGTCTTGTTCACATTTCACTGTGACAGACTGAGTTTTATCCATGTGATGAATCAAGATAACATAGAGAAATAATTCTCCATGAATGGACACACCCATTCTCCATACCAGGATGAAAGGAAACCCTTTGAAACCATGAGACAAAGCCTCCAGTTGTTTCCTGGGGAGCTATCGCAGTGTCACAATGACTCAAAAACAACA…
Fah-sgRNA	GGCCTTGTTCACATATAACTNGG	GGCCTTGAGCACATCTCACTATG					0.000929	4	13,12,6,4	.......AG.....C.C...	0	chr2:137120972-137120994	+	chr2	137120972	137120994	GCTTGGCCTTGAGCACATCTCACTATGGTT	38.3045	AGTAGCTCCCACAGCAATCAAAACTGAGCCATGAGTTTATCCACTCAAGAATAAATTAAGCACACAAATCCTTTCCCAAAGACTCGTTTTACATACACACACACACACAAAAATTAACTTTCTTTTAGAAACCAAAATAAGTCCCTTGCATTATCAAAACTAAATTTGGTATGAGGCTATGTTAAGCGTTGGTTTGGCTTGGCCTTGAGCACATCTCACTATGGTTTTTCCTGCCGTGGCCAAATTGTGCCTGACACTCACCGTCAAGGTGAACAGAGTTGTTTCCACGTCTCCTTTAGCAAACCAATCACAGGAAATCACGCTAAACCCAAGACGTAAAACTTACAGCGCTGTGGAACTGATGTCACCACTTTACTCCTTAGGACCCAATGTTCCTAG…
Fah-sgRNA	GGCCTTGTTCACATATAACTNGG	GGCCTTGTTCAAATAGATTTGGT					0.00092	4	9,5,3,2	...........A...G.TT.	0	chr6:81803125-81803147	-	chr6	81803125	81803147	GTGTGGCCTTGTTCAAATAGATTTGGTCTT	44.631	TTAAAAATGAGAGGTGAAGATGACACCTGACATTTGCCTCTGGTGTGGCTCCATCCCATCCCAATCCAAGCATACATATACATATGTACATAGAGACAAAGAATGACAATGTGGTGGTTTGAATATGAATGACCCTCATAGGCTTATATGTTTGAATGGTTGATCCTCAGTGGAACTGTTTAGGAAGGATTAGGAGGTGTGGCCTTGTTCAAATAGATTTGGTCTTATAGGAGGAAGTATACCCTTGGGTGTAGGTTTTGAGGTTTCAAAACCCTATGCCATGCTAAATCTTTCTCTGCCTGCAACTTTTGGATCAGATGTGAGCTCTCAGCTCCTGCTGCAGTGCAATGCCTGTTTGCCTTCCACCATGTTCTCTACTGTGATGATAATGGACTAACT…
Fah-sgRNA	GGCCTTGTTCACATATAACTNGG	GTCCTTCTTCACATCGAACTTGC					0.000918	4	19,14,6,5	.T....C.......CG....	0	chr8:126734532-126734554	-	chr8	126734532	126734554	TATAGTCCTTCTTCACATCGAACTTGCTCA	32.4702	TGGTCCCCAGAACTCCAAGGTCAAAGGATAGACTCACCTCCTACAAGCTGTTTTCTGACCTCCACACACATGGAGTGACAAGCATGCCCTGTATATAAATATGTGTAAGGCAAGAATTGGAAATATTTTTTTGGAAAAATTTCCTTTATAATAAGCAAATATTTTGGGGGGCTGGGGGCTGGGCAACAGCTCTCCATATAGTCCTTCTTCACATCGAACTTGCTCATTTTCCCGTCTCTGGCTCTTGAGCTAGTATTATAGGTGCACACCAGGAACTTTAGCATCCAGCCAGGAACGTTAAATCAAAACAAATTCCCCATAGCACAGATTCACTCTCTGGGACACTCTTCAACCCGTATGAAGGGAACGACACCGTGTCTCACACACTTGGCCTGTGGA…
Fah-sgRNA	GGCCTTGTTCACATATAACTNGG	GGCCTTCTTCTCATACAGCTCGT	TRUE		20273	Scn8a	0.00091	4	14,10,5,3	......C...T....C.G..	0	chr15:101015826-101015848	-	chr15	101015826	101015848	AGTTGGCCTTCTTCTCATACAGCTCGTCTA	29.0616	TTGAGGTTCTCGAAATCAGACTCGCCCACAGCAATGGGCACCCGCACGGTCAGGTTTGGGTTGTTAATGAAGGACATGTGGTCCTCGTCGATGATGTACTTCTCCACGCTGCTGCCGATGCCGCTAGTGGTGCCATTTCCATTTTTCTGGAAGTCGCCGTTCCTGTGAATGTCCACGCCGGTGTGGTTGGCGATGCAGTTGGCCTTCTTCTCATACAGCTCGTCTAAAGGTTTCACTTCATCAGCCTCCCGTTGCTTGAAGTGTGCCTGCATGAAGGCATGCACCTTCACTTTGGCCCAGGCCACGCCCTTCTTGATCCGGATCACCGATATCTGCAGGTTGTTCATTTCCCCGTCGTCGTCCGTGGCCGCCAGATTGTCTGCGCTGAAGGAGCTCAGA…
Fah-sgRNA	GGCCTTGTTCACATATAACTNGG	GGGCTTGTTCAAATCTTACTGGA		TRUE	26407	Map3k4	0.000902	4	18,9,6,4	..G........A..C.T...	0	chr17:12308668-12308690	+	chr17	12308668	12308690	AGAGGGGCTTGTTCAAATCTTACTGGACGG	34.9661	ACGAGATAAGGATCTTGCTATTTTCCTCCAAATTACTTACGTTCCACGCTCTCGTAACTAATCTCAACCAAGAGACCAAGCAAATGCGGACAGGAAGCAACTTAGCTTGACTCCCAATGCGAGGAATATAGTCCATCCAGGGTGGTGGGTGGAGAGCCCCGCTCCCCAGAGCCAATGGTAGCAACAGAGGCTTGGGAGAGGGGCTTGTTCAAATCTTACTGGACGGGATTCAGAGAGCTCCAGACACAGTGGAGACAGCTAGCCCAGCACCTGTAGCCTACCCCTGCCAGCTAGGCCCCAGGCCACAAAGCTTTCACAACCTCCCCCCAAACAGTGCAACTATCTGGGGGGGGGGGGATGACCTGTTCACACAGGTGAGCCTGGGGAAGACGGCTCCTA…
Fah-sgRNA	GGCCTTGTTCACATATAACTNGG	AGCCTTGTTCTCATTTAGCTATG		TRUE	11820	App	0.000863	4	20,10,6,3	A.........T...T..G..	0	chr16:85092574-85092596	-	chr16	85092574	85092596	GAAGAGCCTTGTTCTCATTTAGCTATGTGA	32.7584	GATTCTACAGCCAATCAAACGCATTCATTCCCTGCCTGGTGAGTGAAAACTGAATGACACTTGTGCTCCCTCTGAAAGGAACAGACGTTTTCATTATCAAATTCAACCAAGCAGAAAATCTGGCGAAGGGAGCAGAAATCTCCATTTATTTACATCTACCATCGACTGTTTGGTGATAGGAGATTAGTAGGTTGAGGAAGAGCCTTGTTCTCATTTAGCTATGTGACCCTAGACTTTTGTCTCCTTGAAAATACTTACTTAGGTTATGAGCATGAAGCCAACCAAAAGTCTCAAATTGTGCATATATATTTAATTCTCTATAGATATTTCTGGTGCTTGTGGGCAGAGAGAAGTCCTAGTCACATATTAACATTCTATGTCTTCCTTATACTTTAAAGC…
Fah-sgRNA	GGCCTTGTTCACATATAACTNGG	GGTCTTGTTCTCTTAGAACTATG		TRUE	211712	Pcdh9	0.000856	4	18,10,8,5	..T.......T.T..G....	0	chr14:93037529-93037551	-	chr14	93037529	93037551	TGGAGGTCTTGTTCTCTTAGAACTATGTAG	36.2518	TCCAGAACAATCTCTTGTTCTCTAAGAAAACAAAGAGGAGAAGTTGTTGACTATATAAATGTGCAATCTCTATAATGTAAAAGTATTTTTAAAAGATACTGGTATATTCCATTTACTTATTTCTTTGTTAGTTTTTATTTATTTATTTATTTATTTATTTATTTATTTATTTATTTATTGAGACAGAATCTTTATATGGAGGTCTTGTTCTCTTAGAACTATGTAGATAGGCTGGCCTTGAACTCATAGATCTTCATACCTATGACTCTGGAGGGATGGAGGCATTTGCTATCACATCTAGCTCATTCACCTCTTATTAACATATTTTACATAAATGTACAAGGCTGTTCTGAAATTTTAAATCAATTTTATTCTAGTTTCTTATACTACTAATTTGTT…
Fah-sgRNA	GGCCTTGTTCACATATAACTNGG	GGCCGTGTTAACATATAAGGGGA					0.00085	4	16,11,2,1	....G....A........GG	0	chr13:82864994-82865016	+	chr13	82864994	82865016	CAATGGCCGTGTTAACATATAAGGGGATCC	63.3356	CACCAAAGACTCTGTTTGTACCCACAGATAAAGTCATTACTACCCTTCATCTAAAAGCTTCCTTTCACAGCAAATGAAGACCACCACAGCAAACCACAAAAGGAAAGAATTTAGAAATCAGTTGATATTGAGTATCTCAACATATTAAGATATTATCTACATCATAGTCCATACCTCTATGGCTCAGTGACATTGTCAATGGCCGTGTTAACATATAAGGGGATCCAATTTTGTGGGTTCTCATTCCTAGAAAAAAAAAAACTACAGACATGACAGAGATGACAATTATCCTCTCCCAGAGATTAGCCACATTATTGTTTATTCAATGCAGAATGCCTTGAAACTGATACAAACAAAATCTTTTGTTTTATAAGGTGAGATTAACATATTAAATTCATT…
Fah-sgRNA	GGCCTTGTTCACATATAACTNGG	TGCCTTTGTCACATATAAGTTGT					0.000845	4	20,14,13,2	T.....TG..........G.	0	chr5:146642417-146642439	+	chr5	146642417	146642439	ATCCTGCCTTTGTCACATATAAGTTGTGTC	34.8493	CAGTGACAGGCACAGGATGCTGCCAATGAATATTGATCAAGTAAATGGCTTATATTTTTGCTGCACGTAACTGTAGAGTTTATCCGGCCTACCAGGCTTTTGTTCAGAGCAAAAGACAAATTTCCAACATTTTCTCTGAGAAGTTGGCTTTAGATGGTGACAAAAGTCTTGAGCTGGGACAAGGAACTGGATTTGGATCCTGCCTTTGTCACATATAAGTTGTGTCACTATGGATACACTCCTTATTATGCTGAGGTTTTGGTTTTCTTCATGTTTTTCTTAATATGTATATGAGTGTTCTGCCCGAGTATATATGAGCACCAAATGCATGTCTGGTGCCCACCAGGGTCAGAAAAAAGTATTAGATCCCCCTGGAACTGGATTTATAGATGATTGTGA…
Fah-sgRNA	GGCCTTGTTCACATATAACTNGG	GGCTTTGTTCACATTTAAAGTGA		TRUE	12386	Ctnna2	0.00084	4	17,6,2,1	...T..........T...AG	0	chr6:77220839-77220861	+	chr6	77220839	77220861	GGAAGGCTTTGTTCACATTTAAAGTGAACC	28.1602	CTCTGACAAAAGCAACCCCAGGGAGAAAGGGTTTCTTTTTCAGAGAAAGAATGCTATGCCTTGTGTTGGGGAAAGGCTGGAGCTTGGGGCACCTGGTCACATTGTATCCACAATAAGGAAACAGAGGTAAAGGAGAGTGTTCAGCTTGCTTTCTATTTTTCTGTTTAGTACAAGACACCCCCCTCCCCCTCAGCATGGAAGGCTTTGTTCACATTTAAAGTGAACCTTCCTACTTCAATTAACCCAATCTAGTAACTTTCTAACAGATGCGTACAAAGATTTGTTTCCTAGGTGATGCTAAATCCTGTCAAGCTGGCAACGAATACTACCCATTATAGATGGCTATGCAAAAATGAGGGAAGGCTATTGACAATACAGATTGGTATTGGGGGGGAGATT…
Fah-sgRNA	GGCCTTGTTCACATATAACTNGG	AGCCTTGTTGACATATTATTATG		TRUE	70626	5730522E02Rik	0.000839	4	20,11,4,2	A........G......T.T.	0	chr11:26147734-26147756	-	chr11	26147734	26147756	TGTCAGCCTTGTTGACATATTATTATGAGC	30.3547	CAACTCCAGGTAATGATTTTTTTTTCTCCCTCTCCTTTTTTTTTTTTTCTTTTTGTACTTACTCACGTATCAGACTTAGAAGATCAGTTGTCCCTGGTGTTTAGTGTCCAATTTTCTACCGATCAGAATATAAGACATGCTCTGTTAGATTTATGAAACTTTAAGATGAGCTTTATTTTGCAAGCCAAAGTACAGGTGTCAGCCTTGTTGACATATTATTATGAGCTATGTAAAGCCTCAGTTAGAAGCCCAAAAGGAGATGTGCCTGCATATCTACTTTTAATACTTAGGCATTATGGGAAAATTTGACATATGTACACATATGGATGAAGGTACCTGTATGAAAATAAAATGATTCAATATCAATATGCTTAGGTCAATTTAGAATTATGGGTGTTT…
Fah-sgRNA	GGCCTTGTTCACATATAACTNGG	GGCCTTGTACACGTTTGACTTTG					0.000833	4	12,8,6,4	........A...G.T.G...	0	chr1:47617219-47617241	+	chr1	47617219	47617241	ATGGGGCCTTGTACACGTTTGACTTTGACT	28.1903	TTGATATCTTCTGAATGTTTGACATCAACTCTTCTTCAAAGCACTCAGGGTGTCAATATATTTCAGTTTGAAATCTGTGTCAAGAAATATGAATGTAAATATTTGGTTAGACCAATCGAGAAATGCCACCATGGTTTTCATTTATGTTATAGCATTTGGATATTTCTCATTTTGTCTTCCAAACTTTTTTATTCTTATGGGGCCTTGTACACGTTTGACTTTGACTGTCTTTCCATACCCATTTTCTTTGTTTTAAAGTCTCCCTTAATTGCTTTAACACTCTTTTGAGGTCTAATGAGAACTCCGCTATAATTAAATATTGTCACTGGGAAAATTTAACAGAATGTAATAGGACTTTTCCCTTAAAACGACAATTTTGAATTCAGTAGGGACTCCTGT…
Fah-sgRNA	GGCCTTGTTCACATATAACTNGG	GGCCTTGTTCCCATTCAGCTGTG					0.000831	4	10,6,5,3	..........C...TC.G..	0	chr9:67761743-67761765	+	chr9	67761743	67761765	TTGTGGCCTTGTTCCCATTCAGCTGTGTTT	38.4095	TCTCTTCTAGTACAATGGCGTTGGTGAAGAGAATCCCCTCTGAGAAGAAATAGAACCCTTTTGAAAGAGAATTCTTCATATATTGTGCGAGCAGAGGTAAAGGAAGAAAATAGGAGTTCAAGGTGATGGTGGGGGTGGGCATTCCTTTTGTTTCTTCCTGGGGGGGATCTTTGTGGCCTCTGTAAACAAGCTGGTTTTGTGGCCTTGTTCCCATTCAGCTGTGTTTCAGTTACACAGTGATTAGTTTTTTCAGTAGGATTTCCTAGATGAGTTAAAATCAGTTGTCTATTTCTTGAGCTGTGGGTTCTAAGAGGTTCTAAGAAGTTTTTATTTTCTTGTTCACTTTTTTTTTAATGTGCATTGGTGTTTTGTCAGCATGTATATCTGTGCCAGAGTGTC…
Fah-sgRNA	GGCCTTGTTCACATATAACTNGG	GGACTTGTTCACATACCTCTTGT	TRUE		217262	Abca9	0.000822	4	18,5,4,3	..A............CCT..	0	chr11:110145475-110145497	+	chr11	110145475	110145497	CCGTGGACTTGTTCACATACCTCTTGTTCC	31.9437	TAGTCCAGGCTGGCTTGAACTTTAGCAAGACTCCTGCCTCGGCAGGCATGATCCACCATGACTTCCTTACCTTTAAAAAAGTTTTCTACCTTTATAAAGAGCTTCTGGGCCTAACTTTAGAAGATGGAAGTATCCAGACAACACAAGCACATTTAAAACTCTCTAGGCGGCCAATTTCACTTCCACTGTTACAAAACCGTGGACTTGTTCACATACCTCTTGTTCCACTTCATGTGGCAAAATTCCCTTTATCTTGGCAAAAAGCCTGAGGTTTTCTCGCACGGTGAGAAAGCCAAACTGTACGTTGGACTGTGGACAAACTCCAGTGATCGTGAGGACGGCGTCAGAGTCGTCCATCTCTGAAACTGTCTGGTTATAAATGGTGACGGAACCTGTACA…
Fah-sgRNA	GGCCTTGTTCACATATAACTNGG	GGCCATTATCACATATAACCCTG					0.00081	4	16,14,13,1	....A.TA...........C	0	chr8:50459462-50459484	+	chr8	50459462	50459484	TATGGGCCATTATCACATATAACCCTGCAG	38.7862	ATAACCAACTAGTCTGCCATTTTGAAAATGTTGATATTTTCCTTCCAAGAGATGGATAAGAGGACATCAACTCTTGCCAATAGCATATCTTTGTGTTTTTTAAAGGACAAATGGGAAATCTCCACCCCCTAGATTCATGCATGGAAGTTCTTGGTTAATGATCACCCTTTCCCGAATAAGCTCACCATGGCTACAGTATGGGCCATTATCACATATAACCCTGCAGTACAAGCAGAAAATACAGGACAAGTAAATATTTGATGGAGTATGTCATGTCCTCTGGGATAAAACTTTTATCAAACTCTTATCCTTTTTATCATCCTTTATATGCTCTTCTGGAATCTCTACCTGGGGCTTATTTACTTTCTAAGTTCTTATGTAGTAATGCATTCAGATAGA…
Fah-sgRNA	GGCCTTGTTCACATATAACTNGG	GGACTTGCTCTCATATCACTTGT					0.000759	4	18,13,10,4	..A....C..T.....C...	0	chr2:137516673-137516695	-	chr2	137516673	137516695	TGTCGGACTTGCTCTCATATCACTTGTGAA	29.3154	GTCTGGATGGTAATACTGGAGACTGAGATATAAGAAATCAGATTTCCTTCACTAGGGAAAACCACATTCACCAGAACATTCCATTTAAATTTTGTCTACCCTCTACATTCTGAATATTGACATATCCCTCTGTTTCCAAACAATTATTTGCTAAACTTCCTATCATTTAAGTGCCATGAATCTCTGAGAGACTGAATGTCGGACTTGCTCTCATATCACTTGTGAAAAGAGAAGACCACAAATCACATTTTTCTTAGCTCAAACAAAGAAAGCTCTTCAGAGGACATCCTGTTTTCTTGATACTAGCCCTATCAATGAGACTTTCTGGCTTTTCCAGAAAAGTGTGAGCACAACCTAATTCTTTCTCCATGATAAAACCAAAGTGATGGTTGACTGCCA…
Fah-sgRNA	GGCCTTGTTCACATATAACTNGG	GGTCTTGTTCACCTTCAACTCTG					0.000752	4	18,8,6,5	..T.........C.TC....	0	chr1:169635416-169635438	+	chr1	169635416	169635438	GTGAGGTCTTGTTCACCTTCAACTCTGGTA	18.4005	GTAAGAGAGGAAGGGGGGATTAAGAGACAATGAAGAGTCAAGCTTTTCTTTCAGGAGTCTGAAGTAAACAGCTTCTTAATCTGCCTTCTCTTGCTATCATAAACTACCTGAGACTGGGAGGCCTATAAAGAACAGGAGTTTATGTTTATTCATGCCGTCAGCATCTGGGAAGTCCACATTAAGAAAACCACATGTGGTGAGGTCTTGTTCACCTTCAACTCTGGTAGAAAGCAGAAGATGAAGCAGGGATATGTGAAGGGCACACGGGAACTCACATGAGAAAGATGCTGTTCCATTCATGAGAGCTTCCCTGGCATGACCTCACCTTGGACTGGGCTGCATATCCCTGCATTGCCACTTTGATCCACACCATAGTTTTGTTGGCTATATATCATATTG…
Fah-sgRNA	GGCCTTGTTCACATATAACTNGG	GGCCTTCTGCACACCTAACTTGC					0.000737	4	14,12,7,6	......C.G....CC.....	0	chr16:39142968-39142990	-	chr16	39142968	39142990	ACTGGGCCTTCTGCACACCTAACTTGCCAC	35.3392	CAACCATTGATGTTCCTTATGGATTTGTCACCTCTCGTCGGTCGGTCACTTCACATGTGCAACATCCGGTAGGATAGATTTAGGGAAACACTGAGGTCACCGTTGTCATCCGCTGCCTGCCAGGCCCTTTCCTCCCAGTGGCTTTCTGGCTCGGAACTTGAACTTGAAGCCTTTGGCCAGCCAGTGCCTGGCAATAACTGGGCCTTCTGCACACCTAACTTGCCACTGCTTGCTCTGAAGTGCAATGGCTTTAAGATTCTTTGTCTCTAGATGTCCACCTTTGCTGCCAACACCCTCCATCCTGGCTCCCACTTCCCATTCTCCTGTTCTTCAACCTTCCTTTCTCACTTGTACCCCTCCCTTTCCATCACCACACATGCCCATCTATTTTGATCTTTC…
Fah-sgRNA	GGCCTTGTTCACATATAACTNGG	AGCCTTGTTAACCTTTAACTTGC		TRUE	232035	Ccser1	0.00073	4	20,11,8,6	A........A..C.T.....	0	chr6:62369017-62369039	+	chr6	62369017	62369039	GCTTAGCCTTGTTAACCTTTAACTTGCTGG	20.8844	ACACACACACACCTGTTTGTTTGTTTGTTTGTTTGTTTGAAGACAACTTGTTATTCTTTCAGAATTTGGATCTACTCAGAGTTCATGTACTCTAGCTTCAGTTGGGTGTATTCCCAGTTGTTCAAGGAGAACCTGGTACATGTTTTCACTCTTCATGAAGATAGCAAAATGCTAACTTTCTTGGGACCATGTCTTTGCTTAGCCTTGTTAACCTTTAACTTGCTGGCAATGTCCTGCCTTCTATCCCTCCTTGAGTTCTAAATTTCATCAAGATGATTTAGTATCCCCTAAAGGATTTCAGAGTGTTACTGAGCTCAGCAAGTGGCTTTACCTGAGACTTTTCTTCCTCCATGCCTCTTGTTAACTTGTACAATCTTTAAGGTTTCTTTTTCATATCAC…
[truncated: 143 more rows]
