# Supplementary material for: Genome-wide detection of CRISPR editing in vivo using GUIDE-tag
Source: Nat Commun. 2022 Jan 21;13:437. doi: 10.1038/s41467-022-28135-9 (PMC8782884; doi:10.1038/s41467-022-28135-9)
Supplement: Supplementary file 6 — Supplementary Data 3 [file 41467_2022_28135_MOESM6_ESM.xlsx]

## Sheet: Actin on site by GUIDE-tag
	Total		Indels		Forward_insertion		Reverse_insertion							Forward_integration		Reverse_integration
Actb_Locus_F	UMI	Total	UMI	Total	UMI	Total	UMI	Total						UMI#		UMI#
Cas9-mSA+biotin IRES-GFP_R1	9008	158239	351	4421	163	1326	158	1446						0.018095	0.0198178	0.01754
Cas9-mSA+biotin IRES-GFP_R2	11759	233557	424	3985	223	1638	192	1762		174		148.667		0.0189642		0.0163279
Cas9-mSA+biotin IRES-GFP_R3	6073	66805	223	2822	136	1124	96	756						0.0223942		0.0158077
Cas9-mSA*+biotin IRES-GFP_R1	6221	63888	262	3134	143	1283	117	894						0.0229867	0.0234886	0.0188073
Cas9-mSA*+biotin IRES-GFP_R2	7992	89128	383	4426	215	2146	182	1446		194.667		169		0.0269019		0.0227728
Cas9-mSA*+biotin IRES-GFP_R3	10983	212372	571	6152	226	1985	208	1721						0.0205773		0.0189384
Donor_only__R1	8189	376692	4	17	2	11	6	28
Donor_only__R2	14337	659524	6	29	3	13	4	20
Donor_only__R3	12283	564999	6	25	2	9	0	0
										357.667		592.667
	Total		Indels		Forward_insertion		Reverse_insertion
Actb_Locus_R	UMI	Total	UMI	Total	UMI	Total	UMI	Total
Cas9-mSA+biotin IRES-GFP_R1	941	11761	33	415	16	112	11	86
Cas9-mSA+biotin IRES-GFP_R2	1023	12023	39	432	22	183	17	124		19.6667		15.3333
Cas9-mSA+biotin IRES-GFP_R3	958	11014	41	497	21	188	18	156
Cas9-mSA*+biotin IRES-GFP_R1	11231	90366	494	5526	264	1965	227	1776
Cas9-mSA*+biotin IRES-GFP_R2	3497	45432	162	896	93	887	65	447		126		103
Cas9-mSA*+biotin IRES-GFP_R3	886	11732	47	383	21	146	17	137
Donor_only__R1	2704	122660	1	3	1	3	2	3
Donor_only__R2	4415	215671	2	8	1	4	1	4
Donor_only__R3	4001	161822	2	7	1	2	0	0
	Forward_insertion		Imprecise		precise		Imprecise %	precise %
Actb_Locus_F	UMI	Total	UMI	Total	UMI	Total
Cas9-mSA+biotin IRES-GFP_R1	163	1326	150	1212	13	114	0.920245	0.0797546
Cas9-mSA+biotin IRES-GFP_R2	223	1638	212	1541	11	97	0.950673	0.0493274
Cas9-mSA+biotin IRES-GFP_R3	136	1124	129	1062	7	62	0.948529	0.0514706
Cas9-mSA*+biotin IRES-GFP_R1	143	1283	134	1215	9	68	0.937063	0.0629371
Cas9-mSA*+biotin IRES-GFP_R2	215	2146	201	2041	14	105	0.934884	0.0651163
Cas9-mSA*+biotin IRES-GFP_R3	226	1985	213	1873	13	112	0.942478	0.0575221
	Forward_insertion		Imprecise		precise		Imprecise %	precise %
Actb_Locus_R	UMI	Total	UMI	Total	UMI	Total
Cas9-mSA+biotin IRES-GFP_R1	16	112	14	108	2	4	0.875	0.125
Cas9-mSA+biotin IRES-GFP_R2	22	183	20	168	2	15	0.909091	0.0909091
Cas9-mSA+biotin IRES-GFP_R3	21	188	20	184	1	4	0.952381	0.047619
Cas9-mSA*+biotin IRES-GFP_R1	264	1965	247	1849	17	116	0.935606	0.0643939
Cas9-mSA*+biotin IRES-GFP_R2	93	887	88	859	5	28	0.946237	0.0537634
Cas9-mSA*+biotin IRES-GFP_R3	21	146	20	143	1	3	0.952381	0.047619
