# Supplementary material for: Genome-wide detection of CRISPR editing in vivo using GUIDE-tag
Source: Nat Commun. 2022 Jan 21;13:437. doi: 10.1038/s41467-022-28135-9 (PMC8782884; doi:10.1038/s41467-022-28135-9)
Supplement: Supplementary file 7 — Supplementary Data 4 [file 41467_2022_28135_MOESM7_ESM.xlsx]

## Sheet: sgActin off target by GUIDE-tag
Supplementary Table 8. In vivo off target analysis of sgActin by GUIDE-tag (provided as a separate file).
Actin site
				Cas9-mSA-sgActb+biotin-dsDNA donor						Cas9-mSA*-sgActb+biotin-dsDNA donor
				D7-R1		D7-R2		D7-R3		D7-R1		D7-R2		D7-R3		Cas9-mSA	Cas9-mSA*	Cas9-mSA	Cas9-mSA*
Target	Sequence	Location	Mismatch	Total_reads	UMI	Total_reads	UMI	Total_reads	UMI	Total_reads	UMI	Total_reads	UMI	Total_reads	UMI	Average	Average	UMI%	UMI%
ON	CCACCCCCACTCCTAAGAGGAGG	chr5:142903400	0	19732	1521	18732	1673	18732	1590	17643	1622	23751	2113	21394	1971	1594.67	1902
OT-1	CCACCCCCACTCCTAAGAGGAGG	chr15:24857448	0	15432	1123	12432	1326	13323	1261	18742	1531	15432	1320	19875	1798	1236.67	1549.67	28.8581	28.9965
OT-2	CCACCCCCACTCCTAAGAGGAGG	chrX:143183019	0	12873	1093	10973	987	14754	1327	12875	1428	15421	1324	22398	1963	1135.67	1571.67	26.5013	29.4081
OT-3	CCACCCCCACTTCCTgAtgGGGGG	chr12:103398158	5	1203	96	987	78	1654	146	987	72	2413	170	1121	87	106.667	109.667	2.48911	2.05202
OT-4	CCACCCCCAC-CCTAAGAGGAGG	chr13:54362019	1	984	81	542	41	1875	159	453	32	1332	126	764	52	93.6667	70	2.18575	1.3098
OT-5	CCACCCCCACTCCTAAGAaGAGG	chr16:37883957	1	762	46	757	64	1231	105	462	33	1122	108	765	52	71.6667	64.3333	1.67237	1.20377
OT-6	GCACaCCCACTCCTAAGAGGAGG	chr17:8565452	2	133	10	21	3	657	46	142	10	456	38	321	20	19.6667	22.6667	0.45893	0.424126
OT-7	CtACCCCCACTCCTAcAGAGGAAG	chr4:40474331	2	90	11	65	5	218	13	198	16	325	25	224	17	9.66667	19.3333	0.225576	0.361754
OT-8	CCACCCCCATCTtCTAAGAGGAGG	chr3:104372937	2	121	8	62	5	98	7	142	11	187	16	165	13	6.66667	13.3333	0.15557	0.249486
OT-9	CCACCCCCACTCCTcAG-GGAGG	chr7:137676739	2	31	2	54	4	32	2	56	5	77	6	22	3	2.66667	4.66667	0.0622278	0.08732
OT-10	CCACCtCCACTCCTAAGAGaAGG	chr3:49430566	2	21	3	11	1	76	5	97	8	223	18	16	2	3	9.33333	0.0700063	0.17464
OT-11	CCACCtCCACTCCTtAGAGGCAG	chrX:39112723	4	32	2	21	2	23	3	32	4	89	7	17	2	2.33333	4.33333	0.0544493	0.0810828
OT-12	CCACCCaCACTCCTtAGAGGAAG	chr18:34181392	4	16	2	7	1	62	4	21	2	76	5	43	3	2.33333	3.33333	0.0544493	0.0623714
					3998		4190		4668		4774		5276		5983	4285.33	5344.33
Amplicon sequence
				Actin_Negative_control									Cas9-mSA-sgActb+biotin-dsDNA donor									Cas9-mSA*-sgActb+biotin-dsDNA donor
				D7-R1			D7-R2			D7-R3			D7-R1			D7-R2			D7-R3			D7-R1			D7-R2			D7-R3			Average
Target	Sequence	Location	Mismatch	Total_Reads	Indels	%	Total_Reads	Indels	%	Total_Reads	Indels	%	Total_Reads	Indels	%	Total_Reads	Indels	%	Total_Reads	Indels	%	Total_Reads	Indels	%	Total_Reads	Indels	%	Total_Reads	Indels	%	Cas9-mSA	Cas9-mSA*
ON	CCACCCCCACTCCTAAGAGGAGG	chr5:142903400	0	11392	52	0.00456	15309	57	0.00372	15260	83	0.0054	17914	714	0.0399	15453	777	0.0503	118406	6610	0.0558	28383	1540	0.0543	27982	1728	0.0618	26221	1996	0.0761	0.0486667	0.0640667
OT-1	CCACCCCCACTCCTAAGAGGAGG	chr15:24857448	0	22265	83	0.00373	15913	91	0.00572	23748	50	0.0021	23065	1249	0.0542	21193	1329	0.0627	36107	1898	0.0526	43436	2756	0.0634	13637	869	0.0637	37561	2044	0.0544	0.0565	0.0605
OT-2	CCACCCCCACTCCTAAGAGGAGG	chrX:143183019	0	23480	26	0.00163	19562	38	0.0016	31875	35	0.0015	31837	949	0.0298	29818	633	0.0212	43650	1713	0.0392	58574	2131	0.0364	62857	2382	0.0379	61827	3127	0.0506	0.0300667	0.0416333
OT-3	CCACCCCCACTTCCTgAtgGGGGG	chr12:103398158	5	29185	22	0.00093	21235	20	0.00087	23606	13	0.0006	26816	27	0.001	29089	30	0.001	70123	25	0.0004	59103	56	0.0009	75996	46	0.0006	64165	42	0.0007	0.0008	0.000733333
OT-4	CCACCCCCAC-CCTAAGAGGAGG	chr13:54362019	1	13955	13	0.00056	12655	19	0.0009	8571	18	0.0005	59580	125	0.0021	28514	74	0.0026	15943	32	0.002	16414	46	0.0028	16676	73	0.0044	19014	45	0.0024	0.00223333	0.0032
OT-5	CCACCCCCACTCCTAAGAaGAGG	chr16:37883957	1	43067	17	0.0008	11298	16	0.00044	10495	39	0.0009	10919	125	0.0114	14363	156	0.0109	25616	375	0.0146	30896	465	0.0151	26027	352	0.0135	27761	458	0.0165	0.0123	0.0150333
OT-6	GCACaCCCACTCCTAAGAGGAGG	chr17:8565452	2	18487	27	0.00075	17859	86	0.00198	22253	48	0.0035	16954	252	0.0149	230464	3110	0.0135	38780	499	0.0129	45022	751	0.0167	22635	456	0.0201	37677	698	0.0185	0.0137667	0.0184333
OT-7	CtACCCCCACTCCTAcAGAGGAAG	chr4:40474331	2	22160	30	0.00069	20857	23	0.00169	18950	26	0.0007	14803	26	0.0018	132093	71	0.0005	23909	13	0.0005	25570	26	0.001	35660	36	0.001	29984	54	0.0018	0.000933333	0.00126667
OT-8	CCACCCCCATCTtCTAAGAGGAGG	chr3:104372937	2	16467	13	0.00095	22748	16	0.00043	30220	16	0.0003	25587	125	0.0049	41797	103	0.0025	53899	172	0.0032	57303	356	0.0062	63489	487	0.0077	52656	325	0.0062	0.00353333	0.0067
OT-9	CCACCCCCACTCCTcAG-GGAGG	chr7:137676739	2	35965	11	0.00029	24839	22	0.00036	37950	24	0.0004	32938	127	0.0039	72761	210	0.0029	64554	98	0.0015	89963	221	0.0025	81802	357	0.0044	86147	450	0.0052	0.00276667	0.00403333
OT-10	CCACCtCCACTCCTAAGAGaAGG	chr3:49430566	2	33259	33	0.00053	28342	21	0.00033	34552	37	0.0019	36142	243	0.0067	85894	250	0.0029	70259	380	0.0054	68087	662	0.0097	75217	518	0.0069	79859	567	0.0071	0.005	0.0079
OT-11	CCACCtCCACTCCTtAGAGGCAG	chrX:39112723	4	38092	18	0.00028	36569	22	0.00116	37004	27	0.001	36770	127	0.0035	117534	236	0.002	81960	256	0.0031	81072	612	0.0075	91753	461	0.005	86883	448	0.0052	0.00286667	0.0059
OT-12	CCACCCaCACTCCTtAGAGGAAG	chr18:34181392	4	40574	22	0.00116	42273	14	0.0005	25276	22	0.0006	37248	59	0.0016	119416	135	0.0011	100007	217	0.0022	85567	204	0.0024	79424	501	0.0063	87049	358	0.0041	0.00163333	0.00426667

## Sheet: Ampliconseq staistical analysis
					Control									sgActb+SpyCas9-mSA									sgActb+SpyCas9-mSA*
					R1			R2			R3			R1			R2			R3			R1			R2			R3
Experiment	Target	Sequence	Location	Mismatch	Total_Reads	Indels	X.	Total_Reads.1	Indels.1	X..1	Total_Reads.2	Indels.2	X..2	Total_Reads.3	Indels.3	X..3	Total_Reads.4	Indels.4	X..4	Total_Reads.5	Indels.5	X..5	Total_Reads.6	Indels.6	X..6	Total_Reads.7	Indels.7	X..7	Total_Reads.8	Indels.8	X..8	SpyCas9-mSA.pvalue	SpyCas9-mSA*.pvalue	SpyCas9-mSA.BH.adjusted.pvalue	SpyCas9-mSA*.BH.adjusted.pvalue
Actin	ON	CCACCCCCACTCCTAAGAGGAGG	chr5:142903400	0	11392	52	0.00456	15309	57	0.00372	15260	83	0.0054	17914	714	0.0399	15453	777	0.0503	118406	6610	0.0558	28383	1540	0.0543	27982	1728	0.0618	26221	1996	0.0761	3.54299e-05	1.14222e-05	0.000128106	5.93955e-05
Actin	OT-1	CCACCCCCACTCCTAAGAGGAGG	chr15:24857448	0	22265	83	0.00373	15913	91	0.00572	23748	50	0.0021	23065	1249	0.0542	21193	1329	0.0627	36107	1898	0.0526	43436	2756	0.0634	13637	869	0.0637	37561	2044	0.0544	2.43127e-06	1.84647e-06	2.13395e-05	2.13395e-05
Actin	OT-2	CCACCCCCACTCCTAAGAGGAGG	chrX:143183019	0	23480	26	0.00163	19562	38	0.0016	31875	35	0.0015	31837	949	0.0298	29818	633	0.0212	43650	1713	0.0392	58574	2131	0.0364	62857	2382	0.0379	61827	3127	0.0506	0.000133528	3.94174e-05	0.000315612	0.000128106
Actin	OT-3	CCACCCCCACTTCCTgAtgGGGGG	chr12:103398158	5	29185	22	0.00093	21235	20	0.00087	23606	13	0.0006	26816	27	0.001	29089	30	0.001	70123	25	0.0004	59103	56	0.0009	75996	46	0.0006	64165	42	0.0007	0.915731	0.7638	0.915731	0.804063
Actin	OT-4	CCACCCCCAC-CCTAAGAGGAGG	chr13:54362019	1	13955	13	0.00056	12655	19	0.0009	8571	18	0.0005	59580	125	0.0021	28514	74	0.0026	15943	32	0.002	16414	46	0.0028	16676	73	0.0044	19014	45	0.0024	0.00456105	0.000813734	0.00658819	0.00162747
Actin	OT-5	CCACCCCCACTCCTAAGAaGAGG	chr16:37883957	1	43067	17	0.0008	11298	16	0.00044	10495	39	0.0009	10919	125	0.0114	14363	156	0.0109	25616	375	0.0146	30896	465	0.0151	26027	352	0.0135	27761	458	0.0165	5.35138e-06	2.46225e-06	3.47839e-05	2.13395e-05
Actin	OT-6	GCACaCCCACTCCTAAGAGGAGG	chr17:8565452	2	18487	27	0.00075	17859	86	0.00198	22253	48	0.0035	16954	252	0.0149	230464	3110	0.0135	38780	499	0.0129	45022	751	0.0167	22635	456	0.0201	37677	698	0.0185	0.000115089	3.21302e-05	0.000299231	0.000128106
Actin	OT-7	CtACCCCCACTCCTAcAGAGGAAG	chr4:40474331	2	22160	30	0.00069	20857	23	0.00169	18950	26	0.0007	14803	26	0.0018	132093	71	0.0005	23909	13	0.0005	25570	26	0.001	35660	36	0.001	29984	54	0.0018	0.773137	0.612529	0.804063	0.692424
Actin	OT-8	CCACCCCCATCTtCTAAGAGGAGG	chr3:104372937	2	16467	13	0.00095	22748	16	0.00043	30220	16	0.0003	25587	125	0.0049	41797	103	0.0025	53899	172	0.0032	57303	356	0.0062	63489	487	0.0077	52656	325	0.0062	0.00129813	8.8204e-05	0.00221594	0.000254812
Actin	OT-9	CCACCCCCACTCCTcAG-GGAGG	chr7:137676739	2	35965	11	0.00029	24839	22	0.00036	37950	24	0.0004	32938	127	0.0039	72761	210	0.0029	64554	98	0.0015	89963	221	0.0025	81802	357	0.0044	86147	450	0.0052	0.00570826	0.00136366	0.00781131	0.00221594
Actin	OT-10	CCACCtCCACTCCTAAGAGaAGG	chr3:49430566	2	33259	33	0.00053	28342	21	0.00033	34552	37	0.0019	36142	243	0.0067	85894	250	0.0029	70259	380	0.0054	68087	662	0.0097	75217	518	0.0069	79859	567	0.0071	0.00643645	0.00100491	0.00836739	0.00186625
Actin	OT-11	CCACCtCCACTCCTtAGAGGCAG	chrX:39112723	4	38092	18	0.00028	36569	22	0.00116	37004	27	0.001	36770	127	0.0035	117534	236	0.002	81960	256	0.0031	81072	612	0.0075	91753	461	0.005	86883	448	0.0052	0.0106152	0.000432262	0.0131427	0.000936568
Actin	OT-12	CCACCCaCACTCCTtAGAGGAAG	chr18:34181392	4	40574	22	0.00116	42273	14	0.0005	25276	22	0.0006	37248	59	0.0016	119416	135	0.0011	100007	217	0.0022	85567	204	0.0024	79424	501	0.0063	87049	358	0.0041	0.171204	0.00443835	0.202332	0.00658819
p-values were calculated by two-tailed Student’s t-test. To adjust for multiple comparisons p-values were adjusted using the Benjamini-Hochberg (BH) method
