# Supplementary material for: Genome-wide detection of CRISPR editing in vivo using GUIDE-tag
Source: Nat Commun. 2022 Jan 21;13:437. doi: 10.1038/s41467-022-28135-9 (PMC8782884; doi:10.1038/s41467-022-28135-9)
Supplement: Supplementary file 8 — Supplementary Data 5 [file 41467_2022_28135_MOESM8_ESM.xlsx]

## Sheet: Pcsk9 GUIDE-tag RAW
									off target analysis of sgPcsk9 by GUIDE-tag
									iGUIDE_oligos_only Negative_Control	spCas9-mSA-sgPCSK9 (30ug, s107)	spCas9-mSA-sgPCSK9 (30ug, s107)	spCas9-mSA-sgPCSK9 (30ug, s107)	spCas9-mSA-sgPCSK9 (30ug, s107)	spCas9-mSA-sgPCSK9 (30ug, s107)	SpCas9-mSA-sgPCSK9 (30ug)+iGUIDE donor (1nmol)		spCas9-mSA-sgPCSK9 (30ug, s107)+iGUDIE donor (1nmol)		spCas9-mSA-sgPCSK9 (30ug, s107)+iGUDIE donor (1nmol)		spCas9-mSA-sgPCSK9 (30ug)+biotin-iGUIDE donor (1nmol)		spCas9-mSA-sgPCSK9 (30ug, s107)+biotin-iGUDIE donor (1nmol)		spCas9-mSA-sgPCSK9 (30ug, s107)+biotin-iGUDIE donor (1nmol)
									R1		R2		R3		R1		R2		R3		R1		R2		R3		Average UMI	Average UMI
GUIDE-Tag	VIVO (Validated 19 OT in vivo)	DISCOVER-Seq (Validated 26 OT)	Gene	chr	position	sgRNA	strand	mismatch	Total	Unique	Total	Unique	Total	Unique	Total	Unique	Total	Unique	Total	Unique	Total	Unique	Total	Unique	Total	Unique	iGUIDE	bio-iGuide
PCSK9-ON	PCSK9-ON	PCSK9-ON	Pcsk9	chr4	106463845	AGCAGCAGCGGCGGCAACAGCGG	+	0	0	0	0	0	0	0	5525	997	3431	439	5193	663	6189	855	7031	989	10153	1264	699.667	1036
1	1	3	Ramp2	chr11	101246537	AGCAGCAGCaGCaGCAACAGCGG	-	2	0	0	0	0	0	0	3074	389	1412	203	2757	364	3396	331	3717	370	4950	642	318.667	447.667
2	2	6	Neo1	chr9	59036030	AGCAGCAGCGGCaGCAACAGCAG	+	2	0	0	0	0	0	0	3997	358	1523	124	1917	167	1887	149	4230	376	6962	617	216.333	380.667
3	3	7	-	chr7	73927431	AGCAGCAGCaGCaGCAACAGGGG	+	2	0	0	0	0	0	0	2370	346	805	109	12	2	357	58	869	117	616	109	152.333	94.6667
4	4		Mlc1	chr15	88958219-88958242	AGCAGCAGCAGCAGCAACAGGAG		3							0	0	0	0	0	0	0	0	0	0	0	0	0	0
5			Ncoa6	chr2	155421707	AGCAGCAGCaGCaGCAACAGCAG	-	3	0	0	0	0	0	0	6	1	0	0	0	0	0	0	0	0	10	1	0.333333	0.333333
6	6	4	-	chr11	3602311	AGCAGCAGCaGCaGCAACAGGGG	-	2	0	0	0	0	0	0	7801	577	983	84	2579	223	2336	210	4760	434	8429	755	294.667	466.333
7	7	2	5930403N24Rik	chr10	37138613	AGCAGCAGCaGCaGCAACAGCGG	+	2	0	0	0	0	0	0	4957	524	3581	399	4096	438	5892	466	9430	838	11519	1071	453.667	791.667
8	8	1	Rgmb	chr17	15826034	AGCAGCAGCaGCaGCAACAGCGG	+	2	0	0	0	0	0	0	6380	793	2365	299	4431	518	3827	364	5968	671	7132	843	536.667	626
9	9		Nebl	chr2	17654745	AGCAGCAGCGGCaGCAACAGCAG	-	2	0	0	0	0	0	0	2744	212	183	16	518	42	210	17	890	71	2285	184	90	90.6667
10	10	12	D6Ertd527e	chr6	87111978	AGCAGCAGCcGCGGCAACAGTGG	+	1	0	0	0	0	0	0	4930	473	1443	110	1541	143	1272	121	2526	222	6332	574	242	305.667
11	11		Hdac5	chr11	102230041	gGCAGCAGCGGCGGCAACAGCAG	+	2	0	0	0	0	0	0	896	78	145	13	1094	90	275	23	820	71	1064	141	60.3333	78.3333
12	12	18	-	chr10	95909359	AGCAGCAGCaaCaGCAACAGCGG	-	3	0	0	0	0	0	0	3060	275	1045	90	1349	121	1164	106	1293	115	4780	421	162	214
13	13	16	Nectin2	chr7	19749231	AGCAGtAGCaGCGGCAACAaCGG	+	3	0	0	0	0	0	0	1025	103	254	22	447	37	353	32	389	35	1303	120	54	62.3333
14	14		Gm34664	chr7	68841614	AGCAGCAGCAGCAGCAACAGTAG		3							0	0	0	0	0	0	0	0	0	0	0	0	0	0
15	15		-	chr2	159447913	AGCAGCAGAGGCAGCAACAGAGG	-	2	0	0	0	0	0	0	390	32	284	22	200	16	234	19	292	30	565	49	23.3333	32.6667
16	16		Terf2ip	chr8	112020929	AGCAGCAGCaGCaGCAACAaTGG	-	3	0	0	0	0	0	0	423	36	187	18	294	25	351	30	376	33	604	54	26.3333	39
17			Mcc	chr18	44552679	AGCAGCAGCaGCaGCAACAGCAG	+	3	0	0	0	0	0	0	378	38	98	13	294	31	74	8	235	24	805	61	27.3333	31
18	18	23	Kmt2d	chr15	98845828	AGCAGCAGCaGCaGCAACAGCAG	-	3	0	0	0	0	0	0	2548	224	314	28	659	59	458	38	1124	100	2939	266	103.667	134.667
19	19	8	Krtap4-2	chr11	99634630	AGCAGCAGgGGCGGCAACAGGGG	+	1	0	0	0	0	0	0	1473	145	338	31	1190	103	1017	86	2447	213	2907	280	93	193
20			-	chr3	38697287	AGCAGCAGCAGCAGCAACAGCAG	-	3	0	0	0	0	0	0	307	26	16	3	180	16	98	9	344	31	425	40	15	26.6667
21		9	Krtap4-7	chr11	99643638	AGCAGCAGgGGCGGCAACAGGGG	+	1	0	0	0	0	0	0	1453	124	706	76	8	2	928	97	825	82	885	91	67.3333	90
22			Gm9476	chr10	100305784	AGCAGCAGCaGCaGCAACAGGAG	-	3	0	0	0	0	0	0	396	49	179	16	276	23	190	16	366	32	780	65	29.3333	37.6667
23			Capn8	chr1	182610239	AGCAGCAGCaGCaGCAACAGGAG	+	3	0	0	0	0	0	0	282	23	62	5	96	8	77	6	250	19	530	40	12	21.6667
24			Fam189a2	chr19	24013240	AGCAGCAGCAACGGCAACAGCAG	+	3	0	0	0	0	0	0	60	7	12	2	98	11	51	7	67	7	157	15	6.66667	9.66667
25			Pou3f2	chr4	22487689	AGCAGCAGCaGCaGCAACAGCAG	-	3	0	0	0	0	0	0	221	25	128	14	278	33	244	24	322	35	701	80	24	46.3333
26			-	chr3	129778738	AGCAGCAGCaGCaGCAACAGCAG	-	3	0	0	0	0	0	0	192	16	126	10	276	23	221	19	277	23	311	29	16.3333	23.6667
27			Mink1	chr11	70605090	AGCAGCAGCTGCAGCAACAGCAG	-	3	0	0	0	0	0	0	67	8	35	4	114	12	28	3	88	11	114	14	8	9.33333
28			Hpse2	chr19	43387838	AGCAGCAGCaGCaGCAACAGCAG	-	3	0	0	0	0	0	0	260	23	165	16	290	25	262	22	258	22	323	27	21.3333	23.6667
29		15	Runx2os1	chr17	44735492	AGCAGCAGCaGCaGCAACAGCAG	-	3	0	0	0	0	0	0	250	26	167	21	173	17	256	25	266	28	401	38	21.3333	30.3333
30			Foxp1	chr6	99075957	AGCAGCAGCAGCAGCAACAGCAG	-	3	0	0	0	0	0	0	68	9	0	0	292	28	35	4	191	21	480	44	12.3333	23
31			Gm7358	chr17	14057084	AGCAGCAGCaGCaGCAACAGCAG	-	3	0	0	0	0	0	0	134	14	77	9	165	15	150	15	199	18	292	26	12.6667	19.6667
32			Brwd1	chr16	96068863	AGCAGCAGCaGCaGCAACAGCAG	-	3	0	0	0	0	0	0	266	20	80	9	248	21	355	26	279	21	408	29	16.6667	25.3333
33			Zfp292	chr4	34838168	AGCAGCAGCaGCaGCAACAGCAG	+	3	0	0	0	0	0	0	609	82	0	0	106	18	0	0	41	9	354	49	33.3333	19.3333
34			Cadm3	chr1	173355199	AGCAGCAGCaGCaGCAACAGCAG	-	3	0	0	0	0	0	0	112	12	0	0	136	14	12	1	190	20	307	32	8.66667	17.6667
35			Fhad1	chr4	141947989	AGCAGCAGCaGCaGCAACAGCAG	+	3	0	0	0	0	0	0	132	12	33	5	145	16	75	9	142	14	173	16	11	13
36	17		-	chr6	51422325	AGCAGCAGCGGCGGCAgCAGCGG	-	1	0	0	0	0	0	0	98	11	56	8	251	26	286	24	217	24	530	45	15	31
37			Gm47448	chr13	45250143	AGCAGCAGCaGCaGCAACAGCAG	+	3	0	0	0	0	0	0	170	16	18	3	200	20	111	13	110	11	235	19	13	14.3333
38			-	chr6	31076137	AGCAGCAGCaGCaGCAACAGCAG	+	3	0	0	0	0	0	0	277	49	0	0	28	5	0	0	121	13	548	94	18	35.6667
39			Vezf1	chr11	88078438	AGCAGCAGCaGCaGCAACAGCAG	+	3	0	0	0	0	0	0	63	9	12	2	103	11	128	14	106	12	160	15	7.33333	13.6667
40			Gm7356	chr17	13998924	AGCAGCAGCaGCaGCAACAGCAG	-	3	0	0	0	0	0	0	197	22	155	12	193	16	191	22	154	18	276	29	16.6667	23
41			-	chr9	116262786	AGCAaCAGCaGCaGCAgCAGTAG	+	5	0	0	0	0	0	0	0	0	0	0	0	0	2	1	0	0	253	35	0	12
42			Rbfox1	chr16	6524781	AACAGCAGCAGCAGCAACAGCAG	+	4	0	0	0	0	0	0	256	26	45	6	194	21	0	0	133	12	513	44	17.6667	18.6667
43			Gm41654	chr17	91862662	AGCAGCAGCaGCaGCAACAGCAG	+	4	0	0	0	0	0	0	15	3	12	2	126	13	12	2	123	13	202	21	6	12
44			Rbfox1	chr16	6524831	AGCAGCAGCaGCaGCAACAGAGG	+	2	0	0	0	0	0	0	1263	215	0	0	105	15	156	24	361	48	206	32	76.6667	34.6667
45		5	-	chr11	3602875	AGCAGCAGCaGCaGCAACAGAGG	-	2	0	0	0	0	0	0	2037	324	880	117	34	5	75	10	868	116	2520	368	148.667	164.667
46		10	Dmkn	chr7	30765380	AGtAGCAGCGGCaGCAACAGTGG	+	2	0	0	0	0	0	0	1192	121	140	16	12	3	486	51	458	48	467	50	46.6667	49.6667
47		11	Gm11555	chr11	99649766	AGCAGCAGgGGCGGCAACAGGGG	+	1	0	0	0	0	0	0	10	1	598	94	4	1	174	30	650	111	306	51	32	64
48		13	Glg1	chr8	111258952	AGCAGCAGCaGCaGCAACAGCAG	-	3	0	0	0	0	0	0	1303	205	98	13	20	3	266	37	218	37	760	101	73.6667	58.3333
49		14	Sp3	chr2	72979521	AGCAGCAGCaGCaGCAACAGCAG	-	3	0	0	0	0	0	0	40	8	0	0	14	2	444	49	46	7	98	11	3.33333	22.3333
50		19	Arhgef6	chrX	57326728	AGCAGCAGCaGCaGCAACAGCAG	+	3	0	0	0	0	0	0	1452	218	4	1	2	1	290	46	4	1	304	50	73.3333	32.3333
51		17	Nfat5	chr8	107368927	AGCAGCAGCaGCaGCAACAGCAG	+	3	0	0	0	0	0	0	566	62	0	0	13	2	493	51	286	32	108	14	21.3333	32.3333
52		24	Smarca2	chr19	26631002	AGCAGCAGCaGCaGCAACAGCAG	+	3	0	0	0	0	0	0	2	1	0	0	2	1	80	13	8	1	251	38	0.666667	17.3333
53		21	Stc1	chr14	69029151	AGCAGCAGCaGCaGCAACAGCAG	+	3	0	0	0	0	0	0	41	9	0	0	2	1	52	8	409	55	696	105	3.33333	56
54		22	Aff1	chr5	103773142	AGCAGCAGCaGCaGCAACAGCAG	-	3	0	0	0	0	0	0	1437	185	240	42	6	1	191	33	942	155	13	2	76	63.3333
55		20	Ttll11	chr2	35977742	AGCAGCAGCaGCaGCAACAGCAG	+	3	0	0	0	0	0	0	146	20	847	137	207	29	154	23	149	21	64	8	62	17.3333
56			Zfp407	chr18	84248696	AGCAGCAGCaGCaGCAACAGCAG	-	3	0	0	0	0	0	0	304	43	0	0	0	0	0	0	0	0	376	66	14.3333	22
57		26	Krtap4-1	chr11	99627785	AGCAaCAGgGGCGGCAACAGGGG	+	2	0	0	0	0	0	0	1	0	0	0	2	1	262	41	254	44	0	0	0.333333	28.3333
58			Sart1	chr19	5388480	AGCAGCgGCGGCGGCAgCAGCGG	-	2	0	0	0	0	0	0	7	2	0	0	0	0	807	71	0	0	12	3	0.666667	24.6667
59			Chrna2	chr14	66133222	AGCAGCAGCaGCaGCAACAGCAG	+	3	0	0	0	0	0	0	2086	211	153	19	12	3	726	67	30	6	24	4	77.6667	25.6667
60			-	chr12	35309128	AGCAGCAGCaGCaGCAACAGCAG	+	3	0	0	0	0	0	0	1065	111	30	4	124	13	720	77	526	54	424	46	42.6667	59
61			D6Ertd527e	chr6	87111273	AGCAGCAGCaGCaGCAACAGCAG	+	3	0	0	0	0	0	0	13	3	153	17	0	0	674	68	91	10	121	14	6.66667	30.6667
62			-	chr11	90088651	AGCAGCAGCaGCaGCAACAGCAG	-	3	0	0	0	0	0	0	0	0	16	2	0	0	631	65	0	0	8	2	0.666667	22.3333
63			Siah3	chr14	75454981	AGCAGCAGCaGCaGCAACAGCAG	-	3	0	0	0	0	0	0	324	46	62	12	6	5	568	61	268	32	8	3	21	32
64			Gm6852	chr14	55349657	AGCAGCAGCaGCaGCAACAGCAG	-	3	0	0	0	0	0	0	0	0	0	0	4	1	551	60	0	0	47	4	0.333333	21.3333
65			-	chr3	53999352	AGCAGCAGCaGCaaCAACAaCAG	-	5	0	0	0	0	0	0	740	77	396	42	506	52	538	56	378	43	278	30	57	43
66			Ep400	chr5	110676647	AGCAGCAGCaGCaGCAACAGCAG	-	3	0	0	0	0	0	0	0	0	0	0	16	5	460	50	23	5	20	4	1.66667	19.6667
67			Tcf20	chr15	82856695	AGCAGCAGCaGCaGCAACAGCAG	-	3	0	0	0	0	0	0	630	108	4	1	2	1	392	67	256	33	29	6	36.6667	35.3333
68			-	chr3	68830302	AGCAGCAGCaGCaGCAACAGCAG	-	3	0	0	0	0	0	0	0	0	0	0	0	0	380	67	0	0	25	9	0	25.3333
69			Isg15	chr4	156197367	AGCAGCAGCaGCGGCAgCAGCGG	+	2	0	0	0	0	0	0	17	5	0	0	38	7	354	50	4	1	30	5	4	18.6667
70			Ramp2	chr11	101245657	AGgAGCAGCaGCaGCAgCAaCAG	+	6	0	0	0	0	0	0	0	0	0	0	0	0	24	3	54	11	398	61	0	25
71			4932414J04Rik	chr11	21506361	AGCAGCAGCaGCaGCAACAGCAG	+	3	0	0	0	0	0	0	0	0	0	0	0	0	340	55	19	4	41	9	0	22.6667
72			-	chrX	17375628	AGCAGCAGCaGCaGCAACAGCAG	+	3	0	0	0	0	0	0	0	0	0	0	0	0	0	0	2	1	365	49	0	16.6667
73			Ier5l	chr2	30473812	AGCAGCAGCaGCaGCAACAGCAG	-	3	0	0	0	0	0	0	26	4	2	1	0	0	220	28	0	0	0	0	1.66667	9.33333
74			Ctcfl	chr2	173104323	AGtttCAtCGaCGGCAACAGGAG	+	6	0	0	0	0	0	0	0	0	0	0	0	0	202	35	0	0	21	5	0	13.3333
75			Gm11555	chr11	99650030	tGCAGCAGCtGgGGCggCAGCAG	+	6	0	0	0	0	0	0	5	1	502	89	4	1	183	28	650	89	306	51	30.3333	56
76			Apbb2	chr5	66337601	gGCAGtAGCGGCGGCAgCAGCAG	+	4	0	0	0	0	0	0	0	0	0	0	0	0	178	25	2	1	0	0	0	8.66667
77			Add3	chr19	53196583	AGCAGCAGCaGCaGCAACAGCAG	-	3	0	0	0	0	0	0	0	0	0	0	0	0	174	25	0	0	0	0	0	8.33333
78			Kmt2d	chr15	98846446	AGCAGCAGCaGCaGCAgCAGCAG	-	4	0	0	0	0	0	0	0	0	0	0	884	145	154	27	169	25	0	0	48.3333	17.3333
79			-	chr6	35863946	AGCAGCAGCaGCaGCAACAGCAG	+	3	0	0	0	0	0	0	0	0	0	0	62	8	148	20	750	126	361	62	2.66667	69.3333
80			Foxo1	chr3	52304242	AGCAGCAGCaGCaGCAACAGTAG	-	3	0	0	0	0	0	0	0	0	2	1	2	1	126	20	4	1	1557	222	0.666667	81
81			-	chr11	3602643	AGCAGCAGCaGCaGCAACAGGGG	-	2	0	0	0	0	0	0	1869	328	913	140	21	3	114	18	860	128	2809	498	157	214.667
82			Rbfox3	chr11	118776038	AGCAGCAGCaGCaGCAACAGCAG	-	3	0	0	0	0	0	0	0	0	0	0	0	0	76	10	32	9	0	0	0	6.33333
83			Ryr2	chr13	11834851	AGCAGCtGCaGCaaCAACAGTAG	-	5	0	0	0	0	0	0	0	0	0	0	0	0	56	8	0	0	0	0	0	2.66667
84			Gm24141	chr9	74357720	AGCAGCAGCaGCaGCAACAGCAG	-	3	0	0	0	0	0	0	48	8	0	0	0	0	0	0	0	0	40	7	2.66667	2.33333
85			Gm30382	chr3	149446438	AGCAaCAGCatCaGCAACAGCAG	-	5	0	0	0	0	0	0	0	0	0	0	2	1	0	0	0	0	52	6	0.333333	2
86			Sgpp2	chr1	78382943	AGCAGCAGCaGCaGCAACAGCAG	+	3	0	0	0	0	0	0	873	128	2	1	2	1	18	3	4	1	6	1	43.3333	1.66667
87			Tcf20	chr15	82856218	AaCAGCAGCcGCaGCAACAGCAG	-	4	0	0	0	0	0	0	203	36	22	5	0	0	32	6	87	14	0	0	13.6667	6.66667
88			A230077H06Rik	chr7	40829789	AGCAGCAGCaGCaGCAgCAtCTG	-	5	13	5	4	11	16	5	0	0	5	1	0	0	0	0	11	3	16	3	0.333333	2
89			Macrod2	chr2	142334882	AGCAGCAGCaGgaGCAgCAGTGC	-	5	0	0	0	0	2	13	0	0	0	0	0	0	0	0	2	1	13	3	0	1.33333
90			Gskip	chr12	105700814	AcCAGCAGCGGCccCAttAGGAG	-	6	0	0	0	0	0	0	22	3	6	1	17	2	352	55	22	3	124	17	2	25
91			Itch	chr2	155193534	AGCAGCAGCaGCaGCAACAGAAG	+	3	0	0	0	0	0	0	464	79	0	0	0	0	8	1	2	1	13	2	26.3333	1.33333
92			Ybey	chr10	76468984	AGCAcaAGCGctGGCgACAGTGG	+	5	0	0	0	0	0	0	0	0	0	0	0	0	16	2	0	0	2	1	0	1
93			Gm11563	chr11	99658529	AGCAGCAGgGGCGGCAgCAGGGG	+	2	0	0	0	0	0	0	0	0	0	0	0	0	0	0	18	4	6	1	0	1.66667
94			Ubox5	chr2	130621442	AGCAGCAGCaGCaGCAACAGCAG	+	3	0	0	0	0	0	0	48	8	64	10	0	0	0	0	0	0	12	2	6	0.666667
95			Onecut2	chr18	64385767	AGCAGtAGCaGCaGCAACAGCAG	-	4	0	0	0	0	0	0	843	132	2	1	2	1	2	1	4	1	2	1	44.6667	1
96			Kmt2c	chr5	25315766	AGCAGCAGCaGCaGCAACAGCAG	-	3	0	0	0	0	0	0	1346	183	4	1	164	27	123	11	284	49	0	0	70.3333	20
97			Primpol	chr8	46617408	AGCAGCAGCaGCaGCAACAGCAG	-	3	0	0	0	0	0	0	1036	147	6	1	2	1	8	1	2	1	506	80	49.6667	27.3333
98			Zfp521	chr18	13972384	gGCAGCAGCGGCGGCAgCAGCGG	+	2	0	0	0	0	0	0	2	2	0	0	0	0	0	0	17	2	16	2	0.666667	1.33333
99			Kcnh1	chr1	192235027	tGCAGCAGCaGCaGCAgCAaCAG	+	6	0	0	0	0	0	0	0	0	0	0	0	0	0	0	0	0	10	1	0	0.333333
100			Nae1	chr8	104521604	AGCAGCAGCaGCaGCAACAGCAG	+	3	0	0	0	0	0	0	42	6	0	0	0	0	0	0	0	0	6	1	2	0.333333
101			-	chr6	97688671	AGCAGCAGCaGCaGCAACAGCAG	-	3	0	0	0	0	0	0	0	0	69	10	4	1	4	1	1361	218	4	1	3.66667	73.3333
102			Cdkn3	chr14	46769461	AGCAGCAGCaGCaGCAACAGCAG	-	3	0	0	0	0	0	0	274	39	0	0	2	1	4	1	619	79	8	1	13.3333	27
103			Nrg2	chr18	36197016	AGCAGCAGCaGCaGaAACAGCAG	-	4	0	0	0	0	0	0	42	7	0	0	0	0	4	1	227	33	10	1	2.33333	11.6667
104			Gm30381	chr19	53134538	AGCAGCAGCaGCaGCAACAaAGG	+	3	0	0	0	0	0	0	346	54	41	8	16	2	4	1	68	9	2258	317	21.3333	109
105			-	chr19	44654478	AGCAGCAGCaGCaGCAACAGCAG	-	3	0	0	0	0	0	0	175	27	0	0	0	0	0	0	0	0	2	2	9	0.666667
106			Nfatc2	chr2	168541145	AGCAGCAGCaGCaGCAACAGCAG	-	3	0	0	0	0	0	0	2	1	0	0	0	0	2	1	41	6	31	5	0.333333	4
107			Apbb2	chr5	66618454	AGCAGCcGCGagGGCAcaAGCAG	+	6	0	0	0	0	0	0	0	0	0	0	0	0	2	1	2	1	4	1	0	1
108			Thap12	chr7	98703140	tGCAGCAGCGGCGGCggCgGCGG	+	4	0	0	0	0	0	0	3	1	0	0	1	1	1	1	3	1	1	1	0.666667	1
109			-	chr2	166470995	AGCAGCAGCaGCaGCAACAGCAG	-	3	0	0	0	0	0	0	590	76	0	0	0	0	2	1	2	2	24	4	25.3333	2.33333
110			-	chr17	16117240	tGCAGCAGCaGaaGCAgCAGAAG	-	6	0	0	0	0	0	0	0	0	0	0	0	0	0	0	17	2	1	1	0	1
111			Gm44126	chr6	76284201	AGCAGCAGCaGCaGCAACAGCAG	+	3	0	0	0	0	0	0	0	0	0	0	0	0	4	1	0	0	8	1	0	0.666667
112			Pip5k1c	chr10	81317139	AGCAaCgGCGGCGGCAAggGGAG	-	5	0	0	0	0	0	0	206	35	0	0	2	1	2	1	0	0	4	1	12	0.666667
113			Ntrk3	chr7	78173736	AGCAGCAGaGGactCAgCAGAGG	-	5	0	0	0	0	0	0	0	0	2	1	128	19	2	1	0	0	2	1	6.66667	0.666667
114			Bcl9	chr3	97280486	AGCAGCAGCaGCaGCAgCAGCAG	-	4	0	0	0	0	0	0	0	0	0	0	0	0	2	1	0	0	2	1	0	0.666667
115			Mrpl1	chr5	96213884	tGtAGCAGCaGCaGCAgCAGCAG	-	6	0	0	0	0	0	0	6	1	5	1	2	1	0	0	3	1	1	1	1	0.666667
116			-	chr15	38526081	AGCAGCAGCaGCaGCAACAGCAG	+	3	0	0	0	0	0	0	0	0	0	0	0	0	2	1	0	0	469	69	0	23.3333
117			Fry	chr5	150480619	AGCAACAGCAGCAGCAACAGCAG	-	4	0	0	0	0	0	0	61	7	11	2	100	12	94	10	89	10	134	16	7	12
118			Fer	chr17	64050134	AGCAGCAGCaGCaGCAACAGCAG	+	3	0	0	0	0	0	0	0	0	0	0	0	0	2	1	0	0	94	15	0	5.33333
119			Slc44a5	chr3	153979617	AGCAGCAGCaGCaGCAACAGCAG	+	3	0	0	0	0	0	0	416	58	0	0	0	0	0	0	2	1	8	1	19.3333	0.666667
120			-	chr2	99657296	AGCAGCAGCaGCaGCAgCAGCAG	-	4	0	0	0	0	0	0	0	0	0	0	414	59	0	0	2	1	4	1	19.6667	0.666667
121			Ppm1h	chr10	122863511	AGCAGCAGCaGCaGCAgCAGCAG	-	4	0	0	0	0	0	0	0	0	68	10	0	0	0	0	2	1	2	1	3.33333	0.666667
122			Paxip1	chr5	27766055	AGCAGCAGCaGCaGCAACAGCAG	-	3	0	0	0	0	0	0	3	2	0	0	0	0	0	0	0	0	6	1	0.666667	0.333333
123			Gm9476	chr10	100306096	AGCAGCAGCaGCaGCAACAGGAG	-	3	0	0	0	0	0	0	2	1	0	0	1	1	1	1	54	8	444	73	0.666667	27.3333
124			Paxip1	chr5	27765800	tcCAGCAaCaGCaGCAACAGCAG	-	6	0	0	0	0	0	0	154	21	0	0	0	0	0	0	2	2	5	1	7	1
125			-	chr11	71374448	AGCAGCAGCaGCaGCAgCAGTAG	-	4	0	0	0	0	0	0	0	0	0	0	0	0	0	0	2	1	1	1	0	0.666667
126			Gm8689	chr10	100297982	AGgAGCAGCaGCaGCAgCAGGAG	-	5	0	0	0	0	0	0	0	0	1	1	1	1	1	1	0	0	461	78	0.666667	26.3333
127			Arhgap6	chrX	168887285	AGCAGtAaCcaCaGCAACAGCAG	+	6	0	0	0	0	0	0	0	0	616	101	2	1	0	0	0	0	6	1	34	0.333333
128			Ptbp1	chr10	79860873	gGCcGCAGCaGCaGCAgCAGCAG	-	6	0	0	0	0	0	0	0	0	0	0	2	1	0	0	0	0	5	1	0.333333	0.333333
129			Kat6a	chr8	22939650	AGCAGCAGCaGCaGCAACAGCAG	+	3	0	0	0	0	0	0	0	0	0	0	2	1	0	0	682	104	46	6	0.333333	36.6667
130			Gm26903	chr9	75911423	AGCAGCAGCaGCaGCAACAGCAG	+	3	0	0	0	0	0	0	0	0	0	0	2	1	0	0	613	80	14	2	0.333333	27.3333
131		25	Pex14	chr4	149048517	AGCAGCAGCaGCaGCAACAGCAG	+	3	0	0	0	0	0	0	0	0	614	101	2	1	300	40	178	25	2	1	34	22
132			1700003N22Rik	chr3	8460361	AGCAcCAaCaGCaGCAgCAGCAG	-	6	0	0	0	0	0	0	1	1	0	0	0	0	0	0	374	65	0	0	0.333333	21.6667
133			Sp7	chr15	102366911	AGCAGCAGCaGCaGCAACAGAAG	-	3	0	0	0	0	0	0	0	0	0	0	2	1	0	0	316	42	6	1	0.333333	14.3333
134			-	chr7	36431097	AGCAGCAGCaGCaGCAgCAGCAG	-	4	0	0	0	0	0	0	0	0	2	1	0	0	0	0	315	47	0	0	0.333333	15.6667
135			Atp1a1	chr3	101604577	gGCAGCAGCGGCGGCAgCAGCGG	-	2	0	0	0	0	0	0	40	6	0	0	0	0	0	0	272	36	8	1	2	12.3333
136			-	chr7	122793814	AGCAGCAGCaGCaGCAACAGCAG	-	3	0	0	0	0	0	0	2	1	0	0	0	0	0	0	228	36	2	1	0.333333	12.3333
137			-	chrX	139449268	AGCAGCAGCaGCaGCAACAGCAG	-	3	0	0	0	0	0	0	0	0	0	0	2	1	0	0	4	1	184	29	0.333333	10
138			Atp13a4	chr16	29491470	AGgAGaAGtGGtaGCAACAGCAG	-	6	0	0	0	0	0	0	0	0	2	1	0	0	0	0	212	36	2	1	0.333333	12.3333
139			-	chr1	75732592	AGCAGCAGCaGCaGCAgCAGCAG	+	4	0	0	0	0	0	0	0	0	0	0	0	0	0	0	2	1	152	26	0	9
140			Rap1gap	chr4	137664741	gGCgGCAGCGGCGGCggCgGCAG	+	6	0	0	0	0	0	0	0	0	0	0	0	0	0	0	192	31	0	0	0	10.3333
141			Gm49774	chr17	27550825	AGCAGCAGCaGCaGCAgCAGCAG	-	4	0	0	0	0	0	0	0	0	0	0	0	0	0	0	185	31	0	0	0	10.3333
142			Atg4a	chrX	141154294	AGCtGCAGaGGCcGagACAGAAG	+	6	0	0	0	0	0	0	0	0	0	0	0	0	0	0	122	20	2	2	0	7.33333
143			Fbxo11	chr17	88065961	AGCAGCAGCaGCGGCAgCAGCAG	-	3	0	0	0	0	0	0	8	1	49	8	106	17	0	0	156	24	57	9	8.66667	11
144			Oacyl	chr18	65715530	AGCAGCAGCaGCaGCAgCAGCAG	-	4	0	0	0	0	0	0	0	0	2	1	0	0	0	0	154	26	0	0	0.333333	8.66667
145			-	chr7	36430645	AGCAGCAGCaaCaGCAACAGCAG	+	4	0	0	0	0	0	0	0	0	1	1	0	0	0	0	157	22	0	0	0.333333	7.33333
146			Gdf15	chr8	70631535	AGCAaCAGCaGCaGgAACAGCAG	+	5	0	0	0	0	0	0	116	19	0	0	0	0	0	0	60	10	44	7	6.33333	5.66667
147			1700123O12Rik	chr4	10700333	AGCAGCAGCaGtGGCAACAGCGG	-	2	0	0	0	0	0	0	66	9	0	0	0	0	0	0	12	3	70	12	3	5
148			A2m	chr6	121636323	AGCAGCAGCGGtGGCggCAGCGG	-	3	0	0	0	0	0	0	0	0	0	0	0	0	0	0	93	15	0	0	0	5
149			Tpst2	chr5	112294601	ttCAGCAGCaGCaGCAgCAGCAG	+	6	0	0	0	0	0	0	0	0	0	0	0	0	0	0	81	11	0	0	0	3.66667
150			-	chr10	14347088	AGCAGCAGCaGCaGCAgCAGCAG	-	4	0	0	0	0	0	0	0	0	0	0	0	0	0	0	72	12	0	0	0	4
151			-	chrX	137235328	AGCgGgAGCaGtGGCAgCAGCAG	+	6	0	0	0	0	0	0	0	0	0	0	0	0	0	0	62	11	0	0	0	3.66667
152			Sec31b	chr19	44528464	AGCAGCAGCaGCaGCAACAGCAG	+	3	0	0	0	0	0	0	0	0	0	0	0	0	0	0	109	17	0	0	0	5.66667
153			-	chrX	139194546	AGCAGCAGCaGCaGCAACAGCAG	-	3	0	0	0	0	0	0	0	0	0	0	2	1	42	7	0	0	0	0	0.333333	2.33333
154			Pias1	chr9	62882081	AGCAGtAGCGGCaGCAACAGCAG	-	3	0	0	0	0	0	0	429	60	0	0	0	0	36	5	4	1	0	0	20	2
155			-	chr18	26942804	AGCAGgAGaGGCaGaAACAGCAG	-	5	0	0	0	0	0	0	0	0	0	0	0	0	0	0	46	8	0	0	0	2.66667
156			Gm44644	chr7	60923194	AGCAGCAGCaGCaGCAgCAGCAG	-	4	0	0	0	0	0	0	0	0	0	0	2	1	0	0	58	7	0	0	0.333333	2.33333
157			Bgn	chrX	73480593	AGCAGCAGCaGCaGCAACAGCAG	-	3	0	0	0	0	0	0	237	34	20	3	14	2	32	6	0	0	0	0	13	2
158			Mtfmt	chr9	65437994	AGCAGCAGCaGCaGCAACAGCAG	+	3	0	0	0	0	0	0	0	0	0	0	180	24	36	5	0	0	0	0	8	1.66667
159			Prkaca	chr8	83985902	AcaAGCAGCaGCaGCAgCAGCAG	-	6	0	0	0	0	0	0	0	0	0	0	0	0	0	0	50	6	0	0	0	2
160			-	chr18	8842271	AGCAGCAGCaGCaGCAACAGCAG	+	3	0	0	0	0	0	0	0	0	0	0	0	0	28	4	0	0	0	0	0	1.33333
161			Deptor	chr15	55112506	gGCAGCAGCGGCGGCAgtgGTAG	+	5	0	0	0	0	0	0	0	0	0	0	0	0	22	4	0	0	0	0	0	1.33333
162			Flt3l	chr7	45135751	AGCAGCAaCaGCaGCAACAGGGA	+	4	0	0	0	0	6	2	0	0	0	0	0	0	0	0	6	2	2	1	0	1
163			B230209E15Rik	chr7	61535235	AGCAGCAGCaGCaGCAACAGCAG	-	3	0	0	0	0	0	0	272	36	0	0	0	0	0	0	32	5	0	0	12	1.66667
164			Evpl	chr11	116225090	AGCAGCAGCtGCGcCAgCtGGAG	-	5	0	0	0	0	0	0	0	0	0	0	0	0	0	0	28	4	0	0	0	1.33333
165			Cnmd	chr14	79662122	AGCAGCAGCaGCaGCAACAGCAG	+	3	0	0	0	0	0	0	718	125	0	0	0	0	20	3	0	0	0	0	41.6667	1
166			Dyrk1a	chr16	94569927	AGCgGCAGCGGCacCAACAGCAG	-	4	0	0	0	0	0	0	0	0	0	0	0	0	0	0	28	4	0	0	0	1.33333
167			-	chrX	59693459	AGCAGCAGCaGCaGCAACAGCAG	-	3	0	0	0	0	0	0	0	0	0	0	0	0	2	1	14	2	0	0	0	1
168			Aff4	chr11	53404512	AGtgGCAGCaGCaGCAAgAGCAG	+	6	0	0	0	0	0	0	0	0	0	0	0	0	17	2	0	0	0	0	0	0.666667
169			Gm10069	chr6	128454554	AGCAGCAGCaGCaGCAACAGCAG	+	3	0	0	0	0	0	0	52	9	0	0	0	0	2	1	2	1	0	0	3	0.666667
170			-	chr12	35308951	AGCAGCAGCaGCaGCAACAGCAG	+	3	0	0	0	0	0	0	537	53	35	3	121	13	111	11	318	32	842	64	23	35.6667
171			Gm47923	chr9	60922457	tGCAGCAGCaGCaGCAACAGCAG	-	4	0	0	0	0	0	0	0	0	0	0	0	0	0	0	92	15	0	0	0	5
172			Lmo2	chr2	103969924	AGCAGCAGCaaCGGCgACAGCGG	-	3	0	0	0	0	0	0	0	0	436	67	10	1	2	1	2	1	0	0	22.6667	0.666667
173			-	chr7	145012907	AGaAGCAGaGGtGGCtACAGGGG	-	4	0	0	0	0	0	0	0	0	0	0	118	16	2	1	2	1	0	0	5.33333	0.666667
174			Gm20757	chr10	92204706	AGCAGCAGCaGCaGCAACAGCAG	+	3	0	0	0	0	0	0	51	8	0	0	0	0	0	0	0	0	4	1	2.66667	0.333333
175			Mxd4	chr5	34177036	AGCAGtgGCtGCaGCgACAGCAG	-	5	0	0	0	0	0	0	0	0	2	1	0	0	0	0	0	0	4	1	0.333333	0.333333
176			Axdnd1	chr1	156338784	AGCAGCAGgaGCaGCAACAGCAG	-	4	0	0	0	0	0	0	641	106	0	0	0	0	0	0	0	0	2	1	35.3333	0.333333
177			Fam183b	chr11	58789799	AGCAGCAGCaGCaGCAACAGCAG	-	3	0	0	0	0	0	0	140	14	118	12	134	13	87	8	133	13	542	37	13	19.3333
178			Utrn	chr10	12576562	AGCAGCAGCaaCaGCAACAGCAG	+	4	0	0	0	0	0	0	254	37	0	0	4	1	0	0	227	30	0	0	12.6667	10
179			Dlx6	chr6	6863497	AGCAGCAGCaGCaGCAACAGCAG	+	3	0	0	0	0	0	0	190	32	0	0	2	1	0	0	4	1	62	9	11	3.33333
180			Mamld1	chrX	71118837	AGCAGCAGCaGCaGCAACAGCAG	+	3	0	0	0	0	0	0	96	13	0	0	0	0	0	0	0	0	2	1	4.33333	0.333333
181			-	chr17	41801907	AGCAGCAGCaGgaGCAgCAGCAG	-	5	0	0	0	0	0	0	2	2	0	0	266	36	0	0	0	0	2	1	12.6667	0.333333
182			-	chr14	67217895	AGCAGCAGCtctGGgAACtGGGG	-	5	0	0	0	0	0	0	0	0	0	0	94	13	2	1	2	1	0	0	4.33333	0.666667
183			Cfdp1	chr8	111798263	AGCAGCAGCaGCaGCAgCccTGG	+	5	0	0	0	0	0	0	2	1	0	0	4	1	0	0	2	2	517	77	0.666667	26.3333
184			Fam222b	chr11	78096402	AGCAGCAGCaGCaGCAACAGAAG	-	3	0	0	0	0	0	0	566	92	0	0	0	0	251	37	86	13	0	0	30.6667	16.6667
185			Olfr283	chr15	98383266	AGCAGCAGCaGCaGCAACAGCAG	-	3	0	0	0	0	0	0	0	0	0	0	0	0	0	0	207	27	0	0	0	9
186			E130006D01Rik	chr5	111735739	AGCAGCAGCaGCaGCAACAGCAG	+	3	0	0	0	0	0	0	36	6	0	0	0	0	0	0	0	0	78	14	2	4.66667
187			-	chr1	42114647	AGCAGCAGCaGCaGCAgCAGCAG	-	4	0	0	0	0	0	0	0	0	0	0	2	1	2	1	2	1	0	0	0.333333	0.666667
188			-	chr11	61111503	AGCtatAGCGGCaGCAAtAGCAG	-	6	0	0	0	0	0	0	0	0	0	0	0	0	0	0	23	3	0	0	0	1
189			Tchp	chr5	114719618	AaCAGaAcCGGCGGgcACAGGAG	+	6	0	0	0	0	0	0	0	0	3	1	0	0	1	1	1	1	0	0	0.333333	0.666667
190			Plekha6	chr1	133281840	tGCAGCAGCtGCGGgcAgAGAAG	+	6	0	0	0	0	0	0	0	0	0	0	0	0	0	0	16	2	0	0	0	0.666667
191			Pim1	chr17	29490850	gGCAGtAGCaGCaGCAgCAGCAG	+	6	0	0	0	0	0	0	0	0	0	0	0	0	0	0	14	2	0	0	0	0.666667
192			Gprc6a	chr10	51633092	cGCAGCAGCaGCaGCAgCAGCAG	+	5	0	0	0	0	0	0	0	0	88	13	0	0	0	0	0	0	2	1	4.33333	0.333333
193			Ap1b1	chr11	4989584	AGCAGCAGCaGCaGCAcCAcCAG	-	5	0	0	0	0	0	0	0	0	54	7	0	0	0	0	0	0	2	1	2.33333	0.333333
194			Cpne2	chr8	94554400	AGCAGCAGCaGCaGCAgCAGGAG	-	4	0	0	0	0	0	0	0	0	0	0	155	25	0	0	0	0	2	1	8.33333	0.333333
195			-	chr16	95159534	AaCAaCAGCaaCaGCAACAGCAG	-	6	0	0	0	0	0	0	0	0	0	0	30	4	0	0	0	0	2	1	1.33333	0.333333
196			-	chr9	85367626	AGCAGCAGCaGCaGCAACAGCAG	-	3	0	0	0	0	0	0	0	0	0	0	0	0	0	0	12	2	0	0	0	0.666667
197			Fam13c	chr10	70495186	AGCAGCAcCaGCaGCAgCAcCAG	-	6	0	0	0	0	0	0	2	1	0	0	0	0	0	0	0	0	1	1	0.333333	0.333333
198			Galnt2l	chr8	120704243	AGCAGCAGCaGCaGCAACAGCAG	-	3	0	0	0	0	0	0	0	0	0	0	213	32	0	0	0	0	1	1	10.6667	0.333333
199			Myh1	chr11	67209145	AGCAGCAGCtGCGGaAgCAGGTG	+	4	0	2	102	0	0	2	0	0	2	1	102	12	0	0	0	0	2	1	4.33333	0.333333
200			-	chr16	46734797	AtCAtCAGCaGCaGCAgCAGCAG	-	6	0	0	0	0	0	0	2	1	0	0	0	0	0	0	404	66	0	0	0.333333	22
201			Sntg2	chr12	30271901	AGCAGCAGCaGCaGCAACAGCAG	+	3	0	0	0	0	0	0	0	0	0	0	2	1	0	0	0	0	233	34	0.333333	11.3333
202			Nlgn3	chrX	101296614	AGCAGCAGCaGCaGCAACAGCAG	+	3	0	0	0	0	0	0	2	1	2	1	0	0	0	0	0	0	124	21	0.666667	7
203			Gm26973	chr12	56556624	AGCAGCAGCaGCaGCAACAGCAG	+	3	0	0	0	0	0	0	0	0	0	0	0	0	0	0	2	1	82	13	0	4.66667
204			Egfl8	chr17	34610482	AGCAGgAGCaGCaGCAgCAGCAG	-	5	0	0	0	0	0	0	0	0	4	1	0	0	0	0	0	0	60	9	0.333333	3
205			Pms1	chr1	53278415	AGCAGCAGCaGCaGCAACAGCAG	+	3	0	0	0	0	0	0	1001	173	0	0	2	1	0	0	0	0	56	9	58	3
206			-	chr6	24383104	AcCAcCAGCaGCaGCAgCAGCAG	+	6	0	0	0	0	0	0	0	0	168	27	0	0	0	0	34	6	0	0	9	2
207			-	chr4	80118322	AGCAGCAGCaGCaGCAACAGAAG	+	3	0	0	0	0	0	0	0	0	0	0	0	0	0	0	44	7	0	0	0	2.33333
208			Gm14825	chrX	94336170	AGCAaCAGCaGCaaCAACAaCAG	+	3	0	0	0	0	0	0	0	0	0	0	0	0	0	0	12	2	0	0	0	0.666667
209	5		-	chr5	146644415	AGCAGCAGCaGCaGCAACAGCAG	-	3	0	0	0	0	0	0	2	1	0	0	2	1	0	0	4	1	0	0	0.666667	0.333333
210			-	chr6	6904715	AGCAGCAGCGGCaGCAACAGTAG	+	2	0	0	0	0	0	0	295	51	0	0	0	0	8	1	0	0	0	0	17	0.333333
211			Arhgap12	chr18	6082599	AGCAGCAGgaGCaGCAgCAGCAG	+	5	0	0	0	0	0	0	0	0	0	0	0	0	6	1	0	0	0	0	0	0.333333
212			Tchh	chr3	93447560	AaCAGCAGCGtCGtCtcCAGGAG	+	6	0	0	0	0	0	0	0	0	0	0	160	21	2	1	0	0	0	0	7	0.333333
213			Dohh	chr10	81388043	AGCAGCAGaGGaGGCAgCccCAG	-	6	0	0	0	0	0	0	0	0	0	0	1	1	1	1	0	0	0	0	0.333333	0.333333
214			Atg4a	chrX	141150171	AGggGCAGaGGCaGaAACAGAGG	+	5	0	0	0	0	0	0	0	0	0	0	1	1	1	1	0	0	0	0	0.333333	0.333333
215			Gm5698	chr1	30977313	AGCAGCAGCaGCaGCAACAGCAG	-	3	0	0	0	0	0	0	0	0	0	0	0	0	0	0	10	1	0	0	0	0.333333
216			Pam	chr1	98002277	AGCAGCAGCaGCaGCAACAGCAG	-	3	0	0	0	0	0	0	0	0	0	0	0	0	0	0	8	1	0	0	0	0.333333
217			Mfsd9	chr1	40794722	AGCAGCAGCaGCaGCAgCAGCAG	+	3	0	0	0	0	0	0	0	0	0	0	0	0	0	0	6	1	0	0	0	0.333333
218			Dock8	chr19	25150608	AaCAGCAGCaGCaGCAgCAGCAG	-	5	0	0	0	0	0	0	0	0	58	9	0	0	0	0	2	2	0	0	3	0.666667
219			Mt3	chr8	94152377	AGCAGCAGCaGCaGCAgCAGCAG	-	4	0	0	0	0	0	0	0	0	941	124	6	1	0	0	4	1	0	0	41.6667	0.333333
220			-	chr2	92032577	AGCAGCAGCaGCaGCAtCtcAAG	+	6	0	0	0	0	0	0	0	0	0	0	2	1	0	0	4	1	0	0	0.333333	0.333333
221			Prrc2a	chr17	35158142	AGCAGCAGCaGCaGCAACAGCAG	-	3	0	0	0	0	0	0	705	122	0	0	6	1	0	0	2	1	0	0	41	0.333333
222			Dis3l2	chr1	86974877	AGCAGCAGCaGCaGCAACAGCAG	-	3	0	0	0	0	0	0	10	1	0	0	0	0	0	0	2	1	0	0	0.333333	0.333333
223			Map3k3	chr11	106141555	AGCAGCAGCaGaGGaAgCAGCAG	-	5	0	0	0	0	0	0	1	1	0	0	0	0	0	0	2	1	0	0	0.333333	0.333333
224			Lrp1	chr10	127565819	AGCAGCgGCaGCaGCAACAGCAG	+	4	0	0	0	0	0	0	0	0	240	38	0	0	0	0	2	1	0	0	12.6667	0.333333
225			Lrrc6	chr15	66464417	AaCAGCAGCaGCaGCAgCAGCAG	+	5	0	0	0	0	0	0	0	0	2	1	0	0	0	0	2	1	0	0	0.333333	0.333333
226			Pde1c	chr6	56374972	AGCAGCAGCaGCaaCAACAaCAG	+	5	0	0	0	0	0	0	0	0	0	0	225	36	0	0	2	1	0	0	12	0.333333
227			-	chr4	67633201	AGCAGCAGCaGCaGCAACAGCAG	+	3	0	0	0	0	0	0	1279	176	4	1	2	1	0	0	0	0	0	0	59.3333	0
228			A730035I17Rik	chr5	98185212	AGCAaCAGCaGCaGCAACAGGAG	+	4	0	0	0	0	0	0	132	23	0	0	2	1	0	0	0	0	0	0	8	0
229			Ephb3	chr16	21205213	AGCAGCAGCGGCaGCAgCAGCGG	-	2	0	0	0	0	0	0	28	5	25	4	2	1	0	0	0	0	0	0	3.33333	0
230			Celf3	chr3	94488243	AGCAGCAGCaaCaGCAACAGCAG	+	4	0	0	0	0	0	0	14	2	0	0	19	3	0	0	0	0	0	0	1.66667	0
231			-	chr3	78735061	AGCAGCAGCaGCaGCAgCAGCAG	-	4	0	0	0	0	0	0	0	0	196	27	2	1	0	0	0	0	0	0	9.33333	0
232			Ctag2l1	chrX	74482292	AGCAGCcGCctCtGCcACAGCAG	-	6	0	0	0	0	0	0	0	0	2	1	92	16	0	0	0	0	0	0	5.66667	0
233			Xkr6	chr14	63660186	AGCAGCAGCaGCaGCAcCtGTGC	+	5	2	0	2	0	86	0	2	1	0	0	2	1	0	0	86	11	0	0	0.666667	3.66667
234			Ankrd11	chr8	122918290	AGCAGCAGCaGCaGCAggAGTGG	-	4	0	0	0	0	0	0	0	0	0	0	0	0	0	0	18	3	0	0	0	1
235			Gm16080	chr4	131693867	AGCAGCAGCaGCaGCAACAGCAG	-	3	0	0	0	0	0	0	0	0	0	0	0	0	0	0	18	4	0	0	0	1.33333
236			-	chr19	48185056	AGCAGCAGCaGCaGCAgCAGCAG	+	4	0	0	0	0	0	0	0	0	0	0	0	0	0	0	32	6	0	0	0	2
237			Rusc2	chr4	43425778	cGCAGCAGCaGCaGCAgCAGTGG	+	4	0	0	0	0	0	0	0	0	0	0	192	29	0	0	2	1	0	0	9.66667	0.333333
238			Abr	chr11	76494471	AGCAGCAGCaGCGGCAgCgGCCG	+	4	0	0	2	413	0	0	0	0	0	0	2	1	413	47	0	0	0	0	0.333333	15.6667
239			Exosc2	chr2	31686045	AGCAGCAGCaGCaGgAACgGGTG	+	5	0	0	0	2	121	0	0	0	0	0	0	0	2	1	121	15	0	0	0	5.33333
	45， 60， 61， 81 failed to design primers.

## Sheet: Pcsk9 GUIDE-tag filter1
									off target analysis of sgPcsk9 by GUIDE-tag
Filter 1 (UMI >=5 in at leat 4 mice)									iGUIDE_oligos_only Negative_Control	spCas9-mSA-sgPCSK9 (30ug, s107)	spCas9-mSA-sgPCSK9 (30ug, s107)	spCas9-mSA-sgPCSK9 (30ug, s107)	spCas9-mSA-sgPCSK9 (30ug, s107)	spCas9-mSA-sgPCSK9 (30ug, s107)	spCas9-mSA-sgPCSK9 (30ug, s107)+iGUIDE donor (1nmol)		spCas9-mSA-sgPCSK9 (30ug, s107)+iGUDIE donor (1nmol)		spCas9-mSA-sgPCSK9 (30ug, s107)+iGUDIE donor (1nmol)		spCas9-mSA-sgPCSK9 (30ug, s107)+biotin-iGUIDE donor (1nmol)		spCas9-mSA-sgPCSK9 (30ug, s107)+biotin-iGUDIE donor (1nmol)		spCas9-mSA-sgPCSK9 (30ug, s107)+biotin-iGUDIE donor (1nmol)
									R1		R2		R3		R1		R2		R3		R1		R2		R3		Average UMI
GUIDE-Tag	VIVO (Validated 19 OT in vivo)	DISCOVER-Seq (Validated 26 OT)	Gene	chr	position	sgRNA	strand	mismatch	Total	Unique	Total	Unique	Total	Unique	Total	Unique	Total	Unique	Total	Unique	Total	Unique	Total	Unique	Total	Unique	biotin-iGUIDE	UMI %
PCSK9-ON	PCSK9-ON	PCSK9-ON	PCSK9	chr4	106463845	AGCAGCAGCGGCGGCAACAGCGG	+	0	0	0	0	0	0	0	5525	997	3431	439	5193	663	6189	855	7031	989	10153	1264	1036	0.146493
1	1	3	Ramp2	chr11	101246537	AGCAGCAGCaGCaGCAACAGCGG	-	2	0	0	0	0	0	0	3074	389	1412	203	2757	364	3396	331	3717	370	4950	642	447.667	0.0633013
2	2	6	Neo1	chr9	59036030	AGCAGCAGCGGCaGCAACAGCAG	+	2	0	0	0	0	0	0	3997	358	1523	124	1917	167	1887	149	4230	376	6962	617	380.667	0.0538273
3	3	7	Noncoding	chr7	73927431	AGCAGCAGCaGCaGCAACAGGGG	+	2	0	0	0	0	0	0	2370	346	805	109	12	2	357	58	869	117	616	109	94.6667	0.0133861
6	6	4	Noncoding	chr11	3602311	AGCAGCAGCaGCaGCAACAGGGG	-	2	0	0	0	0	0	0	7801	577	983	84	2579	223	2336	210	4760	434	8429	755	466.333	0.0659408
7	7	2	5930403N24Rik	chr10	37138613	AGCAGCAGCaGCaGCAACAGCGG	+	2	0	0	0	0	0	0	4957	524	3581	399	4096	438	5892	466	9430	838	11519	1071	791.667	0.111944
8	8	1	Rgmb	chr17	15826034	AGCAGCAGCaGCaGCAACAGCGG	+	2	0	0	0	0	0	0	6380	793	2365	299	4431	518	3827	364	5968	671	7132	843	626	0.0885181
9	9		Nebl	chr2	17654745	AGCAGCAGCGGCaGCAACAGCAG	-	2	0	0	0	0	0	0	2744	212	183	16	518	42	210	17	890	71	2285	184	90.6667	0.0128205
10	10	12	D6Ertd527e	chr6	87111978	AGCAGCAGCcGCGGCAACAGTGG	+	1	0	0	0	0	0	0	4930	473	1443	110	1541	143	1272	121	2526	222	6332	574	305.667	0.0432221
11	11		Hdac5	chr11	102230041	gGCAGCAGCGGCGGCAACAGCAG	+	2	0	0	0	0	0	0	896	78	145	13	1094	90	275	23	820	71	1064	141	78.3333	0.0110765
12	12	18	Noncoding	chr10	95909359	AGCAGCAGCaaCaGCAACAGCGG	-	3	0	0	0	0	0	0	3060	275	1045	90	1349	121	1164	106	1293	115	4780	421	214	0.0302602
13	13	16	Nectin2	chr7	19749231	AGCAGtAGCaGCGGCAACAaCGG	+	3	0	0	0	0	0	0	1025	103	254	22	447	37	353	32	389	35	1303	120	62.3333	0.0088141
15	15		Noncoding	chr2	159447913	AGCAGCAGAGGCAGCAACAGAGG	-	2	0	0	0	0	0	0	390	32	284	22	200	16	234	19	292	30	565	49	32.6667	0.00461916
16	16		Terf2ip	chr8	112020929	AGCAGCAGCaGCaGCAACAaTGG	-	3	0	0	0	0	0	0	423	36	187	18	294	25	351	30	376	33	604	54	39	0.00551471
17	17		Noncoding	chr6	51422325	AGCAGCAGCGGCGGCAgCAGCGG	-	1	0	0	0	0	0	0	98	11	56	8	251	26	286	24	217	24	530	45	31	0.00438348
18	18	23	Kmt2d	chr15	98845828	AGCAGCAGCaGCaGCAACAGCAG	-	3	0	0	0	0	0	0	2548	224	314	28	659	59	458	38	1124	100	2939	266	134.667	0.0190422
19	19	8	Krtap4Noncoding2	chr11	99634630	AGCAGCAGgGGCGGCAACAGGGG	+	1	0	0	0	0	0	0	1473	145	338	31	1190	103	1017	86	2447	213	2907	280	193	0.0272907
20			Noncoding	chr3	38697287	AGCAGCAGCAGCAGCAACAGCAG	-	3	0	0	0	0	0	0	307	26	16	3	180	16	98	9	344	31	425	40	26.6667	0.00377074
21		9	Krtap4Noncoding7	chr11	99643638	AGCAGCAGgGGCGGCAACAGGGG	+	1	0	0	0	0	0	0	1453	124	706	76	8	2	928	97	825	82	885	91	90	0.0127262
22			Gm9476	chr10	100305784	AGCAGCAGCaGCaGCAACAGGAG	-	3	0	0	0	0	0	0	396	49	179	16	276	23	190	16	366	32	780	65	37.6667	0.00532617
23			Capn8	chr1	182610239	AGCAGCAGCaGCaGCAACAGGAG	+	3	0	0	0	0	0	0	282	23	62	5	96	8	77	6	250	19	530	40	21.6667	0.00306373
24			Fam189a2	chr19	24013240	AGCAGCAGCAACGGCAACAGCAG	+	3	0	0	0	0	0	0	60	7	12	2	98	11	51	7	67	7	157	15	9.66667	0.00136689
25			Pou3f2	chr4	22487689	AGCAGCAGCaGCaGCAACAGCAG	-	3	0	0	0	0	0	0	221	25	128	14	278	33	244	24	322	35	701	80	46.3333	0.00655166
26			Noncoding	chr3	129778738	AGCAGCAGCaGCaGCAACAGCAG	-	3	0	0	0	0	0	0	192	16	126	10	276	23	221	19	277	23	311	29	23.6667	0.00334653
27			Mink1	chr11	70605090	AGCAGCAGCTGCAGCAACAGCAG	-	3	0	0	0	0	0	0	67	8	35	4	114	12	28	3	88	11	114	14	9.33333	0.00131976
28			Hpse2	chr19	43387838	AGCAGCAGCaGCaGCAACAGCAG	-	3	0	0	0	0	0	0	260	23	165	16	290	25	262	22	258	22	323	27	23.6667	0.00334653
29		15	Runx2os1	chr17	44735492	AGCAGCAGCaGCaGCAACAGCAG	-	3	0	0	0	0	0	0	250	26	167	21	173	17	256	25	266	28	401	38	30.3333	0.00428922
30			Gm7356	chr17	13998924	AGCAGCAGCaGCaGCAACAGCAG	-	3	0	0	0	0	0	0	197	22	155	12	193	16	191	22	154	18	276	29	23	0.00325226
31			Gm7358	chr17	14057084	AGCAGCAGCaGCaGCAACAGCAG	-	3	0	0	0	0	0	0	134	14	77	9	165	15	150	15	199	18	292	26	19.6667	0.00278092
32			Brwd1	chr16	96068863	AGCAGCAGCaGCaGCAACAGCAG	-	3	0	0	0	0	0	0	266	20	80	9	248	21	355	26	279	21	408	29	25.3333	0.0035822
33			Fam183b	chr11	58789799	AGCAGCAGCaGCaGCAACAGCAG	-	3	0	0	0	0	0	0	140	14	118	12	134	13	87	8	133	13	542	37	19.3333	0.00273379
34			Cadm3	chr1	173355199	AGCAGCAGCaGCaGCAACAGCAG	-	3	0	0	0	0	0	0	112	12	0	0	136	14	12	1	190	20	307	32	17.6667	0.00249811
35			Fhad1	chr4	141947989	AGCAGCAGCaGCaGCAACAGCAG	+	3	0	0	0	0	0	0	132	12	33	5	145	16	75	9	142	14	173	16	13	0.00183824
36			Mcc	chr18	44552679	AGCAGCAGCaGCaGCAACAGCAG	+	3	0	0	0	0	0	0	378	38	98	13	294	31	74	8	235	24	805	61	31	0.00438348
37			Gm47448	chr13	45250143	AGCAGCAGCaGCaGCAACAGCAG	+	3	0	0	0	0	0	0	170	16	18	3	200	20	111	13	110	11	235	19	14.3333	0.00202677
38			Noncoding	chr12	35308951	AGCAGCAGCaGCaGCAACAGCAG	+	3	0	0	0	0	0	0	537	53	35	3	121	13	111	11	318	32	842	64	35.6667	0.00504336
39			Vezf1	chr11	88078438	AGCAGCAGCaGCaGCAACAGCAG	+	3	0	0	0	0	0	0	63	9	12	2	103	11	128	14	106	12	160	15	13.6667	0.0019325
40			Foxp1	chr6	99075957	AGCAGCAGCAGCAGCAACAGCAG	-	3	0	0	0	0	0	0	68	9	0	0	292	28	35	4	191	21	480	44	23	0.00325226
41			Gm41654	chr17	91862662	AGCAGCAGCaGCaGCAACAGCAG	+	4	0	0	0	0	0	0	15	3	12	2	126	13	12	2	123	13	202	21	12	0.00169683
42			Rbfox1	chr16	6524781	AACAGCAGCAGCAGCAACAGCAG	+	4	0	0	0	0	0	0	256	26	45	6	194	21	0	0	133	12	513	44	18.6667	0.00263952
43			Fry	chr5	150480619	AGCAACAGCAGCAGCAACAGCAG	-	4	0	0	0	0	0	0	61	7	11	2	100	12	94	10	89	10	134	16	12	0.00169683
44			Rbfox1	chr16	6524831	AGCAGCAGCaGCaGCAACAGAGG	+	2	0	0	0	0	0	0	1263	215	0	0	105	15	156	24	361	48	206	32	34.6667	0.00490196
45		5	Noncoding	chr11	3602875	AGCAGCAGCaGCaGCAACAGAGG	-	3	0	0	0	0	0	0	2037	324	880	117	34	5	75	10	868	116	2520	368	164.667	0.0232843
46		10	Dmkn	chr7	30765380	AGtAGCAGCGGCaGCAACAGTGG	+	2	0	0	0	0	0	0	1192	121	140	16	12	3	486	51	458	48	467	50	49.6667	0.007023
47		11	Gm11555	chr11	99649766	AGCAGCAGgGGCGGCAACAGGGG	+	1	0	0	0	0	0	0	10	1	598	94	4	1	174	30	650	111	306	51	64	0.00904977
48		13	Glg1	chr8	111258952	AGCAGCAGCaGCaGCAACAGCAG	-	3	0	0	0	0	0	0	1303	205	98	13	20	3	266	37	218	37	760	101	58.3333	0.00824849
49		14	Sp3	chr2	72979521	AGCAGCAGCaGCaGCAACAGCAG	-	3	0	0	0	0	0	0	40	8	0	0	14	2	444	49	46	7	98	11	22.3333	0.00315799
50		17	Nfat5	chr8	107368927	AGCAGCAGCaGCaGCAACAGCAG	+	3	0	0	0	0	0	0	566	62	0	0	13	2	493	51	286	32	108	14	32.3333	0.00457202
51		19	Arhgef6	chrX	57326728	AGCAGCAGCaGCaGCAACAGCAG	+	3	0	0	0	0	0	0	1452	218	4	1	2	1	290	46	4	1	304	50	32.3333	0.00457202
52		20	Ttll11	chr2	35977742	AGCAGCAGCaGCaGCAACAGCAG	+	3	0	0	0	0	0	0	146	20	847	137	207	29	154	23	149	21	64	8	17.3333	0.00245098
53		21	Stc1	chr14	69029151	AGCAGCAGCaGCaGCAACAGCAG	+	3	0	0	0	0	0	0	41	9	0	0	2	1	52	8	409	55	696	105	56	0.00791855
54		22	Aff1	chr5	103773142	AGCAGCAGCaGCaGCAACAGCAG	-	3	0	0	0	0	0	0	1437	185	240	42	6	1	191	33	942	155	13	2	63.3333	0.00895551
56		25	Pex14	chr4	149048517	AGCAGCAGCaGCaGCAACAGCAG	+	3	0	0	0	0	0	0	0	0	614	101	2	1	300	40	178	25	2	1	22	0.00311086
57		26	Krtap4Noncoding1	chr11	99627785	AGCAaCAGgGGCGGCAACAGGGG	+	2	0	0	0	0	0	0	1	0	0	0	2	1	262	41	254	44	0	0	28.3333	0.00400641
59			Chrna2	chr14	66133222	AGCAGCAGCaGCaGCAACAGCAG	+	3	0	0	0	0	0	0	2086	211	153	19	12	3	726	67	30	6	24	4	25.6667	0.00362934
60			Noncoding	chr12	35309128	AGCAGCAGCaGCaGCAACAGCAG	+	3	0	0	0	0	0	0	1065	111	30	4	124	13	720	77	526	54	424	46	59	0.00834276
61			D6Ertd527e	chr6	87111273	AGCAGCAGCaGCaGCAACAGCAG	+	3	0	0	0	0	0	0	13	3	153	17	0	0	674	68	91	10	121	14	30.6667	0.00433635
63			Siah3	chr14	75454981	AGCAGCAGCaGCaGCAACAGCAG	-	3	0	0	0	0	0	0	324	46	62	12	6	5	568	61	268	32	8	3	32	0.00452489
65			Noncoding	chr3	53999352	AGCAGCAGCaGCaaCAACAaCAG	-	5	0	0	0	0	0	0	740	77	396	42	506	52	538	56	378	43	278	30	43	0.00608032
66			Ep400	chr5	110676647	AGCAGCAGCaGCaGCAACAGCAG	-	3	0	0	0	0	0	0	0	0	0	0	16	5	460	50	23	5	20	4	19.6667	0.00278092
67			Tcf20	chr15	82856695	AGCAGCAGCaGCaGCAACAGCAG	-	3	0	0	0	0	0	0	630	108	4	1	2	1	392	67	256	33	29	6	35.3333	0.00499623
69			Isg15	chr4	156197367	AGCAGCAGCaGCGGCAgCAGCGG	+	2	0	0	0	0	0	0	17	5	0	0	38	7	354	50	4	1	30	5	18.6667	0.00263952
75			Gm11555	chr11	99650030	tGCAGCAGCtGgGGCggCAGCAG	+	6	0	0	0	0	0	0	5	1	502	89	4	1	183	28	650	89	306	51	56	0.00791855
79			Noncoding	chr6	35863946	AGCAGCAGCaGCaGCAACAGCAG	+	3	0	0	0	0	0	0	0	0	0	0	62	8	148	20	750	126	361	62	69.3333	0.00980392
81			Noncoding	chr11	3602643	AGCAGCAGCaGCaGCAACAGGGG	-	2	0	0	0	0	0	0	1869	328	913	140	21	3	114	18	860	128	2809	498	214.667	0.0303544
87			Tcf20	chr15	82856218	AaCAGCAGCcGCaGCAACAGCAG	-	3	0	0	0	0	0	0	203	36	22	5	0	0	32	6	87	14	0	0	6.66667	0.000942685
96			Kmt2c	chr5	25315766	AGCAGCAGCaGCaGCAACAGCAG	-	3	0	0	0	0	0	0	1346	183	4	1	164	27	123	11	284	49	0	0	20	0.00282805
104			Gm30381	chr19	53134538	AGCAGCAGCaGCaGCAACAaAGG	+	3	0	0	0	0	0	0	346	54	41	8	16	2	4	1	68	9	2258	317	109	0.0154129
143			Fbxo11	chr17	88065961	AGCAGCAGCaGCGGCAgCAGCAG	-	3	0	0	0	0	0	0	8	1	49	8	106	17	0	0	156	24	57	9	11	0.00155543
170			Noncoding	chr6	31076137	AGCAGCAGCaGCaGCAACAGCAG	+	3	0	0	0	0	0	0	277	49	0	0	28	5	0	0	121	13	548	94	35.6667	0.00504336
177			Zfp292	chr4	34838168	AGCAGCAGCaGCaGCAACAGCAG	+	3	0	0	0	0	0	0	609	82	0	0	106	18	0	0	41	9	354	49	19.3333	0.00273379
																											7072.67

## Sheet: Pcsk9 GUIDE-tag filter 2
									iGUIDE-Uditas-FWD
Filter 2 (UMI >=1 in at leat 4 mice)									iGUIDE_oligos_only Negative_Control	spCas9-mSA-sgPCSK9 (30ug, s107)	spCas9-mSA-sgPCSK9 (30ug, s107)	spCas9-mSA-sgPCSK9 (30ug, s107)	spCas9-mSA-sgPCSK9 (30ug, s107)	spCas9-mSA-sgPCSK9 (30ug, s107)	spCas9-mSA-sgPCSK9 (30ug, s107)+iGUIDE donor (1nmol)		spCas9-mSA-sgPCSK9 (30ug, s107)+iGUDIE donor (1nmol)		spCas9-mSA-sgPCSK9 (30ug, s107)+iGUDIE donor (1nmol)		spCas9-mSA-sgPCSK9 (30ug, s107)+biotin-iGUIDE donor (1nmol)		spCas9-mSA-sgPCSK9 (30ug, s107)+biotin-iGUDIE donor (1nmol)		spCas9-mSA-sgPCSK9 (30ug, s107)+biotin-iGUDIE donor (1nmol)
									R1		R2		R3		R1		R2		R3		R1		R2		R3
GUIDE-Tag	VIVO (Validated 19 OT in vivo)	DISCOVER-Seq (Validated 26 OT)	Gene	chr	position	sgRNA	strand	mismatch	Total	Unique	Total	Unique	Total	Unique	Total	Unique	Total	Unique	Total	Unique	Total	Unique	Total	Unique	Total	Unique
PCSK9-ON	PCSK9-ON	PCSK9-ON	PCSK9	chr4	106463845	AGCAGCAGCGGCGGCAACAGCGG	+	0	0	0	0	0	0	0	5525	997	3431	439	5193	663	6189	855	7031	989	10153	1264	699.667
8	8	1	5930403N24Rik	chr17	15826034	AGCAGCAGCaGCaGCAACAGCGG	+	2	0	0	0	0	0	0	6380	793	2365	299	4431	518	3827	364	5968	671	7132	843	536.667
7	7	2	-	chr10	37138613	AGCAGCAGCaGCaGCAACAGCGG	+	2	0	0	0	0	0	0	4957	524	3581	399	4096	438	5892	466	9430	838	11519	1071	453.667
1	1	3	Ramp2	chr11	101246537	AGCAGCAGCaGCaGCAACAGCGG	-	2	0	0	0	0	0	0	3074	389	1412	203	2757	364	3396	331	3717	370	4950	642	318.667
6	6	4	-	chr11	3602311	AGCAGCAGCaGCaGCAACAGGGG	-	2	0	0	0	0	0	0	7801	577	983	84	2579	223	2336	210	4760	434	8429	755	294.667
10	10	12	Nebl	chr6	87111978	AGCAGCAGCcGCGGCAACAGTGG	+	1	0	0	0	0	0	0	4930	473	1443	110	1541	143	1272	121	2526	222	6332	574	242
2	2	6	Neo1	chr9	59036030	AGCAGCAGCGGCaGCAACAGCAG	+	2	0	0	0	0	0	0	3997	358	1523	124	1917	167	1887	149	4230	376	6962	617	216.333
12	12	18	Hdac5	chr10	95909359	AGCAGCAGCaaCaGCAACAGCGG	-	3	0	0	0	0	0	0	3060	275	1045	90	1349	121	1164	106	1293	115	4780	421	162
81			-	chr11	3602643	AGCAGCAGCaGCaGCAACAGGGG	-	2	0	0	0	0	0	0	1869	328	913	140	21	3	114	18	860	128	2809	498	157
3	3	7	Krtap4-2	chr7	73927431	AGCAGCAGCaGCaGCAACAGGGG	+	2	0	0	0	0	0	0	2370	346	805	109	12	2	357	58	869	117	616	109	152.333
45		5	-	chr11	3602875	AGCAGCAGCaGCaGCAACAGAGG	-	2	0	0	0	0	0	0	2037	324	880	117	34	5	75	10	868	116	2520	368	148.667
18	18	23	-	chr15	98845828	AGCAGCAGCaGCaGCAACAGCAG	-	3	0	0	0	0	0	0	2548	224	314	28	659	59	458	38	1124	100	2939	266	103.667
19	19	8	Kmt2d	chr11	99634630	AGCAGCAGgGGCGGCAACAGGGG	+	1	0	0	0	0	0	0	1473	145	338	31	1190	103	1017	86	2447	213	2907	280	93
9	9		Rgmb	chr2	17654745	AGCAGCAGCGGCaGCAACAGCAG	-	2	0	0	0	0	0	0	2744	212	183	16	518	42	210	17	890	71	2285	184	90
59			Chrna2	chr14	66133222	AGCAGCAGCaGCaGCAACAGCAG	+	3	0	0	0	0	0	0	2086	211	153	19	12	3	726	67	30	6	24	4	77.6667
44			Rbfox1	chr16	6524831	AGCAGCAGCaGCaGCAACAGAGG	+	2	0	0	0	0	0	0	1263	215	0	0	105	15	156	24	361	48	206	32	76.6667
54		22	Aff1	chr5	103773142	AGCAGCAGCaGCaGCAACAGCAG	-	3	0	0	0	0	0	0	1437	185	240	42	6	1	191	33	942	155	13	2	76
48		13	Glg1	chr8	111258952	AGCAGCAGCaGCaGCAACAGCAG	-	3	0	0	0	0	0	0	1303	205	98	13	20	3	266	37	218	37	760	101	73.6667
51		19	Arhgef6	chrX	57326728	AGCAGCAGCaGCaGCAACAGCAG	+	3	0	0	0	0	0	0	1452	218	4	1	2	1	290	46	4	1	304	50	73.3333
96			Kmt2c	chr5	25315766	AGCAGCAGCaGCaGCAACAGCAG	-	3	0	0	0	0	0	0	1346	183	4	1	164	27	123	11	284	49	0	0	70.3333
21		9	Krtap4-7	chr11	99643638	AGCAGCAGgGGCGGCAACAGGGG	+	1	0	0	0	0	0	0	1453	124	706	76	8	2	928	97	825	82	885	91	67.3333
52		20	Ttll11	chr2	35977742	AGCAGCAGCaGCaGCAACAGCAG	+	3	0	0	0	0	0	0	146	20	847	137	207	29	154	23	149	21	64	8	62
11	11		D6Ertd527e	chr11	102230041	gGCAGCAGCGGCGGCAACAGCAG	+	2	0	0	0	0	0	0	896	78	145	13	1094	90	275	23	820	71	1064	141	60.3333
65			-	chr3	53999352	AGCAGCAGCaGCaaCAACAaCAG	-	5	0	0	0	0	0	0	740	77	396	42	506	52	538	56	378	43	278	30	57
13	13	16	-	chr7	19749231	AGCAGtAGCaGCGGCAACAaCGG	+	3	0	0	0	0	0	0	1025	103	254	22	447	37	353	32	389	35	1303	120	54
97			Primpol	chr8	46617408	AGCAGCAGCaGCaGCAACAGCAG	-	3	0	0	0	0	0	0	1036	147	6	1	2	1	8	1	2	1	506	80	49.6667
46		10	Dmkn	chr7	30765380	AGtAGCAGCGGCaGCAACAGTGG	+	2	0	0	0	0	0	0	1192	121	140	16	12	3	486	51	458	48	467	50	46.6667
108			Onecut2	chr18	64385767	AGCAGtAGCaGCaGCAACAGCAG	-	4	0	0	0	0	0	0	843	132	2	1	2	1	2	1	4	1	2	1	44.6667
93			Sgpp2	chr1	78382943	AGCAGCAGCaGCaGCAACAGCAG	+	3	0	0	0	0	0	0	873	128	2	1	2	1	18	3	4	1	6	1	43.3333
60			-	chr12	35309128	AGCAGCAGCaGCaGCAACAGCAG	+	3	0	0	0	0	0	0	1065	111	30	4	124	13	720	77	526	54	424	46	42.6667
67			Tcf20	chr15	82856695	AGCAGCAGCaGCaGCAACAGCAG	-	3	0	0	0	0	0	0	630	108	4	1	2	1	392	67	256	33	29	6	36.6667
56		25	Pex14	chr4	149048517	AGCAGCAGCaGCaGCAACAGCAG	+	3	0	0	0	0	0	0	0	0	614	101	2	1	300	40	178	25	2	1	34
177			Zfp292	chr4	34838168	AGCAGCAGCaGCaGCAACAGCAG	+	3	0	0	0	0	0	0	609	82	0	0	106	18	0	0	41	9	354	49	33.3333
47		11	Gm11555	chr11	99649766	AGCAGCAGgGGCGGCAACAGGGG	+	1	0	0	0	0	0	0	10	1	598	94	4	1	174	30	650	111	306	51	32
75			Gm11555	chr11	99650030	tGCAGCAGCtGgGGCggCAGCAG	+	6	0	0	0	0	0	0	5	1	502	89	4	1	183	28	650	89	306	51	30.3333
22			Gm9476	chr10	100305784	AGCAGCAGCaGCaGCAACAGGAG	-	3	0	0	0	0	0	0	396	49	179	16	276	23	190	16	366	32	780	65	29.3333
36			Mcc	chr18	44552679	AGCAGCAGCaGCaGCAACAGCAG	+	3	0	0	0	0	0	0	378	38	98	13	294	31	74	8	235	24	805	61	27.3333
16	16		-	chr8	112020929	AGCAGCAGCaGCaGCAACAaTGG	-	3	0	0	0	0	0	0	423	36	187	18	294	25	351	30	376	33	604	54	26.3333
98			Itch	chr2	155193534	AGCAGCAGCaGCaGCAACAGAAG	+	3	0	0	0	0	0	0	464	79	0	0	0	0	8	1	2	1	13	2	26.3333
109			-	chr2	166470995	AGCAGCAGCaGCaGCAACAGCAG	-	3	0	0	0	0	0	0	590	76	0	0	0	0	2	1	2	2	24	4	25.3333
25			Pou3f2	chr4	22487689	AGCAGCAGCaGCaGCAACAGCAG	-	3	0	0	0	0	0	0	221	25	128	14	278	33	244	24	322	35	701	80	24
15	15		Nectin2	chr2	159447913	AGCAGCAGAGGCAGCAACAGAGG	-	2	0	0	0	0	0	0	390	32	284	22	200	16	234	19	292	30	565	49	23.3333
38			-	chr12	35308951	AGCAGCAGCaGCaGCAACAGCAG	+	3	0	0	0	0	0	0	537	53	35	3	121	13	111	11	318	32	842	64	23
112			Lmo2	chr2	103969924	AGCAGCAGCaaCGGCgACAGCGG	-	3	0	0	0	0	0	0	0	0	436	67	10	1	2	1	2	1	0	0	22.6667
28			Hpse2	chr19	43387838	AGCAGCAGCaGCaGCAACAGCAG	-	3	0	0	0	0	0	0	260	23	165	16	290	25	262	22	258	22	323	27	21.3333
29		15	Runx2os1	chr17	44735492	AGCAGCAGCaGCaGCAACAGCAG	-	3	0	0	0	0	0	0	250	26	167	21	173	17	256	25	266	28	401	38	21.3333
50		17	Nfat5	chr8	107368927	AGCAGCAGCaGCaGCAACAGCAG	+	3	0	0	0	0	0	0	566	62	0	0	13	2	493	51	286	32	108	14	21.3333
104			Gm30381	chr19	53134538	AGCAGCAGCaGCaGCAACAaAGG	+	3	0	0	0	0	0	0	346	54	41	8	16	2	4	1	68	9	2258	317	21.3333
63			Siah3	chr14	75454981	AGCAGCAGCaGCaGCAACAGCAG	-	3	0	0	0	0	0	0	324	46	62	12	6	5	568	61	268	32	8	3	21
170			-	chr6	31076137	AGCAGCAGCaGCaGCAACAGCAG	+	3	0	0	0	0	0	0	277	49	0	0	28	5	0	0	121	13	548	94	18
42			Rbfox1	chr16	6524781	AACAGCAGCAGCAGCAACAGCAG	+	4	0	0	0	0	0	0	256	26	45	6	194	21	0	0	133	12	513	44	17.6667
30			Gm7356	chr17	13998924	AGCAGCAGCaGCaGCAACAGCAG	-	3	0	0	0	0	0	0	197	22	155	12	193	16	191	22	154	18	276	29	16.6667
32			Brwd1	chr16	96068863	AGCAGCAGCaGCaGCAACAGCAG	-	3	0	0	0	0	0	0	266	20	80	9	248	21	355	26	279	21	408	29	16.6667
26			-	chr3	129778738	AGCAGCAGCaGCaGCAACAGCAG	-	3	0	0	0	0	0	0	192	16	126	10	276	23	221	19	277	23	311	29	16.3333
17	17		Terf2ip	chr6	51422325	AGCAGCAGCGGCGGCAgCAGCGG	-	1	0	0	0	0	0	0	98	11	56	8	251	26	286	24	217	24	530	45	15
20			-	chr3	38697287	AGCAGCAGCAGCAGCAACAGCAG	-	3	0	0	0	0	0	0	307	26	16	3	180	16	98	9	344	31	425	40	15
87			Tcf20	chr15	82856218	AaCAGCAGCcGCaGCAACAGCAG	-	4	0	0	0	0	0	0	203	36	22	5	0	0	32	6	87	14	0	0	13.6667
102			Cdkn3	chr14	46769461	AGCAGCAGCaGCaGCAACAGCAG	-	3	0	0	0	0	0	0	274	39	0	0	2	1	4	1	619	79	8	1	13.3333
33			Fam183b	chr11	58789799	AGCAGCAGCaGCaGCAACAGCAG	-	3	0	0	0	0	0	0	140	14	118	12	134	13	87	8	133	13	542	37	13
37			Gm47448	chr13	45250143	AGCAGCAGCaGCaGCAACAGCAG	+	3	0	0	0	0	0	0	170	16	18	3	200	20	111	13	110	11	235	19	13
88			Bgn	chrX	73480593	AGCAGCAGCaGCaGCAACAGCAG	-	3	0	0	0	0	0	0	237	34	20	3	14	2	32	6	0	0	0	0	13
31			Gm7358	chr17	14057084	AGCAGCAGCaGCaGCAACAGCAG	-	3	0	0	0	0	0	0	134	14	77	9	165	15	150	15	199	18	292	26	12.6667
40			Foxp1	chr6	99075957	AGCAGCAGCAGCAGCAACAGCAG	-	3	0	0	0	0	0	0	68	9	0	0	292	28	35	4	191	21	480	44	12.3333
23			Capn8	chr1	182610239	AGCAGCAGCaGCaGCAACAGGAG	+	3	0	0	0	0	0	0	282	23	62	5	96	8	77	6	250	19	530	40	12
119			Pip5k1c	chr10	81317139	AGCAaCgGCGGCGGCAAggGGAG	-	5	0	0	0	0	0	0	206	35	0	0	2	1	2	1	0	0	4	1	12
35			Fhad1	chr4	141947989	AGCAGCAGCaGCaGCAACAGCAG	+	3	0	0	0	0	0	0	132	12	33	5	145	16	75	9	142	14	173	16	11
179			Dlx6	chr6	6863497	AGCAGCAGCaGCaGCAACAGCAG	+	3	0	0	0	0	0	0	190	32	0	0	2	1	0	0	4	1	62	9	11
34			Cadm3	chr1	173355199	AGCAGCAGCaGCaGCAACAGCAG	-	3	0	0	0	0	0	0	112	12	0	0	136	14	12	1	190	20	307	32	8.66667
143			Fbxo11	chr17	88065961	AGCAGCAGCaGCGGCAgCAGCAG	-	3	0	0	0	0	0	0	8	1	49	8	106	17	0	0	156	24	57	9	8.66667
27			Mink1	chr11	70605090	AGCAGCAGCTGCAGCAACAGCAG	-	3	0	0	0	0	0	0	67	8	35	4	114	12	28	3	88	11	114	14	8
39			Vezf1	chr11	88078438	AGCAGCAGCaGCaGCAACAGCAG	+	3	0	0	0	0	0	0	63	9	12	2	103	11	128	14	106	12	160	15	7.33333
43			Fry	chr5	150480619	AGCAACAGCAGCAGCAACAGCAG	-	4	0	0	0	0	0	0	61	7	11	2	100	12	94	10	89	10	134	16	7
24			Fam189a2	chr19	24013240	AGCAGCAGCAACGGCAACAGCAG	+	3	0	0	0	0	0	0	60	7	12	2	98	11	51	7	67	7	157	15	6.66667
61			D6Ertd527e	chr6	87111273	AGCAGCAGCaGCaGCAACAGCAG	+	3	0	0	0	0	0	0	13	3	153	17	0	0	674	68	91	10	121	14	6.66667
120			Ntrk3	chr7	78173736	AGCAGCAGaGGactCAgCAGAGG	-	5	0	0	0	0	0	0	0	0	2	1	128	19	2	1	0	0	2	1	6.66667
41			Gm41654	chr17	91862662	AGCAGCAGCaGCaGCAACAGCAG	+	4	0	0	0	0	0	0	15	3	12	2	126	13	12	2	123	13	202	21	6
69			Isg15	chr4	156197367	AGCAGCAGCaGCGGCAgCAGCGG	+	2	0	0	0	0	0	0	17	5	0	0	38	7	354	50	4	1	30	5	4
101			-	chr6	97688671	AGCAGCAGCaGCaGCAACAGCAG	-	3	0	0	0	0	0	0	0	0	69	10	4	1	4	1	1361	218	4	1	3.66667
49		14	Sp3	chr2	72979521	AGCAGCAGCaGCaGCAACAGCAG	-	3	0	0	0	0	0	0	40	8	0	0	14	2	444	49	46	7	98	11	3.33333
53		21	Stc1	chr14	69029151	AGCAGCAGCaGCaGCAACAGCAG	+	3	0	0	0	0	0	0	41	9	0	0	2	1	52	8	409	55	696	105	3.33333
79			-	chr6	35863946	AGCAGCAGCaGCaGCAACAGCAG	+	3	0	0	0	0	0	0	0	0	0	0	62	8	148	20	750	126	361	62	2.66667
103			Nrg2	chr18	36197016	AGCAGCAGCaGCaGaAACAGCAG	-	4	0	0	0	0	0	0	42	7	0	0	0	0	4	1	227	33	10	1	2.33333
70			Gskip	chr12	105700814	AcCAGCAGCGGCccCAttAGGAG	-	6	0	0	0	0	0	0	22	3	6	1	17	2	352	55	22	3	124	17	2
66			Ep400	chr5	110676647	AGCAGCAGCaGCaGCAACAGCAG	-	3	0	0	0	0	0	0	0	0	0	0	16	5	460	50	23	5	20	4	1.66667
55		24	Smarca2	chr19	26631002	AGCAGCAGCaGCaGCAACAGCAG	+	3	0	0	0	0	0	0	2	1	0	0	2	1	80	13	8	1	251	38	0.666667
80			Foxo1	chr3	52304242	AGCAGCAGCaGCaGCAACAGTAG	-	3	0	0	0	0	0	0	0	0	2	1	2	1	126	20	4	1	1557	222	0.666667
123			Gm9476	chr10	100306096	AGCAGCAGCaGCaGCAACAGGAG	-	3	0	0	0	0	0	0	2	1	0	0	1	1	1	1	54	8	444	73	0.666667
124			Thap12	chr7	98703140	tGCAGCAGCGGCGGCggCgGCGG	+	4	0	0	0	0	0	0	3	1	0	0	1	1	1	1	3	1	1	1	0.666667
57		26	Krtap4-1	chr11	99627785	AGCAaCAGgGGCGGCAACAGGGG	+	2	0	0	0	0	0	0	1	0	0	0	2	1	262	41	254	44	0	0	0.333333
106			Nfatc2	chr2	168541145	AGCAGCAGCaGCaGCAACAGCAG	-	3	0	0	0	0	0	0	2	1	0	0	0	0	2	1	41	6	31	5	0.333333

## Sheet: Pcsk9 Amplicon Seq
Orange: detected by VIVO but not by GUIDE-Tag
Green: detected by DISCOVER-Seq but not by GUIDE-Tag
blue: indel% >0.1%
no highlight (e.g., OT65, 66, 104) Not statisctically significant
yellow: OT75 is in a 54bp tandem repeat (four units) - due to the challenge in defining the indel rate at each site within the repeat this site is not considered within the validation analysis
GUIDE-Tag	VIVO (Validated 19 OT in vivo)	DISCOVER-Seq (Validated 26 OT)	circle-seq	Gene	indel %		GUIDE-Tag_Amp-seq (indel%)
							R1	R2	R3	R2	R5	R6	R3	R8	R9		chr	position	sgRNA	strand	mismatch	Average UMI
					VIVO	DISCOVE-Seq	Total_Reads	Total_indels	indel_frequency	Total_Reads	Total_indels	indel_frequency	Total_Reads	Total_indels	indel_frequency	average						biotin-iGUIDE
PCSK9-ON	PCSK9-ON	PCSK9-ON	YES	PCSK9	29.5015	58.4653	109536	21232	0.193836	68517	13827	0.201804	98961	22073	0.223047	0.206229	chr4	106463845	AGCAGCAGCGGCGGCAACAGCGG	+	0
1	1	3	YES	Ramp2	44.6329	45.434	42139	12991	0.308289	32987	11133	0.337497	56981	18275	0.320721	0.322169	chr11	101246537	AGCAGCAGCaGCaGCAACAGCGG	-	2	448		1
8	8	1	YES	Rgmb	20.2659	59.249	98521	15685	0.159205	73140	10232	0.139896	75526	11344	0.1502	0.149767	chr17	15826034	AGCAGCAGCaGCaGCAACAGCGG	+	2	626		2
3	3	7	YES	-	13.4508	37.282	65198	6561	0.100632	65217	9214	0.141282	84421	10201	0.120835	0.120916	chr7	73927431	AGCAGCAGCaGCaGCAACAGGGG	+	2	95		3
47		11	YES	Gm11555		14.3333	65241	7113	0.109027	39279	4578	0.116551	45154	6005	0.132989	0.119522	chr11	99649766	AGCAGCAGgGGCGGCAACAGGGG	+	1	64		4
7	7	2	YES	5930403N24Rik	17.5482	72.7847	55231	5716	0.103493	80008	8921	0.111501	50503	6661	0.131893	0.115629	chr10	37138613	AGCAGCAGCaGCaGCAACAGCGG	+	2	792		5
21		9	YES	Krtap4-7		44.177	82192	6233	0.0758346	53881	5029	0.0933353	26822	2941	0.109649	0.0929396	chr11	99643638	AGCAGCAGgGGCGGCAACAGGGG	+	1	90		6
6	6	4	YES	-	0.343884	53	65984	4480	0.0678952	90204	6450	0.0715046	66849	5121	0.0766055	0.0720018	chr11	3602311	AGCAGCAGCaGCaGCAACAGGGG	-	2	466		7
2	2	6	YES	Neo1	11.7546	45.4803	39851	2862	0.0718175	56287	3895	0.0691989	63298	4312	0.0681222	0.0697129	chr9	59036030	AGCAGCAGCGGCaGCAACAGCAG	+	2	381		8
46		10	YES	Dmkn		29.14	46244	3212	0.0694577	114871	6658	0.0579607	65414	2854	0.0436298	0.057016	chr7	30765380	AGtAGCAGCGGCaGCAACAGTGG	+	2	50		9
44			YES	Rbfox1			43492	2718	0.0624943	47031	1974	0.0419723	47177	2221	0.047078	0.0505149	chr16	6524831	AGCAGCAGCaGCaGCAACAGAGG	+	2	35		10
10	10	12	YES	D6Ertd527e	8.25228	15.7247	54784	2657	0.0484996	69731	3473	0.0498057	35615	1831	0.0514109	0.0499054	chr6	87111978	AGCAGCAGCcGCGGCAACAGTGG	+	1	306		11
12	12	18	YES	-	9.44272	7.96833	32854	1649	0.0501918	47871	1881	0.0392931	31626	1559	0.0492949	0.0462599	chr10	95909359	AGCAGCAGCaaCaGCAACAGCGG	-	3	214		12
49		14	YES	Sp3		24.4557	68247	1911	0.0280012	64311	2739	0.0425899	85274	2324	0.0272533	0.0326148	chr2	72979521	AGCAGCAGCaGCaGCAACAGCAG	-	3	22		13
19	19	8	YES	Krtap4-2	6.57504	26.7627	66584	1971	0.0296017	80054	2538	0.0317036	54149	1928	0.0356055	0.0323036	chr11	99634630	AGCAGCAGgGGCGGCAACAGGGG	+	1	193		14
18	18	23	YES	Kmt2d	5.38027	5.01767	22654	732	0.0323122	19978	631	0.0315847	20195	531	0.0262936	0.0300635	chr15	98845828	AGCAGCAGCaGCaGCAACAGCAG	-	3	135		15
48		13	YES	Glg1		37.2113	52471	985	0.0187723	29046	1124	0.0386972	65247	1274	0.0195258	0.0256651	chr8	111258952	AGCAGCAGCaGCaGCAACAGCAG	-	3	58		16
29		15	YES	Runx2os1		9.077	58237	1311	0.0225115	87085	2621	0.030097	91220	1981	0.0217167	0.0247751	chr17	44735492	AGCAGCAGCaGCaGCAACAGCAG	-	3	30		17
52		20	YES	Ttll11		3.33333	36547	341	0.00933045	85451	1781	0.0208424	78541	1164	0.0148203	0.0149977	chr2	35977742	AGCAGCAGCaGCaGCAACAGCAG	+	3	17		18
69			YES	Isg15			32184	352	0.0109371	55697	954	0.0171284	65236	998	0.0152983	0.0144546	chr4	156197367	AGCAGCAGCaGCGGCAgCAGCGG	+	2	19		19
56		25	YES	Pex14		4.33333	86524	1091	0.0126092	96314	1808	0.0187719	65954	721	0.0109319	0.0141043	chr4	149048517	AGCAGCAGCaGCaGCAACAGCAG	+	3	22		20
75			NO	Gm11555			65284	895	0.0137093	55874	854	0.0152844	112541	1325	0.0117735	0.0135891	chr11	99650030	tGCAGCAGCtGgGGCggCAGCAG	+	6	56		21
50		17	YES	Nfat5		2.451	85214	776	0.00910648	52874	741	0.0140144	32802	577	0.0175904	0.0135704	chr8	107368927	AGCAGCAGCaGCaGCAACAGCAG	+	3	32		22
67			YES	Tcf20			25417	395	0.0155408	85674	1154	0.0134697	63478	698	0.0109959	0.0133355	chr15	82856695	AGCAGCAGCaGCaGCAACAGCAG	-	3	35		23
66			YES	Ep400			65412	258	0.00394423	95841	2108	0.0219948	26595	322	0.0121075	0.0126822	chr5	110676647	AGCAGCAGCaGCaGCAACAGCAG	-	3			24
9	9		YES	Nebl	3.34614		112054	1457	0.0130027	81795	1055	0.0128981	92449	1091	0.0118011	0.0125673	chr2	17654745	AGCAGCAGCGGCaGCAACAGCAG	-	2	91		25
87			YES	Tcf20			52984	612	0.0115507	85217	658	0.00772146	62844	1112	0.0176946	0.0123222	chr15	82856218	AaCAGCAGCcGCaGCAACAGCAG	-	4	7		26
96			YES	Kmt2c			44832	521	0.0116212	89641	762	0.00850057	11241	184	0.0163687	0.0121635	chr5	25315766	AGCAGCAGCaGCaGCAACAGCAG	-	3	20		27
79			YES	-			52487	411	0.00783051	98541	1124	0.0114064	25487	425	0.0166752	0.0119707	chr6	35863946	AGCAGCAGCaGCaGCAACAGCAG	+	3	69		28
65			NO	-			35287	632	0.0179103	65419	752	0.0114951	65241	365	0.00559464	0.0116667	chr3	53999352	AGCAGCAGCaGCaaCAACAaCAG	-	5			29
51		19	YES	Arhgef6		10.6667	57194	625	0.0109277	98541	1124	0.0114064	58796	711	0.0120927	0.0114756	chrX	57326728	AGCAGCAGCaGCaGCAACAGCAG	+	3	32		30
63			YES	Siah3			52482	445	0.0084791	52987	595	0.0112292	85748	1221	0.0142394	0.0113159	chr14	75454981	AGCAGCAGCaGCaGCAACAGCAG	-	3	32		31
54		22	YES	Aff1		27.4857	65423	799	0.0122128	25487	291	0.0114176	75484	622	0.00824016	0.0106235	chr5	103773142	AGCAGCAGCaGCaGCAACAGCAG	-	3	63		32
53		21	YES	Stc1		3.33333	97710	1214	0.0124245	52247	421	0.00805788	85414	895	0.0104784	0.0103203	chr14	69029151	AGCAGCAGCaGCaGCAACAGCAG	+	3	56		33
57		26	YES	Krtap4-1		1.33333	52547	225	0.00428188	59503	491	0.00825168	44125	521	0.0118074	0.00811364	chr11	99627785	AGCAaCAGgGGCGGCAACAGGGG	+	2	28		34
59			YES	Chrna2			36254	221	0.00609588	52874	482	0.00911601	66962	567	0.00846749	0.00789313	chr14	66133222	AGCAGCAGCaGCaGCAACAGCAG	+	3	26		35
13	13	16	YES	Nectin2	1.56143	3.15933	66954	308	0.00460017	64690	291	0.00449838	42309	220	0.00519984	0.00476613	chr7	19749231	AGCAGtAGCaGCGGCAACAaCGG	+	3	62		36
22			YES	Gm9476			66418	325	0.00489325	71408	350	0.00490141	60883	268	0.00440189	0.00473218	chr10	100305784	AGCAGCAGCaGCaGCAACAGGAG	-	3	38		37
23			YES	Capn8			78148	234	0.00299432	87190	305	0.00349811	62473	206	0.00329742	0.00326328	chr1	182610239	AGCAGCAGCaGCaGCAACAGGAG	+	3	22		38
16	16		YES	Terf2ip	0.829146		55224	182	0.00329567	42534	136	0.00319744	47515	133	0.00279912	0.00309741	chr8	112020929	AGCAGCAGCaGCaGCAACAaTGG	-	3	39		39
15	15		YES	-	0.97574		85421	239	0.00279791	69936	217	0.00310284	96954	320	0.00330053	0.00306709	chr2	159447913	AGCAGCAGAGGCAGCAACAGAGG	-	2	33		40
11	11		YES	Hdac5	1.13862		65914	178	0.00270049	63239	164	0.00259334	45450	100	0.00220022	0.00249801	chr11	102230041	gGCAGCAGCGGCGGCAACAGCAG	+	2	78		41
20			NO	-			89514	233	0.00260294	103558	259	0.00250101	66838	154	0.00230408	0.00246935	chr3	38697287	AGCAGCAGCAGCAGCAACAGCAG	-	3	27		42
104			YES	Gm30381			44621	51	0.00114296	65412	224	0.00342445	65871	85	0.0012904	0.0019526	chr19	53134538	AGCAGCAGCaGCaGCAACAaAGG	+	3			43
17	17		YES	-	0.893701		95521	143	0.00149705	79563	143	0.00179732	58100	93	0.00160069	0.00163169	chr6	51422325	AGCAGCAGCGGCGGCAgCAGCGG	-	1	31		44
143			YES	Fbxo11			88579	58	0.000654783	98357	29	0.000294844	148574	151	0.00101633	0.000655319	chr17	88065961	AGCAGCAGCaGCGGCAgCAGCAG	-	3			45
108			YES	Onecut2			63285	25	0.000395038	63984	32	0.000500125	28845	11	0.000381349	0.000425504	chr18	64385767	AGCAGtAGCaGCaGCAACAGCAG	-	4			46
120			NO	Ntrk3			98957	65	0.000656851	85479	15	0.000175482	63987	22	0.00034382	0.000392051	chr7	78173736	AGCAGCAGaGGactCAgCAGAGG	-	5			47
177			YES	Zfp292			123564	29	0.000234696	112384	54	0.000480495	184574	64	0.000346744	0.000353979	chr4	34838168	AGCAGCAGCaGCaGCAACAGCAG	+	3			48
235			NO	Macrod2			89511	51	0.000569762	98546	15	0.000152213	78421	8	0.000102013	0.000274663	chr2	142334882	AGCAGCAGCaGgaGCAgCAGTGC	-	5			49
234			YES	Flt3l			112387	28	0.000249139	154871	56	0.000361591	138451	15	0.000108342	0.000239691	chr7	45135751	AGCAGCAaCaGCaGCAACAGGGA	+	4			50
170			YES	-			98547	18	0.000182654	85741	24	0.000279913	15479	2	0.000129207	0.000197258	chr6	31076137	AGCAGCAGCaGCaGCAACAGCAG	+	3			51
112			NO	Lmo2			85749	14	0.000163267	66582	13	0.000195248	98401	21	0.000213412	0.000190643	chr2	103969924	AGCAGCAGCaaCGGCgACAGCGG	-	3			52
4	4		YES	Mlc1	0.766521												chr15	88958219	AGCAGCAGCAGCAGCAACAGGAG		3			53
5	5		YES	-	0.860864												chr5	146644415	AGCAGCAGCaGCaGCAACAGCAG	-	3			54
14	14		YES	Gm34664	0.361004												chr7	68841614	AGCAGCAGCAGCAGCAACAGTAG		3			55
45		5	YES	-		52.3333											chr11	3602875	AGCAGCAGCaGCaGCAACAGAGG	-	2			56
55		24	YES	Smarca2		5.33333											chr19	26631002	AGCAGCAGCaGCaGCAACAGCAG	+	3			57

## Sheet: AMP statistical analysis
								Control R1			Control R2			Control R3			sgPcsk9+Cas9-mSA R1			sgPcsk9+Cas9-mSA R2			sgPcsk9+Cas9-mSA R3
Experiment	Site	Target	Sequence	strand	chr	position	Mismatch	Total_Reads	Indels	X.	Total_Reads.1	Indels.1	X..1	Total_Reads.2	Indels.2	X..2	Total_Reads.3	Indels.3	X..3	Total_Reads.4	Indels.4	X..4	Total_Reads.5	Indels.5	X..5	average	pvalue	BH.adjusted.pvalue
pcsk9	PCSK9	PCSK9-ON	AGCAGCAGCGGCGGCAACAGCGG	+	chr4	106463845	0	69844	283	0.0041	106272	168	0.0016	93539	307	0.0033	109536	21232	0.193836	68517	13827	0.201804	98961	22073	0.223047	0.2062	1.75078e-06	9.27914e-05
pcsk9	Ramp2	1	AGCAGCAGCaGCaGCAACAGCGG	-	chr11	101246537	2	26732	68	0.0025	36045	62	0.0017	45533	102	0.0022	42139	12991	0.308289	32987	11133	0.337497	56981	18275	0.320721	0.3222	0.000103956	0.000555813
pcsk9	Rgmb	8	AGCAGCAGCaGCaGCAACAGCGG	+	chr17	15826034	2	57988	250	0.0043	130832	179	0.0014	42137	176	0.0042	98521	15685	0.159205	73140	10232	0.139896	75526	11344	0.1502	0.1498	1.29167e-05	0.000188062
pcsk9	near St8sia2 (NC)	3	AGCAGCAGCaGCaGCAACAGGGG	+	chr7	73927431	2	37285	115	0.0025	30914	167	0.0054	45639	179	0.0039	65198	6561	0.100632	65217	9214	0.141282	84421	10201	0.120835	0.1209	0.00197293	0.0041826
pcsk9	near Krtap4-7 (NC)	47	AGCAGCAGgGGCGGCAACAGGGG	+	chr11	99649766	1	64330	118	0.0018	45736	71	0.0016	31247	97	0.0031	65241	7113	0.109027	39279	4578	0.116551	45154	6005	0.132989	0.1195	0.000290736	0.00128408
pcsk9	Marcks	7	AGCAGCAGCaGCaGCAACAGCGG	+	chr10	37138613	2	67628	99	0.0015	100562	158	0.0016	24719	106	0.0043	55231	5716	0.103493	80008	8921	0.111501	50503	6661	0.131893	0.1156	0.00010487	0.000555813
pcsk9	Krtap4-7	21	AGCAGCAGgGGCGGCAACAGGGG	+	chr11	99643638	1	85208	108	0.0013	40554	92	0.0023	64686	45	0.0007	82192	6233	0.0758346	53881	5029	0.0933353	26822	2941	0.109649	0.0929	0.000444408	0.00181182
pcsk9	near Tug1 site 1 (NC)	6	AGCAGCAGCaGCaGCAACAGGGG	-	chr11	3602311	2	77369	73	0.0013	98638	104	0.0011	109257	86	0.0008	65984	4480	0.0678952	90204	6450	0.0715046	66849	5121	0.0766055	0.072	4.69582e-05	0.000414798
pcsk9	Neo1	2	AGCAGCAGCGGCaGCAACAGCAG	+	chr9	59036030	2	25428	45	0.0012	67604	63	0.0009	26281	67	0.0025	39851	2862	0.0718175	56287	3895	0.0691989	63298	4312	0.0681222	0.0697	9.65848e-05	0.000555813
pcsk9	Dmkn	46	AGtAGCAGCGGCaGCAACAGTGG	+	chr7	30765380	2	46828	50	0.0011	35016	126	0.0036	62644	54	0.0009	46244	3212	0.0694577	114871	6658	0.0579607	65414	2854	0.0436298	0.057	0.00144495	0.00386346
pcsk9		44	AGCAGCAGCaGCaGCAACAGAGG	+	chr16	6524831	2	43779	47	0.0011	58763	33	0.0006	49289	41	0.0008	43492	2718	0.0624943	47031	1974	0.0419723	47177	2221	0.047078	0.0505	0.00406713	0.00819827
pcsk9	D6Ertd527e	10	AGCAGCAGCcGCGGCAACAGTGG	+	chr6	87111978	1	52824	46	0.0009	58107	64	0.0011	61974	31	0.0005	54784	2657	0.0484996	69731	3473	0.0498057	35615	1831	0.0514109	0.0499	1.41934e-05	0.000188062
pcsk9	near Eea1 (NC)	12	AGCAGCAGCaaCaGCAACAGCGG	-	chr10	95909359	3	24417	28	0.0011	49136	33	0.0007	47071	26	0.0006	32854	1649	0.0501918	47871	1881	0.0392931	31626	1559	0.0492949	0.0463	0.00060965	0.00201947
pcsk9	Sp3	49	AGCAGCAGCaGCaGCAACAGCAG	-	chr2	72979521	3	47803	30	0.0006	34808	44	0.0013	64970	42	0.0006	68247	1911	0.0280012	64311	2739	0.0425899	85274	2324	0.0272533	0.0326	0.00669646	0.0112229
pcsk9	Krtap4-2	19	AGCAGCAGgGGCGGCAACAGGGG	+	chr11	99634630	1	89411	32	0.0004	44726	47	0.0011	92482	32	0.0003	66584	1971	0.0296017	80054	2538	0.0317036	54149	1928	0.0356055	0.0323	2.05654e-05	0.000217993
pcsk9	Kmt2d	18	AGCAGCAGCaGCaGCAACAGCAG	-	chr15	98845828	3	23574	11	0.0005	22252	29	0.0013	8945	30	0.0034	22654	732	0.0323122	19978	631	0.0315847	20195	531	0.0262936	0.0301	0.00133682	0.00386346
pcsk9	Glg1	48	AGCAGCAGCaGCaGCAACAGCAG	-	chr8	111258952	3	54629	17	0.0003	28211	20	0.0007	31943	22	0.0007	52471	985	0.0187723	29046	1124	0.0386972	65247	1274	0.0195258	0.0257	0.0182416	0.0247898
pcsk9	Runx2	29	AGCAGCAGCaGCaGCAACAGCAG	-	chr17	44735492	3	69729	22	0.0003	88509	42	0.0005	64881	34	0.0005	58237	1311	0.0225115	87085	2621	0.030097	91220	1981	0.0217167	0.0248	0.00196575	0.0041826
pcsk9	Ttll11	52	AGCAGCAGCaGCaGCAACAGCAG	+	chr2	35977742	3	21171	32	0.0015	81059	151	0.0019	38868	118	0.003	36547	341	0.00933045	85451	1781	0.0208424	78541	1164	0.0148203	0.015	0.0236759	0.0306054
pcsk9		69	AGCAGCAGCaGCGGCAgCAGCGG	+	chr4	156197367	2	27282	31	0.0011	39836	94	0.0024	85271	94	0.0011	32184	352	0.0109371	55697	954	0.0171284	65236	998	0.0152983	0.0145	0.00177606	0.0041826
pcsk9	Pex14	56	AGCAGCAGCaGCaGCAACAGCAG	+	chr4	149048517	3	62939	103	0.0016	75427	161	0.0021	55420	68	0.0012	86524	1091	0.0126092	96314	1808	0.0187719	65954	721	0.0109319	0.0141	0.0104847	0.0154359
pcsk9	Mir5098	50	AGCAGCAGCaGCaGCAACAGCAG	+	chr8	107368927	3	66179	67	0.001	27069	70	0.0026	39640	55	0.0014	65284	895	0.0137093	55874	854	0.0152844	112541	1325	0.0117735	0.0136	0.00775567	0.0120897
pcsk9		75	tGCAGCAGCtGgGGCggCAGCAG	+	chr11	99650030	6	61604	78	0.0013	34438	79	0.0023	149434	113	0.0008	85214	776	0.00910648	52874	741	0.0140144	32802	577	0.0175904	0.0136	0.000509944	0.0019305
pcsk9		67	AGCAGCAGCaGCaGCAACAGCAG	-	chr15	82856695	3	17797	36	0.002	23828	104	0.0044	61343	60	0.001	25417	395	0.0155408	85674	1154	0.0134697	63478	698	0.0109959	0.0133	0.00698783	0.0112229
pcsk9		66	AGCAGCAGCaGCaGCAACAGCAG	-	chr5	110676647	3	34712	24	0.0007	65916	195	0.003	36351	31	0.0009	65412	258	0.00394423	95841	2108	0.0219948	26595	322	0.0121075	0.0127	0.089344	0.107619
pcsk9		9	AGCAGCAGCGGCaGCAACAGCAG	-	chr2	17654745	2	82635	24	0.0003	40567	20	0.0005	50643	18	0.0004	112054	1457	0.0130027	81795	1055	0.0128981	92449	1091	0.0118011	0.0126	3.74606e-06	9.92707e-05
pcsk9		87	AaCAGCAGCcGCaGCAACAGCAG	-	chr15	82856218	4	21492	55	0.0026	74973	68	0.0009	42265	108	0.0026	52984	612	0.0115507	85217	658	0.00772146	62844	1112	0.0176946	0.0123	0.0187303	0.0248177
pcsk9		96	AGCAGCAGCaGCaGCAACAGCAG	-	chr5	25315766	3	23007	46	0.002	63025	76	0.0012	115188	16	0.0001	44832	521	0.0116212	89641	762	0.00850057	11241	184	0.0163687	0.0122	0.00511128	0.00934131
pcsk9		79	AGCAGCAGCaGCaGCAACAGCAG	+	chr6	35863946	3	36398	39	0.0011	44190	102	0.0023	116544	38	0.0003	52487	411	0.00783051	98541	1124	0.0114064	25487	425	0.0166752	0.012	0.00845754	0.0128071
pcsk9		65	AGCAGCAGCaGCaaCAACAaCAG	-	chr3	53999352	5	47226	56	0.0012	14144	77	0.0054	69574	35	0.0005	35287	632	0.0179103	65419	752	0.0114951	65241	365	0.00559464	0.0117	0.0494687	0.0609731
pcsk9	Arhgef6	51	AGCAGCAGCaGCaGCAACAGCAG	+	chrX	57326728	3	43821	60	0.0014	25522	101	0.004	56258	65	0.0012	57194	625	0.0109277	98541	1124	0.0114064	58796	711	0.0120927	0.0115	0.0163811	0.0228473
pcsk9		63	AGCAGCAGCaGCaGCAACAGCAG	-	chr14	75454981	3	40154	39	0.001	27359	62	0.0023	73296	125	0.0017	52482	445	0.0084791	52987	595	0.0112292	85748	1221	0.0142394	0.0113	0.00471292	0.00892088
pcsk9	Aff1	54	AGCAGCAGCaGCaGCAACAGCAG	-	chr5	103773142	3	35426	76	0.0021	66475	25	0.0004	52349	58	0.0011	65423	799	0.0122128	25487	291	0.0114176	75484	622	0.00824016	0.0106	0.0019315	0.0041826
pcsk9	near Stc1 (NC)	53	AGCAGCAGCaGCaGCAACAGCAG	+	chr14	69029151	3	128268	112	0.0009	40313	36	0.0009	105214	83	0.0008	97710	1214	0.0124245	52247	421	0.00805788	85414	895	0.0104784	0.0103	0.0068313	0.0112229
pcsk9	Krtap4-1	57	AGCAaCAGgGGCGGCAACAGGGG	+	chr11	99627785	2	61447	20	0.0003	61383	50	0.0008	61424	53	0.0009	52547	225	0.00428188	59503	491	0.00825168	44125	521	0.0118074	0.0081	0.0270878	0.0341822
pcsk9		59	AGCAGCAGCaGCaGCAACAGCAG	+	chr14	66133222	3	25696	20	0.0008	24027	44	0.0018	57672	51	0.0009	36254	221	0.00609588	52874	482	0.00911601	66962	567	0.00846749	0.0079	0.0015308	0.00386346
pcsk9	Nectin2	13	AGCAGtAGCaGCGGCAACAaCGG	+	chr7	19749231	3	78778	16	0.0002	62370	73	0.0012	66362	49	0.0007	66954	308	0.00460017	64690	291	0.00449838	42309	220	0.00519984	0.0048	0.0107791	0.0154403
pcsk9		22	AGCAGCAGCaGCaGCAACAGGAG	-	chr10	100305784	3	52152	18	0.0003	52588	42	0.0008	31008	18	0.0006	66418	325	0.00489325	71408	350	0.00490141	60883	268	0.00440189	0.0047	0.00152683	0.00386346
pcsk9		23	AGCAGCAGCaGCaGCAACAGGAG	+	chr1	182610239	3	67170	27	0.0004	51525	30	0.0006	43747	17	0.0004	78148	234	0.00299432	87190	305	0.00349811	62473	206	0.00329742	0.0033	9.25834e-05	0.000555813
pcsk9		15	AGCAGCAGAGGCAGCAACAGAGG	-	chr2	159447913	2	49247	12	0.0002	82668	41	0.0005	98805	41	0.0004	55224	182	0.00329567	42534	136	0.00319744	47515	133	0.00279912	0.0031	0.000780266	0.00243259
pcsk9		16	AGCAGCAGCaGCaGCAACAaTGG	-	chr8	112020929	3	25871	15	0.0006	57345	50	0.0009	39490	34	0.0009	85421	239	0.00279791	69936	217	0.00310284	96954	320	0.00330053	0.0031	0.000577944	0.00201947
pcsk9		11	gGCAGCAGCGGCGGCAACAGCAG	+	chr11	102230041	2	40018	15	0.0004	60330	40	0.0007	83404	19	0.0002	65914	178	0.00270049	63239	164	0.00259334	45450	100	0.00220022	0.0025	0.00562251	0.00993311
pcsk9		20	AGCAGCAGCAGCAGCAACAGCAG	-	chr3	38697287	3	45249	16	0.0004	73356	24	0.0003	105985	15	0.0001	89514	233	0.00260294	103558	259	0.00250101	66838	154	0.00230408	0.0025	0.00417648	0.00819827
pcsk9		104	AGCAGCAGCaGCaGCAACAaAGG	+	chr19	53134538	3	34024	20	0.0006	75276	84	0.0011	77887	37	0.0005	44621	51	0.00114296	65412	224	0.00342445	65871	85	0.0012904	0.002	0.161564	0.190286
pcsk9		17	AGCAGCAGCGGCGGCAgCAGCGG	-	chr6	51422325	1	83784	24	0.0003	126253	39	0.0003	50138	12	0.0002	95521	143	0.00149705	79563	143	0.00179732	58100	93	0.00160069	0.0016	0.000209362	0.00100874
pcsk9		143	AGCAGCAGCaGCGGCAgCAGCAG	-	chr17	88065961	3	94100	23	0.0002	85461	59	0.0007	193289	62	0.0003	88579	58	0.000654783	98357	29	0.000294844	148574	151	0.00101633	0.0007	0.344962	0.373122
pcsk9		108	AGCAGtAGCaGCaGCAACAGCAG	-	chr18	64385767	4	81621	17	0.0002	32570	13	0.0004	29526	21	0.0007	63285	25	0.000395038	63984	32	0.000500125	28845	11	0.000381349	0.0004	0.885647	0.885647
pcsk9		120	AGCAGCAGaGGactCAgCAGAGG	-	chr7	78173736	5	83220	26	0.0003	38857	39	0.001	63662	20	0.0003	98957	65	0.000656851	85479	15	0.000175482	63987	22	0.00034382	0.0004	0.767993	0.79811
pcsk9		177	AGCAGCAGCaGCaGCAACAGCAG	+	chr4	34838168	3	84250	11	0.0001	74234	23	0.0003	81351	27	0.0003	123564	29	0.000234696	112384	54	0.000480495	184574	64	0.000346744	0.0004	0.168385	0.194009
pcsk9		235	AGCAGCAGCaGgaGCAgCAGTGC	-	chr2	142334882	5	36082	20	0.0006	120821	36	0.0003	125244	24	0.0002	89511	51	0.000569762	98546	15	0.000152213	78421	8	0.000102013	0.0003	0.67088	0.711133
pcsk9		112	AGCAGCAGCaaCGGCgACAGCGG	-	chr2	103969924	3	59007	25	0.0004	114846	15	0.0001	130217	9	0.0001	112387	28	0.000249139	154871	56	0.000361591	138451	15	0.000108342	0.0002	0.830934	0.846914
pcsk9		170	AGCAGCAGCaGCaGCAACAGCAG	+	chr6	31076137	3	90282	32	0.0004	40882	51	0.0012	60354	14	0.0002	98547	18	0.000182654	85741	24	0.000279913	15479	2	0.000129207	0.0002	0.270779	0.305346
pcsk9		234	AGCAGCAaCaGCaGCAACAGGGA	+	chr7	45135751	4	143286	21	0.0001	95835	22	0.0002	105175	14	0.0001	85749	14	0.000163267	66582	13	0.000195248	98401	21	0.000213412	0.0002	0.279708	0.308844
p-values were calculated by two-tailed Student’s t-test. To adjust for multiple comparisons p-values were adjusted using the Benjamini-Hochberg (BH) method
