# Supplementary material for: Genome-wide detection of CRISPR editing in vivo using GUIDE-tag
Source: Nat Commun. 2022 Jan 21;13:437. doi: 10.1038/s41467-022-28135-9 (PMC8782884; doi:10.1038/s41467-022-28135-9)
Supplement: Supplementary file 9 — Supplementary Data 6 [file 41467_2022_28135_MOESM9_ESM.xlsx]

## Sheet: RAW file
GUIDE-tag (iGUIDE vs GUIDE) in liver
Raw (all OTs identified with )							Cas9-mSA-sgPCSK9+Bio-iGUIDE			Cas9-sgPCSK9+iGUIDE			Cas9-mSA-sgPCSK9+Bio-GUIDE			Cas9-mSA-sgPCSK9+GUIDE			Control
							G214	G215	G216	G218	G223	G224	G219	G221	G225	G226	G227	G228	G229
Target	SYMBOL	chr	position	sgRNA	Location	Mismatch	UMI	UMI	UMI	UMI	UMI	UMI	UMI	UMI	UMI	UMI	UMI	UMI	UMI	average 1	average 2	average 3	average 4	sum	sum	sum	sum	sum	sum
ON	Pcsk9	chr4	106463845	AGCAGCAGCGGCGGCAACAGCGG	+	0	568	652	682	483	431	553	860	1018	885	712	587	618	3	634	489	921	639	8049	1902	1467	2763	1917	3369
7	5930403N24Rik	chr10	37138613	AGCAGCAGCaGCaGCAACAGCGG	+	2	368	159	464	319	294	215	447	863	750	286	235	456	1	330.333	276	686.667	325.667	4856	991	828	2060	977	1819
8	Rgmb	chr17	15826034	AGCAGCAGCaGCaGCAACAGCGG	+	2	239	240	301	377	325	230	541	679	600	345	284	365	7	260	310.667	606.667	331.333	4526	780	932	1820	994	1712
2	Neo1	chr9	59036030	AGCAGCAGCGGCaGCAACAGCAG	+	2	262	154	330	122	221	269	318	497	336	202	167	204	0	248.667	204	383.667	191	3082	746	612	1151	573	1358
1	Ramp2	chr11	101246537	AGCAGCAGCaGCaGCAACAGCGG	-	2	219	160	276	265	183	223	374	518	331	239	197	201	0	218.333	223.667	407.667	212.333	3186	655	671	1223	637	1326
6	-	chr11	3602311	AGCAGCAGCaGCaGCAACAGGGG	-	2	231	254	291	162	110	134	477	608	389	303	251	237	0	258.667	135.333	491.333	263.667	3447	776	406	1474	791	1182
3	-	chr7	73927431	AGCAGCAGCaGCaGCAACAGGGG	+	2	131	209	165	1	107	130	296	88	104	189	156	63	1	168.333	79.3333	162.667	136	1639	505	238	488	408	743
21	Krtap4-7	chr11	99643638	AGCAGCAGgGGCGGCAACAGGGG	+	1	97	68	122	1	41	50	88	74	74	57	46	45	3	95.6667	30.6667	78.6667	49.3333	763	287	92	236	148	379
12	-	chr10	95909359	AGCAGCAGCaaCaGCAACAGCGG	-	3	75	46	95	88	14	17	213	339	103	70	112	63	6	72	39.6667	218.333	81.6667	1235	216	119	655	245	335
19	Krtap4-2	chr11	99634630	AGCAGCAGgGGCGGCAACAGGGG	+	1	63	26	79	75	33	40	120	226	190	77	63	116	6	56	49.3333	178.667	85.3333	1108	168	148	536	256	316
10	D6Ertd527e	chr6	87111978	AGCAGCAGCcGCGGCAACAGTGG	+	1	21	86	26	104	28	34	320	463	199	81	168	121	0	44.3333	55.3333	327.333	123.333	1651	133	166	982	370	299
11	Hdac5	chr11	102230041	gGCAGCAGCGGCGGCAACAGCAG	+	2	45	51	57	66	29	35	61	113	64	38	32	39	0	51	43.3333	79.3333	36.3333	630	153	130	238	109	283
18	Kmt2d	chr15	98845828	AGCAGCAGCaGCaGCAACAGCAG	-	3	57	22	72	43	24	29	168	215	90	107	88	55	0	50.3333	32	157.667	83.3333	970	151	96	473	250	247
9	Nebl	chr2	17654745	AGCAGCAGCGGCaGCAACAGCAG	-	2	16	109	20	31	27	33	213	148	64	58	112	39	0	48.3333	30.3333	141.667	69.6667	870	145	91	425	209	236
17	-	chr6	51422325	AGCAGCAGCGGCGGCAgCAGCGG	-	1	21	28	26	19	51	62	10	36	22	7	5	13	0	25	44	22.6667	8.33333	300	75	132	68	25	207
81	-	chr11	3602643	AGCAGCAGCaGCaGCAACAGGGG	-	2	74	67	39	2	8	10	236	402	115	75	124	47	0	60	6.66667	251	82	1199	180	20	753	246	200
25	Pou3f2	chr4	22487689	AGCAGCAGCaGCaGCAACAGCAG	-	3	21	19	26	24	48	59	17	64	32	10	9	19	0	22	43.6667	37.6667	12.6667	348	66	131	113	38	197
48	Glg1	chr8	111258952	AGCAGCAGCaGCaGCAACAGCAG	-	3	41	40	52	2	17	21	162	81	33	78	85	20	0	44.3333	13.3333	92	61	632	133	40	276	183	173
13	Nectin2	chr7	19749231	AGCAGtAGCaGCGGCAACAaCGG	+	3	24	18	30	27	28	34	115	97	32	73	60	19	0	24	29.6667	81.3333	50.6667	557	72	89	244	152	161
49	Sp3	chr2	72979521	AGCAGCAGCaGCaGCAACAGCAG	-	3	38	13	48	1	21	26	9	9	6	6	5	4	0	33	16	8	5	186	99	48	24	15	147
31	Gm7358	chr17	14057084	AGCAGCAGCaGCaGCAACAGCAG	-	3	16	28	20	11	27	33	12	20	16	7	6	10	0	21.3333	23.6667	16	7.66667	206	64	71	48	23	135
44	Rbfox1	chr16	6524831	AGCAGCAGCaGCaGCAACAGAGG	+	2	28	27	35	11	14	17	171	26	44	51	90	27	0	30	14	80.3333	56	541	90	42	241	168	132
36	Mcc	chr18	44552679	AGCAGCAGCaGCaGCAACAGCAG	+	3	17	36	21	23	15	18	22	49	22	13	12	13	4	24.6667	18.6667	31	12.6667	261	74	56	93	38	130
34	Cadm3	chr1	173355199	AGCAGCAGCaGCaGCAACAGCAG	-	3	28	15	35	10	16	20	12	26	17	7	6	10	0	26	15.3333	18.3333	7.66667	202	78	46	55	23	124
29	Runx2os1	chr17	44735492	AGCAGCAGCaGCaGCAACAGCAG	-	3	19	8	24	12	26	32	22	30	25	13	12	15	0	17	23.3333	25.6667	13.3333	238	51	70	77	40	121
65	-	chr3	53999352	AGCAGCAGCaGCaaCAACAaCAG	-	5	28	12	15	38	12	15	59	25	39	38	31	24	5	18.3333	21.6667	41	31	336	55	65	123	93	120
42	Rbfox1	chr16	6524781	AACAGCAGCAGCAGCAACAGCAG	+	4	28	27	15	15	14	17	17	35	10	10	9	6	0	23.3333	15.3333	20.6667	8.33333	203	70	46	62	25	116
54	Aff1	chr5	103773142	AGCAGCAGCaGCaGCAACAGCAG	-	3	44	19	15	1	11	13	168	1	139	29	88	85	0	26	8.33333	102.667	67.3333	613	78	25	308	202	103
46	Dmkn	chr7	30765380	AGtAGCAGCGGCaGCAACAGTGG	+	2	15	22	19	2	17	21	91	41	44	58	48	27	0	18.6667	13.3333	58.6667	44.3333	405	56	40	176	133	96
75	Gm11555	chr11	99650030	tGCAGCAGCtGgGGCggCAGCAG	+	6	25	21	12	1	16	20	3	41	80	1	2	49	1	19.3333	12.3333	41.3333	17.3333	271	58	37	124	52	95
170	-	chr6	31076137	AGCAGCAGCaGCaGCAACAGCAG	+	3	77	6	8	4	0	0	28	75	12	17	15	7	0	30.3333	1.33333	38.3333	13	249	91	4	115	39	95
22	Gm9476	chr10	100305784	AGCAGCAGCaGCaGCAACAGGAG	-	3	1	21	1	17	21	26	36	52	29	22	19	18	0	7.66667	21.3333	39	19.6667	263	23	64	117	59	87
47	Gm11555	chr11	99649766	AGCAGCAGgGGCGGCAACAGGGG	+	1	16	21	20	1	12	15	3	41	99	1	2	60	1	19	9.33333	47.6667	21	291	57	28	143	63	85
80	Foxo1	chr3	52304242	AGCAGCAGCaGCaGCAACAGTAG	-	3	3	71	4	1	2	2	1	19	1	1	1	1	0	26	1.66667	7	1	107	78	5	21	3	83
37	Gm47448	chr13	45250143	AGCAGCAGCaGCaGCAACAGCAG	+	3	2	28	3	15	14	17	15	16	10	9	8	6	0	11	15.3333	13.6667	7.66667	143	33	46	41	23	79
32	Brwd1	chr16	96068863	AGCAGCAGCaGCaGCAACAGCAG	-	3	17	14	21	15	5	6	16	23	19	10	8	12	0	17.3333	8.66667	19.3333	10	166	52	26	58	30	78
78	Kmt2d	chr15	98846446	AGCAGCAGCaGCaGCAgCAGCAG	-	4	24	0	30	16	3	4	0	0	22	0	0	13	0	18	7.66667	7.33333	4.33333	112	54	23	22	13	77
38	-	chr12	35308951	AGCAGCAGCaGCaGCAACAGCAG	+	3	3	17	0	9	21	26	32	52	29	20	17	18	0	6.66667	18.6667	37.6667	18.3333	244	20	56	113	55	76
45	-	chr11	3602875	AGCAGCAGCaGCaGCAACAGAGG	-	2	9	14	11	4	13	16	262	296	104	96	138	63	0	11.3333	11	220.667	99	1026	34	33	662	297	67
53	Stc1	chr14	69029151	AGCAGCAGCaGCaGCAACAGCAG	+	3	12	8	15	1	13	16	6	84	49	4	3	30	0	11.6667	10	46.3333	12.3333	241	35	30	139	37	65
60	-	chr12	35309128	AGCAGCAGCaGCaGCAACAGCAG	+	3	3	17	4	9	13	16	83	38	48	32	44	29	0	8	12.6667	56.3333	35	336	24	38	169	105	62
97	Primpol	chr8	46617408	AGCAGCAGCaGCaGCAACAGCAG	-	3	31	14	11	1	2	2	90	64	1	57	47	1	0	18.6667	1.66667	51.6667	35	321	56	5	155	105	61
33	Fam183b	chr11	58789799	AGCAGCAGCaGCaGCAACAGCAG	-	3	6	18	8	9	9	11	1	30	12	1	1	7	0	10.6667	9.66667	14.3333	3	113	32	29	43	9	61
24	Fam189a2	chr19	24013240	AGCAGCAGCAACGGCAACAGCAG	+	3	4	4	5	8	18	22	6	12	6	4	3	4	0	4.33333	16	8	3.66667	96	13	48	24	11	61
96	Kmt2c	chr5	25315766	AGCAGCAGCaGCaGCAACAGCAG	-	3	2	28	1	20	4	5	119	0	44	75	63	27	0	10.3333	9.66667	54.3333	55	388	31	29	163	165	60
51	Arhgef6	chrX	57326728	AGCAGCAGCaGCaGCAACAGCAG	+	3	9	27	11	1	5	6	164	41	1	104	86	1	0	15.6667	4	68.6667	63.6667	456	47	12	206	191	59
16	Terf2ip	chr8	112020929	AGCAGCAGCaGCaGCAACAaTGG	-	3	0	24	2	18	4	5	32	44	29	20	17	18	0	8.66667	9	35	18.3333	213	26	27	105	55	53
67	Tcf20	chr15	82856695	AGCAGCAGCaGCaGCAACAGCAG	-	3	3	2	4	1	18	22	67	4	29	42	35	18	0	3	13.6667	33.3333	31.6667	245	9	41	100	95	50
79	-	chr6	35863946	AGCAGCAGCaGCaGCAACAGCAG	+	3	4	24	0	6	7	9	0	49	113	0	0	19	0	9.33333	7.33333	54	6.33333	231	28	22	162	19	50
52	Ttll11	chr2	35977742	AGCAGCAGCaGCaGCAACAGCAG	+	3	5	2	6	21	7	9	4	6	19	3	2	12	0	4.33333	12.3333	9.66667	5.66667	96	13	37	29	17	50
50	Nfat5	chr8	107368927	AGCAGCAGCaGCaGCAACAGCAG	+	3	3	28	4	1	6	7	48	12	29	30	25	18	0	11.6667	4.66667	29.6667	24.3333	211	35	14	89	73	49
23	Capn8	chr1	182610239	AGCAGCAGCaGCaGCAACAGGAG	+	3	3	2	4	6	14	17	19	32	17	12	10	10	0	3	12.3333	22.6667	10.6667	146	9	37	68	32	46
189	-	chr2	99657296	AGCAGCAGCaGCaGCAgCAGCAG	-	4	0	0	0	43	0	0	0	1	1	0	0	1	0	0	14.3333	0.666667	0.333333	46	0	43	2	1	43
28	Hpse2	chr19	43387838	AGCAGCAGCaGCaGCAACAGCAG	-	3	0	0	0	18	11	13	25	22	20	16	13	12	0	0	14	22.3333	13.6667	150	0	42	67	41	42
171	1700123O12Rik	chr4	10700333	AGCAGCAGCaGtGGCAACAGCGG	-	2	3	34	4	0	0	0	1	10	3	1	1	2	0	13.6667	0	4.66667	1.33333	59	41	0	14	4	41
4	Mlc1	chr15	88958219-88958242	AGCAGCAGCAGCAGCAACAGGAG		3	8	12	10	0	5	6	0	0	0	0	0	0	0	10	3.66667	0	0	41	30	11	0	0	41
15	-	chr2	159447913	AGCAGCAGAGGCAGCAACAGAGG	-	2	0	21	3	12	2	2	28	39	28	17	15	17	0	8	5.33333	31.6667	16.3333	184	24	16	95	49	40
98	Itch	chr2	155193534	AGCAGCAGCaGCaGCAACAGAAG	+	3	5	13	6	0	6	7	64	1	1	41	34	1	0	8	4.33333	22	25.3333	179	24	13	66	76	37
226	Galnt2l	chr8	120704243	AGCAGCAGCaGCaGCAACAGCAG	-	3	1	0	1	23	5	6	0	1	0	0	0	0	0	0.666667	11.3333	0.333333	0	37	2	34	1	0	36
41	Gm41654	chr17	91862662	AGCAGCAGCaGCaGCAACAGCAG	+	4	0	2	0	9	11	13	1	17	12	1	1	7	5	0.666667	11	10	3	74	2	33	30	9	35
40	Foxp1	chr6	99075957	AGCAGCAGCAGCAGCAACAGCAG	-	3	0	2	0	20	5	6	3	35	19	1	2	12	0	0.666667	10.3333	19	5	105	2	31	57	15	33
39	Vezf1	chr11	88078438	AGCAGCAGCaGCaGCAACAGCAG	+	3	2	0	3	8	9	11	7	12	10	4	4	6	0	1.66667	9.33333	9.66667	4.66667	76	5	28	29	14	33
164	Gm16080	chr4	131693867	AGCAGCAGCaGCaGCAACAGCAG	-	3	27	0	3	0	1	1	0	0	3	0	0	1	0	10	0.666667	1	0.333333	36	30	2	3	1	32
56	Pex14	chr4	149048517	AGCAGCAGCaGCaGCAACAGCAG	+	3	4	11	5	1	4	5	1	1	22	1	1	13	0	6.66667	3.33333	8	5	69	20	10	24	15	30
104	Gm30381	chr19	53134538	AGCAGCAGCaGCaGCAACAaAGG	+	3	2	10	3	1	6	7	48	255	9	30	25	5	0	5	4.66667	104	20	401	15	14	312	60	29
199	Rusc2	chr4	43425778	cGCAGCAGCaGCaGCAgCAGTGG	+	4	0	8	0	21	0	0	0	0	1	0	0	1	0	2.66667	7	0.333333	0.333333	31	8	21	1	1	29
26	-	chr3	129778738	AGCAGCAGCaGCaGCAACAGCAG	-	3	0	7	0	17	2	2	15	23	20	9	8	12	0	2.33333	7	19.3333	9.66667	115	7	21	58	29	28
116	-	chr15	38526081	AGCAGCAGCaGCaGCAACAGCAG	+	3	24	0	0	0	2	2	0	55	0	0	0	0	0	8	1.33333	18.3333	0	83	24	4	55	0	28
55	Smarca2	chr19	26631002	AGCAGCAGCaGCaGCAACAGCAG	+	3	4	5	5	1	6	7	1	30	1	1	1	1	0	4.66667	4.66667	10.6667	1	63	14	14	32	3	28
59	Chrna2	chr14	66133222	AGCAGCAGCaGCaGCAACAGCAG	+	3	6	2	8	2	4	5	167	3	6	68	88	4	0	5.33333	3.66667	58.6667	53.3333	363	16	11	176	160	27
30	Gm7356	chr17	13998924	AGCAGCAGCaGCaGCAACAGCAG	-	3	1	9	1	12	2	2	17	23	16	10	9	10	0	3.66667	5.33333	18.6667	9.66667	112	11	16	56	29	27
103	Nrg2	chr18	36197016	AGCAGCAGCaGCaGaAACAGCAG	-	4	2	14	3	0	3	4	6	1	29	4	3	18	0	6.33333	2.33333	12	8.33333	87	19	7	36	25	26
198	Pde1c	chr6	56374972	AGCAGCAGCaGCaaCAACAaCAG	+	5	0	0	0	26	0	0	0	0	1	0	0	0	0	0	8.66667	0.333333	0	27	0	26	1	0	26
220	-	chr17	41801907	AGCAGCAGCaGgaGCAgCAGCAG	-	5	0	0	0	26	0	0	0	1	0	0	0	0	0	0	8.66667	0.333333	0	27	0	26	1	0	26
192	Prrc2a	chr17	35158142	AGCAGCAGCaGCaGCAACAGCAG	-	3	2	18	3	1	0	0	64	0	1	30	34	1	0	7.66667	0.333333	21.6667	21.6667	154	23	1	65	65	24
137	Utrn	chr10	12576562	AGCAGCAGCaaCaGCAACAGCAG	+	4	8	0	10	1	2	2	23	0	28	15	12	7	0	6	1.66667	17	11.3333	108	18	5	51	34	23
139	Olfr283	chr15	98383266	AGCAGCAGCaGCaGCAACAGCAG	-	3	0	5	0	0	8	10	0	0	25	0	0	2	0	1.66667	6	8.33333	0.666667	50	5	18	25	2	23
118	Fer	chr17	64050134	AGCAGCAGCaGCaGCAACAGCAG	+	3	11	8	4	0	0	0	1	12	0	1	1	0	0	7.66667	0	4.33333	0.666667	38	23	0	13	2	23
228	A730035I17Rik	chr5	98185212	AGCAaCAGCaGCaGCAACAGGAG	+	4	17	2	2	1	0	0	20	0	0	10	11	0	0	7	0.333333	6.66667	7	63	21	1	20	21	22
202	Nlgn3	chrX	101296614	AGCAGCAGCaGCaGCAACAGCAG	+	3	5	0	6	0	5	6	4	17	0	3	2	0	1	3.66667	3.66667	7	1.66667	48	11	11	21	5	22
177	Zfp292	chr4	34838168	AGCAGCAGCaGCaGCAACAGCAG	+	3	1	6	1	13	0	0	45	39	9	29	24	5	0	2.66667	4.33333	31	19.3333	172	8	13	93	58	21
200	Zfp407	chr18	84248696	AGCAGCAGCaGCaGCAACAGCAG	-	3	1	19	1	0	0	0	30	54	0	20	16	0	0	7	0	28	12	141	21	0	84	36	21
27	Mink1	chr11	70605090	AGCAGCAGCTGCAGCAACAGCAG	-	3	2	0	3	9	3	4	7	12	10	4	4	6	0	1.66667	5.33333	9.66667	4.66667	64	5	16	29	14	21
129	Kat6a	chr8	22939650	AGCAGCAGCaGCaGCAACAGCAG	+	3	3	8	4	1	2	2	6	4	93	4	3	27	0	5	1.66667	34.3333	11.3333	157	15	5	103	34	20
123	Gm9476	chr10	100306096	AGCAGCAGCaGCaGCAACAGGAG	-	3	1	9	0	1	4	5	7	59	7	4	4	4	0	3.33333	3.33333	24.3333	4	105	10	10	73	12	20
5	-	chr5	146644415	AGCAGCAGCaGCaGCAACAGCAG	-	3	2	3	3	1	5	6	3	0	1	1	2	15	0	2.66667	4	1.33333	6	42	8	12	4	18	20
111	Gm10069	chr6	128454554	AGCAGCAGCaGCaGCAACAGCAG	+	3	13	0	0	0	3	4	6	0	1	4	3	1	0	4.33333	2.33333	2.33333	2.66667	35	13	7	7	8	20
174	Gm5698	chr1	30977313	AGCAGCAGCaGCaGCAACAGCAG	-	3	0	0	0	0	9	11	0	0	1	0	0	1	0	0	6.66667	0.333333	0.333333	22	0	20	1	1	20
90	Ramp2	chr11	101245657	AGgAGCAGCaGCaGCAgCAaCAG	+	6	1	8	1	0	4	5	4	49	10	3	2	6	0	3.33333	3	21	3.66667	93	10	9	63	11	19
35	Fhad1	chr4	141947989	AGCAGCAGCaGCaGCAACAGCAG	+	3	0	3	0	12	2	2	1	13	13	1	1	8	0	1	5.33333	9	3.33333	56	3	16	27	10	19
86	Mtfmt	chr9	65437994	AGCAGCAGCaGCaGCAACAGCAG	+	3	0	0	0	17	1	1	0	0	0	0	0	0	0	0	6.33333	0	0	19	0	19	0	0	19
63	Siah3	chr14	75454981	AGCAGCAGCaGCaGCAACAGCAG	-	3	2	0	3	4	4	5	33	3	29	22	17	18	0	1.66667	4.33333	21.6667	19	140	5	13	65	57	18
143	Fbxo11	chr17	88065961	AGCAGCAGCaGCGGCAgCAGCAG	-	3	5	0	1	12	0	0	3	7	22	1	2	2	0	2	4	10.6667	1.66667	55	6	12	32	5	18
178	-	chrX	139449268	AGCAGCAGCaGCaGCAACAGCAG	-	3	0	6	0	1	5	6	0	23	1	0	0	1	0	2	4	8	0.333333	43	6	12	24	1	18
69	Isg15	chr4	156197367	AGCAGCAGCaGCGGCAgCAGCGG	+	2	3	4	4	5	1	1	1	4	1	1	1	1	0	3.66667	2.33333	2	1	27	11	7	6	3	18
77	Add3	chr19	53196583	AGCAGCAGCaGCaGCAACAGCAG	-	3	1	0	1	0	7	9	1	0	0	1	1	0	0	0.666667	5.33333	0.333333	0.666667	21	2	16	1	2	18
166	Zfp521	chr18	13972384	gGCAGCAGCGGCGGCAgCAGCGG	+	2	1	0	1	0	7	9	0	1	1	0	0	1	0	0.666667	5.33333	0.666667	0.333333	21	2	16	2	1	18
223	Cpne2	chr8	94554400	AGCAGCAGCaGCaGCAgCAGGAG	-	4	0	0	0	18	0	0	0	1	0	0	0	0	0	0	6	0.333333	0	19	0	18	1	0	18
188	Paxip1	chr5	27765800	tcCAGCAaCaGCaGCAACAGCAG	-	6	2	12	3	0	0	0	19	1	1	12	10	1	0	5.66667	0	7	7.66667	61	17	0	21	23	17
187	Slc44a5	chr3	153979617	AGCAGCAGCaGCaGCAACAGCAG	+	3	2	0	3	0	5	6	42	1	1	16	22	1	0	1.66667	3.66667	14.6667	13	99	5	11	44	39	16
87	Tcf20	chr15	82856218	AaCAGCAGCcGCaGCAACAGCAG	-	4	3	6	0	0	3	4	20	0	13	13	11	8	0	3	2.33333	11	10.6667	81	9	7	33	32	16
70	Gskip	chr12	105700814	AcCAGCAGCGGCccCAttAGGAG	-	6	4	2	0	1	4	5	12	13	3	7	6	2	37	2	3.33333	9.33333	5	59	6	10	28	15	16
61	D6Ertd527e	chr6	87111273	AGCAGCAGCaGCaGCAACAGCAG	+	3	2	0	3	0	5	6	6	12	9	4	3	5	0	1.66667	3.66667	9	4	55	5	11	27	12	16
146	Sec31b	chr19	44528464	AGCAGCAGCaGCaGCAACAGCAG	+	3	0	0	0	0	7	9	0	0	15	0	0	5	0	0	5.33333	5	1.66667	36	0	16	15	5	16
127	Dohh	chr10	81388043	AGCAGCAGaGGaGGCAgCccCAG	-	6	7	4	4	1	0	0	1	0	0	1	1	0	0	5	0.333333	0.333333	0.666667	19	15	1	1	2	16
229	Ephb3	chr16	21205213	AGCAGCAGCGGCaGCAgCAGCGG	-	2	5	4	6	1	0	0	1	0	0	1	1	0	0	5	0.333333	0.333333	0.666667	19	15	1	1	2	16
120	Ntrk3	chr7	78173736	AGCAGCAGaGGactCAgCAGAGG	-	5	1	0	1	14	0	0	0	1	0	0	0	0	0	0.666667	4.66667	0.333333	0	17	2	14	1	0	16
124	Thap12	chr7	98703140	tGCAGCAGCGGCGGCggCgGCGG	+	4	8	5	1	1	0	0	3	1	1	1	2	1	0	4.66667	0.333333	1.66667	1.33333	24	14	1	5	4	15
62	-	chr11	90088651	AGCAGCAGCaGCaGCAACAGCAG	-	3	2	0	0	0	6	7	1	1	0	1	1	0	0	0.666667	4.33333	0.666667	0.666667	19	2	13	2	2	15
14	Gm34664	chr7	68841614	AGCAGCAGCAGCAGCAACAGTAG		3	1	0	1	0	6	7	1	0	0	1	1	0	0	0.666667	4.33333	0.333333	0.666667	18	2	13	1	2	15
122	Tchh	chr3	93447560	AaCAGCAGCGtCGtCtcCAGGAG	+	6	0	0	0	15	0	0	0	0	0	0	0	0	0	0	5	0	0	15	0	15	0	0	15
20	-	chr3	38697287	AGCAGCAGCAGCAGCAACAGCAG	-	3	0	0	0	12	1	1	20	32	28	13	11	17	0	0	4.66667	26.6667	13.6667	135	0	14	80	41	14
130	Gm26903	chr9	75911423	AGCAGCAGCaGCaGCAACAGCAG	+	3	2	4	3	1	2	2	1	1	71	1	1	13	0	3	1.66667	24.3333	5	102	9	5	73	15	14
88	Bgn	chrX	73480593	AGCAGCAGCaGCaGCAACAGCAG	-	3	0	0	0	1	6	7	30	0	0	20	16	0	0	0	4.66667	10	12	80	0	14	30	36	14
133	Sp7	chr15	102366911	AGCAGCAGCaGCaGCAACAGAAG	-	3	9	2	2	1	0	0	4	1	38	3	2	2	0	4.33333	0.333333	14.3333	2.33333	64	13	1	43	7	14
102	Cdkn3	chr14	46769461	AGCAGCAGCaGCaGCAACAGCAG	-	3	1	4	0	1	3	4	26	1	71	17	14	43	0	1.66667	2.66667	32.6667	24.6667	185	5	8	98	74	13
219	Mamld1	chrX	71118837	AGCAGCAGCaGCaGCAACAGCAG	+	3	0	2	0	0	5	6	10	1	0	7	5	0	0	0.666667	3.66667	3.66667	4	36	2	11	11	12	13
163	Gm11563	chr11	99658529	AGCAGCAGgGGCGGCAgCAGGGG	+	2	2	4	3	0	2	2	3	1	3	1	2	2	0	3	1.33333	2.33333	1.66667	25	9	4	7	5	13
43	Fry	chr5	150480619	AGCAACAGCAGCAGCAACAGCAG	-	4	1	0	0	9	1	1	4	13	9	3	2	5	0	0.333333	3.66667	8.66667	3.33333	48	1	11	26	10	12
236	A230077H06Rik	chr7	40829789	AGCAGCAGCaGCaGCAgCAtCTG	-	5	9	3	0	0	0	0	9	3	3	6	5	2	0	4	0	5	4.33333	40	12	0	15	13	12
113	-	chr7	145012907	AGaAGCAGaGGtGGCtACAGGGG	-	4	0	0	0	12	0	0	0	0	1	0	0	1	0	0	4	0.333333	0.333333	14	0	12	1	1	12
112	Lmo2	chr2	103969924	AGCAGCAGCaaCGGCgACAGCGG	-	3	7	0	2	1	1	1	0	0	1	0	0	1	0	3	1	0.333333	0.333333	14	9	3	1	1	12
232	Ctag2l1	chrX	74482292	AGCAGCcGCctCtGCcACAGCAG	-	6	0	0	0	12	0	0	0	0	0	0	0	0	0	0	4	0	0	12	0	12	0	0	12
85	Pias1	chr9	62882081	AGCAGtAGCGGCaGCAACAGCAG	-	3	0	0	0	0	5	6	48	0	1	30	25	1	0	0	3.66667	16.3333	18.6667	116	0	11	49	56	11
57	Krtap4-1	chr11	99627785	AGCAaCAGgGGCGGCAACAGGGG	+	2	1	2	0	1	3	4	1	0	39	1	1	24	0	1	2.66667	13.3333	8.66667	77	3	8	40	26	11
117	-	chr9	116262786	AGCAaCAGCaGCaGCAgCAGTAG	+	5	2	4	3	0	1	1	1	28	0	1	1	0	0	3	0.666667	9.66667	0.666667	42	9	2	29	2	11
209	Ncoa6	chr2	155421707	AGCAGCAGCaGCaGCAACAGCAG	-	3	2	6	3	0	0	0	13	1	0	7	7	0	0	3.66667	0	4.66667	4.66667	39	11	0	14	14	11
152	Gdf15	chr8	70631535	AGCAaCAGCaGCaGgAACAGCAG	+	5	5	2	2	0	1	1	4	6	9	3	2	2	0	3	0.666667	6.33333	2.33333	37	9	2	19	7	11
148	Gm47923	chr9	60922457	tGCAGCAGCaGCaGCAACAGCAG	-	4	0	0	0	0	5	6	0	0	13	0	0	1	0	0	3.66667	4.33333	0.333333	25	0	11	13	1	11
186	Gm26973	chr12	56556624	AGCAGCAGCaGCaGCAACAGCAG	+	3	2	6	3	0	0	0	0	10	1	0	0	0	0	3.66667	0	3.66667	0	22	11	0	11	0	11
168	Plekha6	chr1	133281840	tGCAGCAGCtGCGGgcAgAGAAG	+	6	5	0	6	0	0	0	0	0	1	0	0	1	0	3.66667	0	0.333333	0.333333	13	11	0	1	1	11
108	Onecut2	chr18	64385767	AGCAGtAGCaGCaGCAACAGCAG	-	4	1	8	0	1	0	0	96	1	1	61	50	1	0	3	0.333333	32.6667	37.3333	220	9	1	98	112	10
205	Pms1	chr1	53278415	AGCAGCAGCaGCaGCAACAGCAG	+	3	1	8	0	1	0	0	103	7	0	32	54	0	0	3	0.333333	36.6667	28.6667	206	9	1	110	86	10
66	Ep400	chr5	110676647	AGCAGCAGCaGCaGCAACAGCAG	-	3	2	0	0	4	2	2	1	3	4	1	1	2	0	0.666667	2.66667	2.66667	1.33333	22	2	8	8	4	10
73	Ier5l	chr2	30473812	AGCAGCAGCaGCaGCAACAGCAG	-	3	0	1	0	0	4	5	1	0	0	1	1	0	0	0.333333	3	0.333333	0.666667	13	1	9	1	2	10
105	Gm44126	chr6	76284201	AGCAGCAGCaGCaGCAACAGCAG	+	3	0	6	0	0	2	2	0	1	0	0	0	0	0	2	1.33333	0.333333	0	11	6	4	1	0	10
230	Celf3	chr3	94488243	AGCAGCAGCaaCaGCAACAGCAG	+	4	1	0	0	2	3	4	0	0	0	0	0	0	0	0.333333	3	0	0	10	1	9	0	0	10
92	Cnmd	chr14	79662122	AGCAGCAGCaGCaGCAACAGCAG	+	3	0	0	0	0	4	5	74	0	0	48	39	0	0	0	3	24.6667	29	170	0	9	74	87	9
99	-	chr6	6904715	AGCAGCAGCGGCaGCAACAGTAG	+	2	3	0	4	0	1	1	45	0	0	29	24	0	0	2.33333	0.666667	15	17.6667	107	7	2	45	53	9
71	4932414J04Rik	chr11	21506361	AGCAGCAGCaGCaGCAACAGCAG	+	3	2	0	3	0	2	2	1	7	3	1	1	2	0	1.66667	1.33333	3.66667	1.33333	24	5	4	11	4	9
114	-	chr14	67217895	AGCAGCAGCtctGGgAACtGGGG	-	5	0	0	0	9	0	0	0	0	1	0	0	1	0	0	3	0.333333	0.333333	11	0	9	1	1	9
107	-	chrX	59693459	AGCAGCAGCaGCaGCAACAGCAG	-	3	1	0	1	0	3	4	0	0	1	0	0	1	0	0.666667	2.33333	0.333333	0.333333	11	2	7	1	1	9
237	Myh1	chr11	67209145	AGCAGCAGCtGCGGaAgCAGGTG	+	4	0	0	0	9	0	0	0	1	0	0	0	0	0	0	3	0.333333	0	10	0	9	1	0	9
84	-	chrX	139194546	AGCAGCAGCaGCaGCAACAGCAG	-	3	0	0	0	1	3	4	1	0	0	1	1	0	0	0	2.66667	0.333333	0.666667	11	0	8	1	2	8
238	Abr	chr11	76494471	AGCAGCAGCaGCGGCAgCgGCCG	+	4	0	0	0	1	3	4	0	0	0	0	0	0	0	0	2.66667	0	0	8	0	8	0	0	8
93	Sgpp2	chr1	78382943	AGCAGCAGCaGCaGCAACAGCAG	+	3	1	4	1	1	0	0	61	1	1	38	32	1	0	2	0.333333	21	23.6667	141	6	1	63	71	7
175	Pam	chr1	98002277	AGCAGCAGCaGCaGCAACAGCAG	-	3	3	0	4	0	0	0	9	0	1	6	5	1	0	2.33333	0	3.33333	4	29	7	0	10	12	7
106	Nfatc2	chr2	168541145	AGCAGCAGCaGCaGCAACAGCAG	-	3	2	0	3	0	1	1	1	4	6	1	1	4	0	1.66667	0.666667	3.66667	2	24	5	2	11	6	7
193	Dis3l2	chr1	86974877	AGCAGCAGCaGCaGCAACAGCAG	-	3	3	0	4	0	0	0	7	0	1	4	4	1	3	2.33333	0	2.66667	3	24	7	0	8	9	7
210	Kcnh1	chr1	192235027	tGCAGCAGCaGCaGCAgCAaCAG	+	6	0	0	0	0	3	4	1	1	0	1	1	0	0	0	2.33333	0.666667	0.666667	11	0	7	2	2	7
195	Lrp1	chr10	127565819	AGCAGCgGCaGCaGCAACAGCAG	+	4	2	0	3	0	1	1	1	0	1	1	1	0	0	1.66667	0.666667	0.666667	0.666667	11	5	2	2	2	7
203	E130006D01Rik	chr5	111735739	AGCAGCAGCaGCaGCAACAGCAG	+	3	0	6	0	0	0	0	19	12	0	12	10	0	0	2	0	10.3333	7.33333	59	6	0	31	22	6
158	B230209E15Rik	chr7	61535235	AGCAGCAGCaGCaGCAACAGCAG	-	3	0	6	0	0	0	0	16	0	4	10	8	2	0	2	0	6.66667	6.66667	46	6	0	20	20	6
82	Rbfox3	chr11	118776038	AGCAGCAGCaGCaGCAACAGCAG	-	3	1	0	1	0	2	2	3	0	9	1	2	5	0	0.666667	1.33333	4	2.66667	26	2	4	12	8	6
215	Gm20757	chr10	92204706	AGCAGCAGCaGCaGCAACAGCAG	+	3	1	2	1	0	1	1	1	1	0	1	1	0	0	1.33333	0.666667	0.666667	0.666667	10	4	2	2	2	6
89	-	chr18	8842271	AGCAGCAGCaGCaGCAACAGCAG	+	3	0	4	0	0	1	1	1	0	0	1	1	0	0	1.33333	0.666667	0.333333	0.666667	9	4	2	1	2	6
227	-	chr4	67633201	AGCAGCAGCaGCaGCAACAGCAG	+	3	0	4	0	1	0	0	20	0	0	13	11	0	0	1.33333	0.333333	6.66667	8	49	4	1	20	24	5
135	Atp1a1	chr3	101604577	gGCAGCAGCGGCGGCAgCAGCGG	-	2	0	3	0	0	1	1	0	1	32	0	0	0	0	1	0.666667	11	0	38	3	2	33	0	5
211	Nae1	chr8	104521604	AGCAGCAGCaGCaGCAACAGCAG	+	3	2	2	1	0	0	0	12	1	0	7	6	0	0	1.66667	0	4.33333	4.33333	31	5	0	13	13	5
125	Tchp	chr5	114719618	AaCAGaAcCGGCGGgcACAGGAG	+	6	1	3	1	0	0	0	1	0	1	1	1	1	0	1.66667	0	0.666667	1	10	5	0	2	3	5
64	Gm6852	chr14	55349657	AGCAGCAGCaGCaGCAACAGCAG	-	3	0	2	0	1	1	1	0	3	0	0	0	0	0	0.666667	1	1	0	8	2	3	3	0	5
72	Fam222b	chr11	78096402	AGCAGCAGCaGCaGCAACAGAAG	-	3	0	0	0	0	2	2	59	0	12	38	31	7	0	0	1.33333	23.6667	25.3333	151	0	4	71	76	4
109	-	chr2	166470995	AGCAGCAGCaGCaGCAACAGCAG	-	3	0	0	0	0	2	2	59	3	1	38	31	1	0	0	1.33333	21	23.3333	137	0	4	63	70	4
212	Paxip1	chr5	27766055	AGCAGCAGCaGCaGCAACAGCAG	-	3	2	2	0	0	0	0	4	1	0	3	2	0	0	1.33333	0	1.66667	1.66667	14	4	0	5	5	4
156	-	chr4	80118322	AGCAGCAGCaGCaGCAACAGAAG	+	3	0	0	0	0	2	2	0	0	6	0	0	1	0	0	1.33333	2	0.333333	11	0	4	6	1	4
58	Sart1	chr19	5388480	AGCAGCgGCGGCGGCAgCAGCGG	-	2	0	0	0	0	2	2	0	3	0	0	0	0	0	0	1.33333	1	0	7	0	4	3	0	4
76	Apbb2	chr5	66337601	gGCAGtAGCGGCGGCAgCAGCAG	+	4	0	0	0	0	2	2	0	0	1	0	0	1	0	0	1.33333	0.333333	0.333333	6	0	4	1	1	4
201	Sntg2	chr12	30271901	AGCAGCAGCaGCaGCAACAGCAG	+	3	0	0	0	1	1	1	0	28	0	0	0	0	0	0	1	9.33333	0	31	0	3	28	0	3
233	Xkr6	chr14	63660186	AGCAGCAGCaGCaGCAcCtGTGC	+	5	1	0	1	1	0	0	0	0	10	0	0	6	0	0.666667	0.333333	3.33333	2	19	2	1	10	6	3
224	-	chr16	95159534	AaCAaCAGCaaCaGCAACAGCAG	-	6	0	0	0	3	0	0	0	1	0	0	0	0	0	0	1	0.333333	0	4	0	3	1	0	3
134	-	chr7	36431097	AGCAGCAGCaGCaGCAgCAGCAG	-	4	1	0	1	0	0	0	13	0	42	7	7	6	0	0.666667	0	18.3333	6.66667	77	2	0	55	20	2
184	-	chrX	17375628	AGCAGCAGCaGCaGCAACAGCAG	+	3	0	0	0	0	1	1	0	39	1	0	0	1	0	0	0.666667	13.3333	0.333333	43	0	2	40	1	2
218	-	chr19	44654478	AGCAGCAGCaGCaGCAACAGCAG	-	3	1	0	1	0	0	0	16	1	0	10	8	0	0	0.666667	0	5.66667	6	37	2	0	17	18	2
147	A2m	chr6	121636323	AGCAGCAGCGGtGGCggCAGCGG	-	3	1	0	1	0	0	0	0	0	13	0	0	2	0	0.666667	0	4.33333	0.666667	17	2	0	13	2	2
68	-	chr3	68830302	AGCAGCAGCaGCaGCAACAGCAG	-	3	0	2	0	0	0	0	0	7	0	0	0	0	0	0.666667	0	2.33333	0	9	2	0	7	0	2
190	Ppm1h	chr10	122863511	AGCAGCAGCaGCaGCAgCAGCAG	-	4	1	0	1	0	0	0	1	1	1	1	1	1	0	0.666667	0	1	1	8	2	0	3	3	2
207	Gm24141	chr9	74357720	AGCAGCAGCaGCaGCAACAGCAG	-	3	0	2	0	0	0	0	0	6	0	0	0	0	0	0.666667	0	2	0	8	2	0	6	0	2
208	Ubox5	chr2	130621442	AGCAGCAGCaGCaGCAACAGCAG	+	3	1	0	1	0	0	0	1	1	0	1	1	0	0	0.666667	0	0.666667	0.666667	6	2	0	2	2	2
182	Mrpl1	chr5	96213884	tGtAGCAGCaGCaGCAgCAGCAG	-	6	1	0	c	1	0	0	0	1	1	0	0	1	0	0.5	0.333333	0.666667	0.333333	5	1	1	2	1	2
214	Ptbp1	chr10	79860873	gGCcGCAGCaGCaGCAgCAGCAG	-	6	0	0	1	1	0	0	0	1	0	0	0	0	0	0.333333	0.333333	0.333333	0	3	1	1	1	0	2
101	-	chr6	97688671	AGCAGCAGCaGCaGCAACAGCAG	-	3	0	0	0	1	0	0	0	1	194	0	0	18	0	0	0.333333	65	6	214	0	1	195	18	1
183	Cfdp1	chr8	111798263	AGCAGCAGCaGCaGCAgCccTGG	+	5	0	0	0	1	0	0	0	62	1	0	0	0	0	0	0.333333	21	0	64	0	1	63	0	1
126	Gm8689	chr10	100297982	AGgAGCAGCaGCaGCAgCAGGAG	-	5	0	0	0	1	0	0	0	62	0	0	0	0	0	0	0.333333	20.6667	0	63	0	1	62	0	1
119	Pip5k1c	chr10	81317139	AGCAaCgGCGGCGGCAAggGGAG	-	5	0	0	0	1	0	0	28	1	0	17	15	0	0	0	0.333333	9.66667	10.6667	62	0	1	29	32	1
153	Gm44644	chr7	60923194	AGCAGCAGCaGCaGCAgCAGCAG	-	4	0	0	0	1	0	0	0	0	6	0	0	4	0	0	0.333333	2	1.33333	11	0	1	6	4	1
179	Dlx6	chr6	6863497	AGCAGCAGCaGCaGCAACAGCAG	+	3	0	0	0	1	0	0	0	7	1	0	0	1	0	0	0.333333	2.66667	0.333333	10	0	1	8	1	1
206	Gm30382	chr3	149446438	AGCAaCAGCatCaGCAACAGCAG	-	5	0	0	0	1	0	0	0	4	0	0	0	0	0	0	0.333333	1.33333	0	5	0	1	4	0	1
115	-	chr1	42114647	AGCAGCAGCaGCaGCAgCAGCAG	-	4	0	0	0	1	0	0	0	0	1	0	0	1	0	0	0.333333	0.333333	0.333333	3	0	1	1	1	1
181	-	chr2	92032577	AGCAGCAGCaGCaGCAtCtcAAG	+	6	0	0	0	1	0	0	0	0	1	0	0	1	0	0	0.333333	0.333333	0.333333	3	0	1	1	1	1
180	Mt3	chr8	94152377	AGCAGCAGCaGCaGCAgCAGCAG	-	4	0	0	0	1	0	0	0	0	1	0	0	0	0	0	0.333333	0.333333	0	2	0	1	1	0	1
213	Arhgap6	chrX	168887285	AGCAGtAaCcaCaGCAACAGCAG	+	6	0	0	0	1	0	0	0	1	0	0	0	0	0	0	0.333333	0.333333	0	2	0	1	1	0	1
169	Pim1	chr17	29490850	gGCAGtAGCaGCaGCAgCAGCAG	+	6	0	0	1	0	0	0	0	0	1	0	0	0	0	0.333333	0	0.333333	0	2	1	0	1	0	1
128	Atg4a	chrX	141150171	AGggGCAGaGGCaGaAACAGAGG	+	5	0	0	0	1	0	0	0	0	0	0	0	0	0	0	0.333333	0	0	1	0	1	0	0	1
231	-	chr3	78735061	AGCAGCAGCaGCaGCAgCAGCAG	-	4	0	0	0	1	0	0	0	0	0	0	0	0	0	0	0.333333	0	0	1	0	1	0	0	1
217	Axdnd1	chr1	156338784	AGCAGCAGgaGCaGCAACAGCAG	-	4	0	0	0	0	0	0	30	1	0	20	16	0	0	0	0	10.3333	12	67	0	0	31	36	0
132	1700003N22Rik	chr3	8460361	AGCAcCAaCaGCaGCAgCAGCAG	-	6	0	0	0	0	0	0	0	0	58	0	0	3	0	0	0	19.3333	1	61	0	0	58	3	0
131	-	chr16	46734797	AtCAtCAGCaGCaGCAgCAGCAG	-	6	0	0	0	0	0	0	0	0	59	0	0	0	0	0	0	19.6667	0	59	0	0	59	0	0
136	-	chr7	122793814	AGCAGCAGCaGCaGCAACAGCAG	-	3	0	0	0	0	0	0	1	1	32	1	1	9	0	0	0	11.3333	3.66667	45	0	0	34	11	0
138	Atp13a4	chr16	29491470	AGgAGaAGtGGtaGCAACAGCAG	-	6	0	0	0	0	0	0	0	1	32	0	0	9	0	0	0	11	3	42	0	0	33	9	0
144	Oacyl	chr18	65715530	AGCAGCAGCaGCaGCAgCAGCAG	-	4	0	0	0	0	0	0	0	0	23	0	0	14	0	0	0	7.66667	4.66667	37	0	0	23	14	0
140	Rap1gap	chr4	137664741	gGCgGCAGCGGCGGCggCgGCAG	+	6	0	0	0	0	0	0	0	0	28	0	0	2	0	0	0	9.33333	0.666667	30	0	0	28	2	0
141	Gm49774	chr17	27550825	AGCAGCAGCaGCaGCAgCAGCAG	-	4	0	0	0	0	0	0	0	0	28	0	0	1	0	0	0	9.33333	0.333333	29	0	0	28	1	0
145	Atg4a	chrX	141154294	AGCtGCAGaGGCcGagACAGAAG	+	6	0	0	0	0	0	0	0	1	17	0	0	5	0	0	0	6	1.66667	23	0	0	18	5	0
185	-	chr1	75732592	AGCAGCAGCaGCaGCAgCAGCAG	+	4	0	0	0	0	0	0	0	20	1	0	0	1	0	0	0	7	0.333333	22	0	0	21	1	0
239	Exosc2	chr2	31686045	AGCAGCAGCaGCaGgAACgGGTG	+	5	0	0	0	0	0	0	0	0	13	0	0	8	0	0	0	4.33333	2.66667	21	0	0	13	8	0
142	-	chr7	36430645	AGCAGCAGCaaCaGCAACAGCAG	+	4	0	0	0	0	0	0	0	0	20	0	0	0	0	0	0	6.66667	0	20	0	0	20	0	0
149	Tpst2	chr5	112294601	ttCAGCAGCaGCaGCAgCAGCAG	+	6	0	0	0	0	0	0	0	0	10	0	0	6	0	0	0	3.33333	2	16	0	0	10	6	0
151	-	chrX	137235328	AGCgGgAGCaGtGGCAgCAGCAG	+	6	0	0	0	0	0	0	0	0	10	0	0	6	0	0	0	3.33333	2	16	0	0	10	6	0
150	-	chr10	14347088	AGCAGCAGCaGCaGCAgCAGCAG	-	4	0	0	0	0	0	0	0	0	10	0	0	3	0	0	0	3.33333	1	13	0	0	10	3	0
157	-	chr6	24383104	AcCAcCAGCaGCaGCAgCAGCAG	+	6	0	0	0	0	0	0	0	0	6	0	0	4	0	0	0	2	1.33333	10	0	0	6	4	0
159	-	chr19	48185056	AGCAGCAGCaGCaGCAgCAGCAG	+	4	0	0	0	0	0	0	0	0	6	0	0	4	0	0	0	2	1.33333	10	0	0	6	4	0
155	-	chr18	26942804	AGCAGgAGaGGCaGaAACAGCAG	-	5	0	0	0	0	0	0	0	0	7	0	0	2	0	0	0	2.33333	0.666667	9	0	0	7	2	0
154	Prkaca	chr8	83985902	AcaAGCAGCaGCaGCAgCAGCAG	-	6	0	0	0	0	0	0	0	0	6	0	0	1	0	0	0	2	0.333333	7	0	0	6	1	0
204	Egfl8	chr17	34610482	AGCAGgAGCaGCaGCAgCAGCAG	-	5	0	0	0	0	0	0	0	7	0	0	0	0	0	0	0	2.33333	0	7	0	0	7	0	0
161	Dyrk1a	chr16	94569927	AGCgGCAGCGGCacCAACAGCAG	-	4	0	0	0	0	0	0	0	0	3	0	0	2	0	0	0	1	0.666667	5	0	0	3	2	0
165	Ankrd11	chr8	122918290	AGCAGCAGCaGCaGCAggAGTGG	-	4	0	0	0	0	0	0	0	0	3	0	0	2	0	0	0	1	0.666667	5	0	0	3	2	0
172	-	chr9	85367626	AGCAGCAGCaGCaGCAACAGCAG	-	3	0	0	0	0	0	0	1	0	1	1	1	1	0	0	0	0.666667	1	5	0	0	2	3	0
196	Dock8	chr19	25150608	AaCAGCAGCaGCaGCAgCAGCAG	-	5	0	0	0	0	0	0	1	0	1	1	1	1	0	0	0	0.666667	1	5	0	0	2	3	0
235	Macrod2	chr2	142334882	AGCAGCAGCaGgaGCAgCAGTGC	-	5	0	0	0	0	0	0	0	3	1	0	0	1	0	0	0	1.33333	0.333333	5	0	0	4	1	0
74	Ctcfl	chr2	173104323	AGtttCAtCGaCGGCAACAGGAG	+	6	0	0	0	0	0	0	0	4	0	0	0	0	0	0	0	1.33333	0	4	0	0	4	0	0
110	Apbb2	chr5	66618454	AGCAGCcGCGagGGCAcaAGCAG	+	6	0	0	0	0	0	0	0	1	1	0	0	1	0	0	0	0.666667	0.333333	3	0	0	2	1	0
160	Evpl	chr11	116225090	AGCAGCAGCtGCGcCAgCtGGAG	-	5	0	0	0	0	0	0	0	0	3	0	0	0	0	0	0	1	0	3	0	0	3	0	0
162	-	chr11	61111503	AGCtatAGCGGCaGCAAtAGCAG	-	6	0	0	0	0	0	0	0	0	3	0	0	0	0	0	0	1	0	3	0	0	3	0	0
234	Flt3l	chr7	45135751	AGCAGCAaCaGCaGCAACAGGGA	+	4	0	0	0	0	0	0	0	1	1	0	0	1	0	0	0	0.666667	0.333333	3	0	0	2	1	0
167	-	chr17	16117240	tGCAGCAGCaGaaGCAgCAGAAG	-	6	0	0	0	0	0	0	0	1	1	0	0	0	0	0	0	0.666667	0	2	0	0	2	0	0
191	-	chr11	71374448	AGCAGCAGCaGCaGCAgCAGTAG	-	4	0	0	0	0	0	0	0	1	1	0	0	0	0	0	0	0.666667	0	2	0	0	2	0	0
194	Map3k3	chr11	106141555	AGCAGCAGCaGaGGaAgCAGCAG	-	5	0	0	0	0	0	0	0	0	1	0	0	1	0	0	0	0.333333	0.333333	2	0	0	1	1	0
197	Lrrc6	chr15	66464417	AaCAGCAGCaGCaGCAgCAGCAG	+	5	0	0	0	0	0	0	0	0	1	0	0	1	0	0	0	0.333333	0.333333	2	0	0	1	1	0
95	Ybey	chr10	76468984	AGCAcaAGCGctGGCgACAGTGG	+	5	0	0	0	0	0	0	0	1	0	0	0	0	0	0	0	0.333333	0	1	0	0	1	0	0
121	Bcl9	chr3	97280486	AGCAGCAGCaGCaGCAgCAGCAG	-	4	0	0	0	0	0	0	0	1	0	0	0	0	0	0	0	0.333333	0	1	0	0	1	0	0
173	Gm14825	chrX	94336170	AGCAaCAGCaGCaaCAACAaCAG	+	3	0	0	0	0	0	0	0	0	1	0	0	0	0	0	0	0.333333	0	1	0	0	1	0	0
176	Mfsd9	chr1	40794722	AGCAGCAGCaGCaGCAgCAGCAG	+	3	0	0	0	0	0	0	0	0	1	0	0	0	0	0	0	0.333333	0	1	0	0	1	0	0
216	Mxd4	chr5	34177036	AGCAGtgGCtGCaGCgACAGCAG	-	5	0	0	0	0	0	0	0	1	0	0	0	0	0	0	0	0.333333	0	1	0	0	1	0	0
221	Gprc6a	chr10	51633092	cGCAGCAGCaGCaGCAgCAGCAG	+	5	0	0	0	0	0	0	0	1	0	0	0	0	0	0	0	0.333333	0	1	0	0	1	0	0
222	Ap1b1	chr11	4989584	AGCAGCAGCaGCaGCAcCAcCAG	-	5	0	0	0	0	0	0	0	1	0	0	0	0	0	0	0	0.333333	0	1	0	0	1	0	0
225	Fam13c	chr10	70495186	AGCAGCAcCaGCaGCAgCAcCAG	-	6	0	0	0	0	0	0	0	1	0	0	0	0	0	0	0	0.333333	0	1	0	0	1	0	0

## Sheet: Filter 1
GUIDE-tag (iGUIDE vs GUIDE) in liver
Filter 1 (Top50 OTs based on SUM of all mice)							Cas9-mSA-sgPCSK9+Bio-iGUIDE			Cas9-sgPCSK9+iGUIDE			Cas9-mSA-sgPCSK9+Bio-GUIDE			Cas9-mSA-sgPCSK9+GUIDE			Control
							G214	G215	G216	G218	G223	G224	G219	G221	G225	G226	G227	G228	G229
Target	SYMBOL	chr	position	sgRNA	Location	Mismatch	UMI	UMI	UMI	UMI	UMI	UMI	UMI	UMI	UMI	UMI	UMI	UMI	UMI	average 1	average 2	average 3	average 4	sum	umi% bioguide	umi%
ON	Pcsk9	chr4	106463845	AGCAGCAGCGGCGGCAACAGCGG	+	0	568	652	682	483	431	553	860	1018	885	712	587	618	3	634	489	921	639	8049	0.131178	0.167015
7	5930403N24Rik	chr10	37138613	AGCAGCAGCaGCaGCAACAGCGG	+	2	368	159	464	319	294	215	447	863	750	286	235	456	1	330.333	276	686.667	325.667	4856	0.0978018	0.0851194
8	Rgmb	chr17	15826034	AGCAGCAGCaGCaGCAACAGCGG	+	2	239	240	301	377	325	230	541	679	600	345	284	365	7	260	310.667	606.667	331.333	4526	0.0864074	0.0866005
6	-	chr11	3602311	AGCAGCAGCaGCaGCAACAGGGG	-	2	231	254	291	162	110	134	477	608	389	303	251	237	0	258.667	135.333	491.333	263.667	3447	0.0699805	0.0689144
1	Ramp2	chr11	101246537	AGCAGCAGCaGCaGCAACAGCGG	-	2	219	160	276	265	183	223	374	518	331	239	197	201	0	218.333	223.667	407.667	212.333	3186	0.0580639	0.0554975
2	Neo1	chr9	59036030	AGCAGCAGCGGCaGCAACAGCAG	+	2	262	154	330	122	221	269	318	497	336	202	167	204	0	248.667	204	383.667	191	3082	0.0546456	0.0499216
10	D6Ertd527e	chr6	87111978	AGCAGCAGCcGCGGCAACAGTGG	+	1	21	86	26	104	28	34	320	463	199	81	168	121	0	44.3333	55.3333	327.333	123.333	1651	0.046622	0.0322356
3	-	chr7	73927431	AGCAGCAGCaGCaGCAACAGGGG	+	2	131	209	165	1	107	130	296	88	104	189	156	63	1	168.333	79.3333	162.667	136	1639	0.0231686	0.0355463
12	-	chr10	95909359	AGCAGCAGCaaCaGCAACAGCGG	-	3	75	46	95	88	14	17	213	339	103	70	112	63	6	72	39.6667	218.333	81.6667	1235	0.0310972	0.0213452
81	-	chr11	3602643	AGCAGCAGCaGCaGCAACAGGGG	-	2	74	67	39	2	8	10	236	402	115	75	124	47	0	60	6.66667	251	82	1199	0.0357499	0.0214323
19	Krtap4-2	chr11	99634630	AGCAGCAGgGGCGGCAACAGGGG	+	1	63	26	79	75	33	40	120	226	190	77	63	116	6	56	49.3333	178.667	85.3333	1108	0.0254475	0.0223035
45	-	chr11	3602875	AGCAGCAGCaGCaGCAACAGAGG	-	2	9	14	11	4	13	16	262	296	104	96	138	63	0	11.3333	11	220.667	99	1026	0.0314295	0.0258756
18	Kmt2d	chr15	98845828	AGCAGCAGCaGCaGCAACAGCAG	-	3	57	22	72	43	24	29	168	215	90	107	88	55	0	50.3333	32	157.667	83.3333	970	0.0224564	0.0217808
9	Nebl	chr2	17654745	AGCAGCAGCGGCaGCAACAGCAG	-	2	16	109	20	31	27	33	213	148	64	58	112	39	0	48.3333	30.3333	141.667	69.6667	870	0.0201776	0.0182087
21	Krtap4-7	chr11	99643638	AGCAGCAGgGGCGGCAACAGGGG	+	1	97	68	122	1	41	50	88	74	74	57	46	45	3	95.6667	30.6667	78.6667	49.3333	763	0.0112045	0.0128942
48	Glg1	chr8	111258952	AGCAGCAGCaGCaGCAACAGCAG	-	3	41	40	52	2	17	21	162	81	33	78	85	20	0	44.3333	13.3333	92	61	632	0.0131035	0.0159435
11	Hdac5	chr11	102230041	gGCAGCAGCGGCGGCAACAGCAG	+	2	45	51	57	66	29	35	61	113	64	38	32	39	0	51	43.3333	79.3333	36.3333	630	0.0112994	0.00949643
54	Aff1	chr5	103773142	AGCAGCAGCaGCaGCAACAGCAG	-	3	44	19	15	1	11	13	168	1	139	29	88	85	0	26	8.33333	102.667	67.3333	613	0.0146228	0.0175989
13	Nectin2	chr7	19749231	AGCAGtAGCaGCGGCAACAaCGG	+	3	24	18	30	27	28	34	115	97	32	73	60	19	0	24	29.6667	81.3333	50.6667	557	0.0115843	0.0132427
44	Rbfox1	chr16	6524831	AGCAGCAGCaGCaGCAACAGAGG	+	2	28	27	35	11	14	17	171	26	44	51	90	27	0	30	14	80.3333	56	541	0.0114419	0.0146367
51	Arhgef6	chrX	57326728	AGCAGCAGCaGCaGCAACAGCAG	+	3	9	27	11	1	5	6	164	41	1	104	86	1	0	15.6667	4	68.6667	63.6667	456	0.00978018	0.0166405
46	Dmkn	chr7	30765380	AGtAGCAGCGGCaGCAACAGTGG	+	2	15	22	19	2	17	21	91	41	44	58	48	27	0	18.6667	13.3333	58.6667	44.3333	405	0.00835588	0.0115874
104	Gm30381	chr19	53134538	AGCAGCAGCaGCaGCAACAaAGG	+	3	2	10	3	1	6	7	48	255	9	30	25	5	0	5	4.66667	104	20	401	0.0148127	0.00522739
96	Kmt2c	chr5	25315766	AGCAGCAGCaGCaGCAACAGCAG	-	3	2	28	1	20	4	5	119	0	44	75	63	27	0	10.3333	9.66667	54.3333	55	388	0.00773869	0.0143753
59	Chrna2	chr14	66133222	AGCAGCAGCaGCaGCAACAGCAG	+	3	6	2	8	2	4	5	167	3	6	68	88	4	0	5.33333	3.66667	58.6667	53.3333	363	0.00835588	0.0139397
25	Pou3f2	chr4	22487689	AGCAGCAGCaGCaGCAACAGCAG	-	3	21	19	26	24	48	59	17	64	32	10	9	19	0	22	43.6667	37.6667	12.6667	348	0.00536486	0.00331068
65	-	chr3	53999352	AGCAGCAGCaGCaaCAACAaCAG	-	5	28	12	15	38	12	15	59	25	39	38	31	24	5	18.3333	21.6667	41	31	336	0.00583962	0.00810246
60	-	chr12	35309128	AGCAGCAGCaGCaGCAACAGCAG	+	3	3	17	4	9	13	16	83	38	48	32	44	29	0	8	12.6667	56.3333	35	336	0.00802355	0.00914794
97	Primpol	chr8	46617408	AGCAGCAGCaGCaGCAACAGCAG	-	3	31	14	11	1	2	2	90	64	1	57	47	1	0	18.6667	1.66667	51.6667	35	321	0.00735888	0.00914794
17	-	chr6	51422325	AGCAGCAGCGGCGGCAgCAGCGG	-	1	21	28	26	19	51	62	10	36	22	7	5	13	0	25	44	22.6667	8.33333	300	0.00322841	0.00217808
47	Gm11555	chr11	99649766	AGCAGCAGgGGCGGCAACAGGGG	+	1	16	21	20	1	12	15	3	41	99	1	2	60	1	19	9.33333	47.6667	21	291	0.00678916	0.00548876
75	Gm11555	chr11	99650030	tGCAGCAGCtGgGGCggCAGCAG	+	6	25	21	12	1	16	20	3	41	80	1	2	49	1	19.3333	12.3333	41.3333	17.3333	271	0.0058871	0.00453041
22	Gm9476	chr10	100305784	AGCAGCAGCaGCaGCAACAGGAG	-	3	1	21	1	17	21	26	36	52	29	22	19	18	0	7.66667	21.3333	39	19.6667	263	0.00555476	0.00514027
36	Mcc	chr18	44552679	AGCAGCAGCaGCaGCAACAGCAG	+	3	17	36	21	23	15	18	22	49	22	13	12	13	4	24.6667	18.6667	31	12.6667	261	0.00441533	0.00331068
170	-	chr6	31076137	AGCAGCAGCaGCaGCAACAGCAG	+	3	77	6	8	4	0	0	28	75	12	17	15	7	0	30.3333	1.33333	38.3333	13	249	0.00545981	0.0033978
67	Tcf20	chr15	82856695	AGCAGCAGCaGCaGCAACAGCAG	-	3	3	2	4	1	18	22	67	4	29	42	35	18	0	3	13.6667	33.3333	31.6667	245	0.00474766	0.0082767
38	-	chr12	35308951	AGCAGCAGCaGCaGCAACAGCAG	+	3	3	17	0	9	21	26	32	52	29	20	17	18	0	6.66667	18.6667	37.6667	18.3333	244	0.00536486	0.00479178
53	Stc1	chr14	69029151	AGCAGCAGCaGCaGCAACAGCAG	+	3	12	8	15	1	13	16	6	84	49	4	3	30	0	11.6667	10	46.3333	12.3333	241	0.00659925	0.00322356
29	Runx2os1	chr17	44735492	AGCAGCAGCaGCaGCAACAGCAG	-	3	19	8	24	12	26	32	22	30	25	13	12	15	0	17	23.3333	25.6667	13.3333	238	0.0036557	0.00348493
79	-	chr6	35863946	AGCAGCAGCaGCaGCAACAGCAG	+	3	4	24	0	6	7	9	0	49	113	0	0	19	0	9.33333	7.33333	54	6.33333	231	0.00769121	0.00165534
108	Onecut2	chr18	64385767	AGCAGtAGCaGCaGCAACAGCAG	-	4	1	8	0	1	0	0	96	1	1	61	50	1	0	3	0.333333	32.6667	37.3333	220	0.00465271	0.0097578
101	-	chr6	97688671	AGCAGCAGCaGCaGCAACAGCAG	-	3	0	0	0	1	0	0	0	1	194	0	0	18	0	0	0.333333	65	6	214	0.00925794	0.00156822
16	Terf2ip	chr8	112020929	AGCAGCAGCaGCaGCAACAaTGG	-	3	0	24	2	18	4	5	32	44	29	20	17	18	0	8.66667	9	35	18.3333	213	0.00498504	0.00479178
50	Nfat5	chr8	107368927	AGCAGCAGCaGCaGCAACAGCAG	+	3	3	28	4	1	6	7	48	12	29	30	25	18	0	11.6667	4.66667	29.6667	24.3333	211	0.00422542	0.00635999
31	Gm7358	chr17	14057084	AGCAGCAGCaGCaGCAACAGCAG	-	3	16	28	20	11	27	33	12	20	16	7	6	10	0	21.3333	23.6667	16	7.66667	206	0.00227888	0.00200383
205	Pms1	chr1	53278415	AGCAGCAGCaGCaGCAACAGCAG	+	3	1	8	0	1	0	0	103	7	0	32	54	0	0	3	0.333333	36.6667	28.6667	206	0.00522243	0.00749259
42	Rbfox1	chr16	6524781	AACAGCAGCAGCAGCAACAGCAG	+	4	28	27	15	15	14	17	17	35	10	10	9	6	0	23.3333	15.3333	20.6667	8.33333	203	0.00294355	0.00217808
34	Cadm3	chr1	173355199	AGCAGCAGCaGCaGCAACAGCAG	-	3	28	15	35	10	16	20	12	26	17	7	6	10	0	26	15.3333	18.3333	7.66667	202	0.00261121	0.00200383
49	Sp3	chr2	72979521	AGCAGCAGCaGCaGCAACAGCAG	-	3	38	13	48	1	21	26	9	9	6	6	5	4	0	33	16	8	5	186	0.00113944	0.00130685
102	Cdkn3	chr14	46769461	AGCAGCAGCaGCaGCAACAGCAG	-	3	1	4	0	1	3	4	26	1	71	17	14	43	0	1.66667	2.66667	32.6667	24.6667	185	0.00465271	0.00644712
15	-	chr2	159447913	AGCAGCAGAGGCAGCAACAGAGG	-	2	0	21	3	12	2	2	28	39	28	17	15	17	0	8	5.33333	31.6667	16.3333	184	0.00451028	0.00426904
98	Itch	chr2	155193534	AGCAGCAGCaGCaGCAACAGAAG	+	3	5	13	6	0	6	7	64	1	1	41	34	1	0	8	4.33333	22	25.3333	179	0.00313346	0.00662136
177	Zfp292	chr4	34838168	AGCAGCAGCaGCaGCAACAGCAG	+	3	1	6	1	13	0	0	45	39	9	29	24	5	0	2.66667	4.33333	31	19.3333	172	0.00441533	0.00505315
92	Cnmd	chr14	79662122	AGCAGCAGCaGCaGCAACAGCAG	+	3	0	0	0	0	4	5	74	0	0	48	39	0	0	0	3	24.6667	29	170	0.00351327	0.00757972
							3049	2959	3525	2461	2372	2611	7243	8031	5790	4103	3944	3431	38	3177.67	2481.33	7021.33	3826

## Sheet: Indel % by Amplicon seq
Indel % on target site by Amplicon sequence (iGUIDE vs GUIDE) in liver
					Total	Indel	Frequency
ON	G229	Control	mouse	PCSK9	22931	21	0.0009
ON	G214	Cas9-mSA-sgPCSK9+Bio-iGUIDE	B6	PCSK9	14253	2177	0.1527
ON	G215	Cas9-mSA-sgPCSK9+Bio-iGUIDE	B6	PCSK9	11517	1826	0.1585
ON	G216	Cas9-mSA-sgPCSK9+Bio-iGUIDE	B6	PCSK9	16915	2196	0.1298
ON	G218	Cas9-sgPCSK9+iGUIDE	B6	PCSK9	16126	3031	0.188
ON	G223	Cas9-sgPCSK9+iGUIDE	B6	PCSK9	11290	2242	0.1986
ON	G224	Cas9-sgPCSK9+iGUIDE	B6	PCSK9	28724	5069	0.1765
ON	G219	Cas9-mSA-sgPCSK9+Bio-GUIDE	B6	PCSK9	12917	1696	0.1313
ON	G221	Cas9-mSA-sgPCSK9+Bio-GUIDE	B6	PCSK9	12585	1985	0.1577
ON	G225	Cas9-mSA-sgPCSK9+Bio-GUIDE	B6	PCSK9	18194	2892	0.159
ON	G226	Cas9-mSA-sgPCSK9+GUIDE	B6	PCSK9	13333	1941	0.1456
ON	G227	Cas9-mSA-sgPCSK9+GUIDE	B6	PCSK9	19372	2917	0.1506
ON	G228	Cas9-mSA-sgPCSK9+GUIDE	B6	PCSK9	14126	1785	0.1264
