# Supplementary material for: Genome-wide detection of CRISPR editing in vivo using GUIDE-tag
Source: Nat Commun. 2022 Jan 21;13:437. doi: 10.1038/s41467-022-28135-9 (PMC8782884; doi:10.1038/s41467-022-28135-9)
Supplement: Supplementary file 10 — Supplementary Data 7 [file 41467_2022_28135_MOESM10_ESM.xlsx]

## Sheet: Translocation deletion
The numbers shown are the averages of a triplicate experiment.
Translocation on Fah site (between ON targets and other chromosomes)
	Location	Total_reads	UMI
translocation-1	chr5:142382323	78	3
translocation-2	chr10:75680929	126	7
translocation-3	chrX:162819728	48	3
translocation-4	chr14:121419295	113	5
translocation-5	chr18:75054711	196	8
			26
Translocation on Actin site (between ON targets and other chromosomes)
Orange: statistically significant
D7		Cas9-mSA*
	Location	Total_reads	UMI
translocation-1	chr15:24857448	2007	63
translocation-2	chrX:143183019	1335	41
translocation-3	chr13:54362019	31	1
translocation-4	chr16:37883957	723	27
translocation-5	chr17:8565452	55	3
translocation-6	chr3:49430566	22	2
			137
			131
Translocation on PCSK9 site (between ON targets and other chromosomes)
Orange: statistically significant
	Location	Total_reads	UMI	off target site	Gene
translocation-1	chr11:101246537	299.333	32	1	Ramp2
translocation-2	chr9:59036030	33.6667	4	2	Neo1
translocation-3	chr7:73927431	1	0.333333	3	near St8sia2 (NC)
translocation-4	chr11:3602311	132.333	10.6667	6	near Tug1 site 1 (NC)
translocation-5	chr10:37138613	108	12.6667	7	Marcks
translocation-6	chr17:15826034	100.333	10.3333	8	Rgmb
translocation-7	chr2:17654745	62.6667	9.33333	9
translocation-8	chr7:19749231	39.6667	5.66667	13	Nectin2
translocation-9	chr11:99634630	22.6667	2.66667	19	Krtap4-2
translocation-10	chr11:99643638	0.666667	0.333333	21	Krtap4-7
translocation-11	chr7:30765380	0.666667	0.333333	46	Dmkn
translocation-12	chr8:111258952	0.666667	0.666667	48	Glg1
translocation-13	chr2:72979521	10	2.33333	49	Sp3
translocation-14	chrX:57326728	1	0.666667	51	Arhgef6
translocation-15	chr11:3602643	7.66667	2.66667	81	near Tug1 site 2 (NC)
		820.333	94.6667
			64.6667
Large deletion on fah site ( iGUIDE donor)
	spCas9-mSA-sgFah (30ug, s107)
Deletion	Total	UMI	Total	UMI	Total	UMI
	R1		R2		R3
on target	62293	5206	64234	4451	82081	5636
<50bp	4659	342	4394	300	5395	422
50-100	48	7	40	6	39	7
101-250	24	5	17	4	13	3
251-500	18	4	19	3	14	3
501-1000	5	1	14	2	4	1
1001-2000	4	1	0	0	9	2
2001-5000	0	0	0	0	0	0
>5k	0	0	0	0	0	0
		18		15		16
		360		315		438
				354.667	16.3333
													actin	fah	pcsk9
Large deletion on Actin site												translocation	131		65
												large	30	16	184
	SpCas9-mSA-sgActb (30ug)											vector	19	8	26
	R1		R2		R3							small	609	355	5355
Deletion	Total	UMI	Total	UMI	Total	UMI						insertion	593
on target	170000	9949	245580	12782	77819	7031							1382	379	5630
<50bp	4707	366	4230	439	3220	246						translocation	0.0947902	0	0.0115453
50-100	81	9	112	12	57	10						large	0.0217077	0.0422164	0.0326821
101-250	28	5	49	6	25	5						vector	0.0137482	0.0211082	0.00461812
251-500	11	2	14	3	12	2						small	0.440666	0.936675	0.951155
501-1000	5	1	4	1	5	1
1001-2000	4	1	6	1	0	0
2001-5000	0	0	2	1	0	0
>5k	0	0	0	0	0	0
	SpCas9-mSA*-sgActb (30ug)
	R1		R2		R3
Deletion	Total	UMI	Total	UMI	Total	UMI
on target	154254	17452	134560	11489	224104	11869
<50bp	8451	718	5184	521	6380	588
50-100	112	17	94	12	101	14
101-250	61	9	18	5	27	6
251-500	22	6	16	4	12	4
501-1000	9	4	7	2	8	3
1001-2000	5	2	3	1	5	2
2001-5000	0	0	0	0	2	1
>5k	0	0	0	0	0	0
		38		24		30
		756		545		618
				609
Large deletion on PCSK9 site
	spCas9-mSA-sgPCSK9 (30ug, s107)
	R1		R2		R3
Deletion	Total	UMI	Total	UMI	Total	UMI
on target	377278	29435	308896	25842	375495	29582	28286.3
<50bp	59411	5531	56293	4981	61847	5555
50-100	1289	113	1001	91	1193	102
101-250	436	37	352	31	404	35
251-500	251	23	244	22	253	22
501-1000	161	13	136	12	173	15
1001-2000	85	7	80	8	100	8
2001-5000	66	5	33	4	46	5
>5k	0	0	0	0	0	0				65	0.0112282
		198		168		187				184	0.0317844
		5729		5149		5742				5540	0.956987
				5355.67	184.333					5789
Vector insertion on target site
	R1		R2		R3
Target	Total	UMI	Total	UMI	Total	UMI
sgActin	89	11	256	28	147	18	57
sgFah	62	8	47	6	76	10	24
sgPcsk9	143	19	296	37	167	21	77

## Sheet: Trans. statistical analysis
				Donor only						Cas9-mSA*
				1		2		3		1		2		3
sgRNA target	Gene	Chr	position	total_UMI	translocation_UMI	total_UMI.1	translocation_UMI.1	total_UMI.2	translocation_UMI.2	total_UMI.3	translocation_UMI.3	total_UMI.4	translocation_UMI.4	total_UMI.5	translocation_UMI.5	pvalue	BH.adjusted.pvalue
PCSK9	Ramp2	chr11	101246537	26304	1	18544	0	36609	0	29435	32	25842	21	29582	43	0.00122188	0.0183283
PCSK9	Marcks	chr10	37138613	26304	1	18544	0	36609	2	29435	16	25842	15	29582	7	0.0112988	0.0423707
PCSK9	near Tug1 site 1 (NC)	chr11	3602311	26304	0	18544	1	36609	1	29435	11	25842	8	29582	13	0.010164	0.0423707
PCSK9	X	chr2	17654745	26304	1	18544	0	36609	1	29435	8	25842	9	29582	11	0.0083626	0.0423707
PCSK9	near Tug1 site 2 (NC)	chr11	3602643	26304	0	18544	0	36609	0	29435	4	25842	1	29582	3	0.0287324	0.0672001
PCSK9	Rgmb	chr17	15826034	26304	0	18544	0	36609	1	29435	14	25842	3	29582	14	0.0300609	0.0672001
PCSK9	Sp3	chr2	72979521	26304	0	18544	0	36609	0	29435	2	25842	1	29582	4	0.0313601	0.0672001
PCSK9	Neo1	chr9	59036030	26304	0	18544	0	36609	1	29435	3	25842	7	29582	2	0.0372393	0.0698237
PCSK9	Krtap4-2	chr11	99634630	26304	1	18544	0	36609	0	29435	3	25842	4	29582	1	0.059214	0.09869
PCSK9	Nectin2	chr7	19749231	26304	1	18544	0	36609	0	29435	9	25842	8	29582	0	0.235782	0.353673
PCSK9	Glg1	chr8	111258952	26304	0	18544	0	36609	0	29435	0	25842	2	29582	0	0.42265	0.528312
PCSK9	Arhgef6	chrX	57326728	26304	0	18544	0	36609	0	29435	0	25842	2	29582	0	0.42265	0.528312
PCSK9	near St8sia2 (NC)	chr7	73927431	26304	0	18544	2	36609	0	29435	0	25842	1	29582	0	0.751773	0.86743
PCSK9	Krtap4-7	chr11	99643638	26304	0	18544	1	36609	0	29435	1	25842	0	29582	0	0.87986	0.908674
PCSK9	Dmkn	chr7	30765380	26304	0	18544	0	36609	1	29435	0	25842	1	29582	0	0.908674	0.908674
Fah	1	chr5	142382323	2937	0	5048	0	6232	0	5206	8	4451	3	5636	1	0.072804	0.18201
Fah	5	chr9	59278543	2937	0	5048	1	6232	0	5206	9	4451	3	5636	2	0.0486221	0.18201
Fah	2	chr17	14501282	2937	0	5048	0	6232	0	5206	2	4451	0	5636	0	0.42265	0.528312
Fah	4	chr15	54570271	2937	0	5048	0	6232	0	5206	0	4451	1	5636	0	0.42265	0.528312
Fah	3	chr13	84626262	2937	0	5048	0	6232	1	5206	0	4451	0	5636	2	0.801007	0.801007
Actin	1	chr15:24857448	chr15:24857448	10893	0	18752	2	16284	0	17452	54	11489	71	11869	64	0.00383688	0.0230213
Actin	2	chrX:143183019	chrX:143183019	10893	1	18752	0	16284	3	17452	29	11489	57	11869	38	0.0167534	0.0422333
Actin	4	chr16:37883957	chr16:37883957	10893	0	18752	0	16284	0	17452	19	11489	36	11869	26	0.0211167	0.0422333
Actin	5	chr17:8565452	chr17:8565452	10893	0	18752	1	16284	0	17452	2	11489	7	11869	2	0.0666972	0.0800367
Actin	6	chr3:49430566	chr3:49430566	10893	0	18752	0	16284	1	17452	1	11489	3	11869	2	0.0566001	0.0800367
Actin	3	chr13:54362019	chr13:54362019	10893	0	18752	1	16284	1	17452	1	11489	2	11869	0	0.706428	0.706428
p-values were calculated by two-tailed Student’s t-test. To adjust for multiple comparisons p-values were adjusted using the Benjamini-Hochberg (BH) method
