# Supplementary material for: Genome-wide detection of CRISPR editing in vivo using GUIDE-tag
Source: Nat Commun. 2022 Jan 21;13:437. doi: 10.1038/s41467-022-28135-9 (PMC8782884; doi:10.1038/s41467-022-28135-9)
Supplement: Supplementary file 11 — Supplementary Data 8 [file 41467_2022_28135_MOESM11_ESM.xlsx]

## Sheet: RAW file
RAW file (UMI >=1 in at leat one mouse)
gDNA from sorted cells.
Yellow: validated by Amplicon sequencing
						Cas9-mSA-sgPCSK9+Bio-iGUIDE				negative control
						R1		R2		R1		R2
Target	chr	position	sgRNA	Location	Mismatch	Total_reads	UMI	Total_reads	UMI	Total_reads	UMI	Total_reads	UMI	Average
ON	chr4	106463845	AGCAGCAGCGGCGGCAACAGCGG	+	0	4995	426	5205	482	12	1	0	0	454		1
1	chr11	101246537	AGCAGCAGCaGCaGCAACAGCGG	-	2	1713	93	3253	109	0	0	0	0	101		2
8	chr17	15826034	AGCAGCAGCaGCaGCAACAGCGG	+	2	657	52	979	96	0	0	0	0	74		3
47	chr11	99649766	AGCAGCAGgGGCGGCAACAGGGG	+	1	1130	66	1296	79	0	0	0	0	72.5		4
3	chr7	73927431	AGCAGCAGCaGCaGCAACAGGGG	+	2	1672	61	1281	77	0	0	3	1	69		5
87	chr15	82856218	AaCAGCAGCcGCaGCAACAGCAG	-	4	1040	59	1359	56	0	0	0	0	57.5		6
65	chr3	53999352	AGCAGCAGCaGCaaCAACAaCAG	-	5	1267	47	2021	66	0	0	0	0	56.5		7
7	chr10	37138613	AGCAGCAGCaGCaGCAACAGCGG	+	2	1647	48	2759	59	0	0	0	0	53.5		8
81	chr11	3602643	AGCAGCAGCaGCaGCAACAGGGG	-	2	1435	41	1901	64	0	0	0	0	52.5		9
45	chr11	3602875	AGCAGCAGCaGCaGCAACAGAGG	-	2	787	45	1869	51	0	0	0	0	48		10
21	chr11	99643638	AGCAGCAGgGGCGGCAACAGGGG	+	1	483	37	627	54	0	0	0	0	45.5		11
46	chr7	30765380	AGtAGCAGCGGCaGCAACAGTGG	+	2	730	42	850	47	0	0	0	0	44.5		12
51	chrX	57326728	AGCAGCAGCaGCaGCAACAGCAG	+	3	966	44	1292	43	0	0	0	0	43.5		13
70	chr12	105700814	AcCAGCAGCGGCccCAttAGGAG	-	6	1009	46	1577	38	0	0	0	0	42		14
6	chr11	3602311	AGCAGCAGCaGCaGCAACAGGGG	-	2	790	36	1155	46	0	0	0	0	41		15
19	chr11	99634630	AGCAGCAGgGGCGGCAACAGGGG	+	1	1169	35	1917	46	0	0	2	1	40.5		16
42	chr16	6524781	AACAGCAGCAGCAGCAACAGCAG	+	4	759	29	996	48	0	0	0	0	38.5		17
67	chr15	82856695	AGCAGCAGCaGCaGCAACAGCAG	-	3	651	39	631	37	0	0	2	1	38		18
60	chr12	35309128	AGCAGCAGCaGCaGCAACAGCAG	+	3	779	38	1279	33	0	0	0	0	35.5		19
44	chr16	6524831	AGCAGCAGCaGCaGCAACAGAGG	+	2	921	28	1386	41	0	0	0	0	34.5		20
25	chr4	22487689	AGCAGCAGCaGCaGCAACAGCAG	-	3	762	29	1606	34	0	0	0	0	31.5		21
48	chr8	111258952	AGCAGCAGCaGCaGCAACAGCAG	-	3	669	25	1213	36	0	0	0	0	30.5		22
75	chr11	99650030	tGCAGCAGCtGgGGCggCAGCAG	+	6	774	30	1358	31	0	0	0	0	30.5		23
112	chr2	103969924	AGCAGCAGCaaCGGCgACAGCGG	-	3	222	33	304	28	0	0	0	0	30.5		24
29	chr17	44735492	AGCAGCAGCaGCaGCAACAGCAG	-	3	552	24	868	35	0	0	0	0	29.5		25
10	chr6	87111978	AGCAGCAGCcGCGGCAACAGTGG	+	1	890	31	1422	28	0	0	0	0	29.5		26
12	chr10	95909359	AGCAGCAGCaaCaGCAACAGCGG	-	3	330	32	506	27	0	0	0	0	29.5		27
96	chr5	25315766	AGCAGCAGCaGCaGCAACAGCAG	-	3	460	34	592	25	0	0	0	0	29.5		28
13	chr7	19749231	AGCAGtAGCaGCGGCAACAaCGG	+	3	573	27	677	30	0	0	0	0	28.5		29
79	chr6	35863946	AGCAGCAGCaGCaGCAACAGCAG	+	3	431	19	915	37	0	0	0	0	28		30
52	chr2	35977742	AGCAGCAGCaGCaGCAACAGCAG	+	3	543	26	717	29	0	0	0	0	27.5		31
103	chr18	36197016	AGCAGCAGCaGCaGaAACAGCAG	-	4	386	20	404	34	0	0	0	0	27		32
163	chr11	99658529	AGCAGCAGgGGCGGCAgCAGGGG	+	2	277	22	545	32	0	0	0	0	27		33
129	chr8	22939650	AGCAGCAGCaGCaGCAACAGCAG	+	3	552	26	818	24	0	0	0	0	25		34
85	chr9	62882081	AGCAGtAGCGGCaGCAACAGCAG	-	3	558	26	556	24	0	0	0	0	25		35
33	chr11	58789799	AGCAGCAGCaGCaGCAACAGCAG	-	3	344	27	221	22	0	0	0	0	24.5		36
57	chr11	99627785	AGCAaCAGgGGCGGCAACAGGGG	+	2	299	17	341	31	0	0	0	0	24		37
61	chr6	87111273	AGCAGCAGCaGCaGCAACAGCAG	+	3	301	17	325	28	0	0	0	0	22.5		38
137	chr10	12576562	AGCAGCAGCaaCaGCAACAGCAG	+	4	142	23	162	21	0	0	0	0	22		39
17	chr6	51422325	AGCAGCAGCGGCGGCAgCAGCGG	-	1	334	16	546	26	0	0	0	0	21		40
14	chr7	68841614	AGCAGCAGCAGCAGCAACAGTAG		3	366	19	762	22	0	0	0	0	20.5		41
59	chr14	66133222	AGCAGCAGCaGCaGCAACAGCAG	+	3	219	21	241	20	0	0	0	0	20.5		42
66	chr5	110676647	AGCAGCAGCaGCaGCAACAGCAG	-	3	411	24	219	17	0	0	0	0	20.5		43
116	chr15	38526081	AGCAGCAGCaGCaGCAACAGCAG	+	3	347	15	527	25	0	0	0	0	20		44
133	chr15	102366911	AGCAGCAGCaGCaGCAACAGAAG	-	3	212	20	208	19	0	0	0	0	19.5		45
208	chr2	130621442	AGCAGCAGCaGCaGCAACAGCAG	+	3	294	9	720	29	0	0	0	0	19		46
170	chr6	31076137	AGCAGCAGCaGCaGCAACAGCAG	+	3	271	14	308	24	0	0	0	0	19		47
193	chr1	86974877	AGCAGCAGCaGCaGCAACAGCAG	-	3	266	16	438	22	0	0	0	0	19		48
34	chr1	173355199	AGCAGCAGCaGCaGCAACAGCAG	-	3	143	18	249	20	0	0	0	0	19		49
9	chr2	17654745	AGCAGCAGCaGCaGCAACAGCAG	-	2	244	18	286	20	0	0	0	0	19		50
26	chr3	129778738	AGCAGCAGCaGCaGCAACAGCAG	-	3	289	15	722	22	0	0	0	0	18.5		51
2	chr9	59036030	AGCAGCAGCGGCaGCAACAGCAG	+	2	341	16	448	21	0	0	0	0	18.5		52
192	chr17	35158142	AGCAGCAGCaGCaGCAACAGCAG	-	3	196	13	535	23	0	0	0	0	18		53
102	chr14	46769461	AGCAGCAGCaGCaGCAACAGCAG	-	3	360	13	596	23	0	0	0	0	18		54
4	chr15	88958219-88958242	AGCAGCAGCAGCAGCAACAGGAG		3	164	17	248	19	0	0	0	0	18		55
123	chr10	100306096	AGCAGCAGCaGCaGCAACAGGAG	-	3	358	18	655	18	0	0	0	0	18		56
171	chr4	10700333	AGCAGCAGCaGtGGCAACAGCGG	-	2	137	25	171	10	0	0	0	0	17.5		57
39	chr11	88078438	AGCAGCAGCaGCaGCAACAGCAG	+	3	142	7	392	27	3	1	0	0	17		58
90	chr11	101245657	AGgAGCAGCaGCaGCAgCAaCAG	+	6	221	10	579	24	0	0	0	0	17		59
41	chr17	91862662	AGCAGCAGCaGCaGCAACAGCAG	+	4	437	9	736	24	0	0	0	0	16.5		60
50	chr8	107368927	AGCAGCAGCaGCaGCAACAGCAG	+	3	344	12	412	21	0	0	0	0	16.5		61
24	chr19	24013240	AGCAGCAGCAACGGCAACAGCAG	+	3	121	9	451	23	0	0	0	0	16		62
49	chr2	72979521	AGCAGCAGCaGCaGCAACAGCAG	-	3	176	8	362	23	0	0	0	0	15.5		63
69	chr4	156197367	AGCAGCAGCaGCGGCAgCAGCGG	+	2	212	21	216	10	0	0	0	0	15.5		64
54	chr5	103773142	AGCAGCAGCaGCaGCAACAGCAG	-	3	410	8	592	22	0	0	0	0	15		65
5	chr5	146644415	AGCAGCAGCaGCaGCAACAGCAG	-	3	108	17	134	13	0	0	0	0	15		66
187	chr3	153979617	AGCAGCAGCaGCaGCAACAGCAG	+	3	148	11	208	18	0	0	0	0	14.5		67
23	chr1	182610239	AGCAGCAGCaGCaGCAACAGGAG	+	3	212	12	374	17	0	0	0	0	14.5		68
40	chr6	99075957	AGCAGCAGCAGCAGCAACAGCAG	-	3	198	16	230	13	0	0	0	0	14.5		69
200	chr18	84248696	AGCAGCAGCaGCaGCAACAGCAG	-	3	311	9	329	19	0	0	0	0	14		70
28	chr19	43387838	AGCAGCAGCaGCaGCAACAGCAG	-	3	328	11	388	17	0	0	0	0	14		71
152	chr8	70631535	AGCAaCAGCaGCaGgAACAGCAG	+	5	252	13	303	15	0	0	0	0	14		72
37	chr13	45250143	AGCAGCAGCaGCaGCAACAGCAG	+	3	210	20	112	8	0	0	0	0	14		73
177	chr4	34838168	AGCAGCAGCaGCaGCAACAGCAG	+	3	298	8	238	19	0	0	0	0	13.5		74
53	chr14	69029151	AGCAGCAGCaGCaGCAACAGCAG	+	3	604	13	758	14	0	0	0	0	13.5		75
228	chr5	98185212	AGCAaCAGCaGCaGCAACAGGAG	+	4	166	9	254	17	0	0	0	0	13		76
118	chr17	64050134	AGCAGCAGCaGCaGCAACAGCAG	+	3	193	10	346	15	0	0	0	0	12.5		77
146	chr19	44528464	AGCAGCAGCaGCaGCAACAGCAG	+	3	137	10	243	15	0	0	0	0	12.5		78
111	chr6	128454554	AGCAGCAGCaGCaGCAACAGCAG	+	3	271	11	291	14	0	0	0	0	12.5		79
15	chr2	159447913	AGCAGCAGaGGCgGCAACAGAGG	-	2	284	15	286	10	0	0	0	0	12.5		80
139	chr15	98383266	AGCAGCAGCaGCaGCAACAGCAG	-	3	150	8	162	16	0	0	0	0	12		81
205	chr1	53278415	AGCAGCAGCaGCaGCAACAGCAG	+	3	200	8	268	16	0	0	0	0	12		82
22	chr10	100305784	AGCAGCAGCaGCaGCAACAGGAG	-	3	353	13	353	11	0	0	0	0	12		83
143	chr17	88065961	AGCAGCAGCaGCGGCAgCAGCAG	-	3	213	16	231	8	0	0	0	0	12		84
72	chr11	78096402	AGCAGCAGCaGCaGCAACAGAAG	-	3	199	19	99	4	0	0	0	0	11.5		85
76	chr5	66337601	gGCAGtAGCGGCGGCAgCAGCAG	+	4	192	19	28	4	0	0	0	0	11.5		86
38	chr12	35308951	AGCAGCAGCaGCaGCAACAGCAG	+	3	185	8	283	14	0	0	0	0	11		87
109	chr2	166470995	AGCAGCAGCaGCaGCAACAGCAG	-	3	242	11	340	10	0	0	0	0	10.5		88
104	chr19	53134538	AGCAGCAGCaGCaGCAACAaAGG	+	3	168	14	177	7	0	0	0	0	10.5		89
77	chr19	53196583	AGCAGCAGCaGCaGCAACAGCAG	-	3	95	4	139	16	0	0	0	0	10		90
18	chr15	98845828	AGCAGCAGCaGCaGCAACAGCAG	-	3	113	5	295	15	0	0	0	0	10		91
63	chr14	75454981	AGCAGCAGCaGCaGCAACAGCAG	-	3	202	7	118	13	0	0	0	0	10		92
32	chr16	96068863	AGCAGCAGCaGCaGCAACAGCAG	-	3	160	13	180	7	0	0	0	0	10		93
130	chr9	75911423	AGCAGCAGCaGCaGCAACAGCAG	+	3	187	14	187	6	0	0	0	0	10		94
128	chrX	141150171	AGggGCAGaGGCaGaAACAGAGG	+	5	115	16	60	4	0	0	0	0	10		95
175	chr1	98002277	AGCAGCAGCaGCaGCAACAGCAG	-	3	174	17	54	3	0	0	0	0	10		96
207	chr9	74357720	AGCAGCAGCaGCaGCAACAGCAG	-	3	66	4	300	15	0	0	0	0	9.5		97
78	chr15	98846446	AGCAGCAGCaGCaGCAgCAGCAG	-	4	84	4	140	15	0	0	0	0	9.5		98
11	chr11	102230041	gGCAGCAGCGGCGGCAACAGCAG	+	2	127	7	225	12	3	1	0	0	9.5		99
215	chr10	92204706	AGCAGCAGCaGCaGCAACAGCAG	+	3	176	10	284	9	0	0	0	0	9.5		100
211	chr8	104521604	AGCAGCAGCaGCaGCAACAGCAG	+	3	205	11	217	8	0	0	0	0	9.5		101
105	chr6	76284201	AGCAGCAGCaGCaGCAACAGCAG	+	3	162	11	210	8	0	0	0	0	9.5		102
203	chr5	111735739	AGCAGCAGCaGCaGCAACAGCAG	+	3	166	12	276	7	0	0	0	0	9.5		103
55	chr19	26631002	AGCAGCAGCaGCaGCAACAGCAG	+	3	212	14	204	5	0	0	0	0	9.5		104
158	chr7	61535235	AGCAGCAGCaGCaGCAACAGCAG	-	3	114	5	156	13	0	0	0	0	9		105
35	chr4	141947989	AGCAGCAGCaGCaGCAACAGCAG	+	3	112	5	147	13	0	0	0	0	9		106
27	chr11	70605090	AGCAGCAGCTGCAGCAACAGCAG	-	3	130	6	140	12	0	0	0	0	9		107
98	chr2	155193534	AGCAGCAGCaGCaGCAACAGAAG	+	3	188	6	260	12	0	0	0	0	9		108
212	chr5	27766055	AGCAGCAGCaGCaGCAACAGCAG	-	3	108	10	116	8	0	0	0	0	9		109
138	chr16	29491470	AGgAGaAGtGGtaGCAACAGCAG	-	6	86	3	162	14	0	0	0	0	8.5		110
71	chr11	21506361	AGCAGCAGCaGCaGCAACAGCAG	+	3	132	5	118	11	0	0	0	0	8		111
84	chrX	139194546	AGCAGCAGCaGCaGCAACAGCAG	-	3	143	5	145	11	0	0	0	0	8		112
82	chr11	118776038	AGCAGCAGCaGCaGCAACAGCAG	-	3	255	7	335	9	0	0	0	0	8		113
226	chr8	120704243	AGCAGCAGCaGCaGCAACAGCAG	-	3	126	10	130	6	0	0	0	0	8		114
202	chrX	101296614	AGCAGCAGCaGCaGCAACAGCAG	+	3	212	6	215	8	0	0	0	0	7		115
36	chr18	44552679	AGCAGCAGCaGCaGCAACAGCAG	+	3	77	2	121	11	0	0	0	0	6.5		116
186	chr12	56556624	AGCAGCAGCaGCaGCAACAGCAG	+	3	41	4	225	9	0	0	0	0	6.5		117
56	chr4	149048517	AGCAGCAGCaGCaGCAACAGCAG	+	3	67	3	185	9	0	0	0	0	6		118
68	chr3	68830302	AGCAGCAGCaGCaGCAACAGCAG	-	3	186	6	120	6	0	0	0	0	6		119
188	chr5	27765800	tcCAGCAaCaGCaGCAACAGCAG	-	6	104	4	112	7	0	0	0	0	5.5		120
219	chrX	71118837	AGCAGCAGCaGCaGCAACAGCAG	+	3	73	4	105	7	0	0	0	0	5.5		121
97	chr8	46617408	AGCAGCAGCaGCaGCAACAGCAG	-	3	51	1	369	9	0	0	0	0	5		122
80	chr3	52304242	AGCAGCAGCaGCaGCAACAGTAG	-	3	80	3	80	7	0	0	0	0	5		123
168	chr1	133281840	tGCAGCAGCtGCGGgcAgAGAAG	+	6	56	4	92	5	0	0	0	0	4.5		124
62	chr11	90088651	AGCAGCAGCaGCaGCAACAGCAG	-	3	76	4	76	5	0	0	0	0	4.5		125
210	chr1	192235027	tGCAGCAGCaGCaGCAgCAaCAG	+	6	72	2	64	6	0	0	0	0	4		126
218	chr19	44654478	AGCAGCAGCaGCaGCAACAGCAG	-	3	86	3	94	5	0	0	0	0	4		127
164	chr4	131693867	AGCAGCAGCaGCaGCAACAGCAG	-	3	31	3	70	5	0	0	0	0	4		128
117	chr9	116262786	AGCAaCAGCaGCaGCAgCAGTAG	+	5	92	4	96	4	0	0	0	0	4		129
89	chr18	8842271	AGCAGCAGCaGCaGCAACAGCAG	+	3	92	4	92	4	0	0	0	0	4		130
31	chr17	14057084	AGCAGCAGCaGCaGCAACAGCAG	-	3	52	3	60	4	0	0	0	0	3.5		131
122	chr3	93447560	AaCAGCAGCGtCGtCtcCAGGAG	+	6	51	3	52	4	0	0	0	0	3.5		132
73	chr2	30473812	AGCAGCAGCaGCaGCAACAGCAG	-	3	34	4	52	3	0	0	0	0	3.5		133
124	chr7	98703140	tGCAGCAGCGGCGGCggCgGCGG	+	4	46	4	41	3	0	0	0	0	3.5		134
179	chr6	6863497	AGCAGCAGCaGCaGCAACAGCAG	+	3	22	4	24	3	0	0	0	0	3.5		135
88	chrX	73480593	AGCAGCAGCaGCaGCAACAGCAG	-	3	49	3	52	3	0	0	0	0	3		136
166	chr18	13972384	gGCAGCAGCGGCGGCAgCAGCGG	+	2	43	4	45	2	0	0	0	0	3		137
92	chr14	79662122	AGCAGCAGCaGCaGCAACAGCAG	+	3	28	1	32	4	0	0	0	0	2.5		138
99	chr6	6904715	AGCAGCAGCGGCaGCAACAGTAG	+	2	58	2	58	3	0	0	0	0	2.5		139
227	chr4	67633201	AGCAGCAGCaGCaGCAACAGCAG	+	3	50	2	50	3	0	0	0	0	2.5		140
162	chr11	61111503	AGCtatAGCGGCaGCAAtAGCAG	-	6	38	2	18	3	0	0	0	0	2.5		141
209	chr2	155421707	AGCAGCAGCaGCaGCAACAGCAG	-	3	24	3	93	2	0	0	0	0	2.5		142
172	chr9	85367626	AGCAGCAGCaGCaGCAACAGCAG	-	3	101	3	83	2	0	0	0	0	2.5		143
236	chr7	40829789	AGCAGCAGCaGCaGCAgCAtCTG	-	5	35	3	62	2	0	0	0	0	2.5		144
108	chr18	64385767	AGCAGtAGCaGCaGCAACAGCAG	-	4	80	3	38	2	0	0	0	0	2.5		145
127	chr10	81388043	AGCAGCAGaGGaGGCAgCccCAG	-	6	21	3	19	2	0	0	0	0	2.5		146
235	chr2	142334882	AGCAGCAGCaGgaGCAgCAGTGC	-	5	30	1	30	3	0	0	0	0	2		147
229	chr16	21205213	AGCAGCAGCGGCaGCAgCAGCGG	-	2	58	2	98	2	0	0	0	0	2		148
135	chr3	101604577	gGCAGCAGCGGCGGCAgCAGCGG	-	2	30	2	36	2	0	0	0	0	2		149
16	chr8	112020929	AGCAGCAGCaGCaGCAACAaTGG	-	3	18	2	18	2	0	0	0	0	2		150
145	chrX	141154294	AGCtGCAGaGGCcGagACAGAAG	+	6	22	2	6	2	0	0	0	0	2		151
201	chr12	30271901	AGCAGCAGCaGCaGCAACAGCAG	+	3	18	2	6	2	0	0	0	0	2		152
153	chr7	60923194	AGCAGCAGCaGCaGCAgCAGCAG	-	4	63	4	0	0	0	0	0	0	2		153
220	chr17	41801907	AGCAGCAGCaGgaGCAgCAGCAG	-	5	8	1	94	2	0	0	0	0	1.5		154
106	chr2	168541145	AGCAGCAGCaGCaGCAACAGCAG	-	3	38	2	44	1	0	0	0	0	1.5		155
190	chr10	122863511	AGCAGCAGCaGCaGCAgCAGCAG	-	4	38	3	24	0	0	0	0	0	1.5		156
107	chrX	59693459	AGCAGCAGCaGCaGCAACAGCAG	-	3	72	1	13	1	0	0	0	0	1		157
58	chr19	5388480	AGCAGCgGCGGCGGCAgCAGCGG	-	2	6	1	6	1	0	0	0	0	1		158
134	chr7	36431097	AGCAGCAGCaGCaGCAgCAGCAG	-	4	18	2	12	0	0	0	0	0	1		159
167	chr17	16117240	tGCAGCAGCaGaaGCAgCAGAAG	-	6	38	2	0	0	0	0	0	0	1		160
121	chr3	97280486	AGCAGCAGCaGCaGCAgCAGCAG	-	4	22	2	0	0	0	0	0	0	1		161
101	chr6	97688671	AGCAGCAGCaGCaGCAACAGCAG	-	3	10	0	10	1	0	0	0	0	0.5		162
156	chr4	80118322	AGCAGCAGCaGCaGCAACAGAAG	+	3	8	0	8	1	0	0	0	0	0.5		163
125	chr5	114719618	AaCAGaAcCGGCGGgcACAGGAG	+	6	6	0	7	1	0	0	0	0	0.5		164
148	chr9	60922457	tGCAGCAGCaGCaGCAACAGCAG	-	4	6	0	6	1	0	0	0	0	0.5		165
93	chr1	78382943	AGCAGCAGCaGCaGCAACAGCAG	+	3	26	1	32	0	0	0	0	0	0.5		166
174	chr1	30977313	AGCAGCAGCaGCaGCAACAGCAG	-	3	12	1	16	0	0	0	0	0	0.5		167
182	chr5	96213884	tGtAGCAGCaGCaGCAgCAGCAG	-	6	10	1	10	0	0	0	0	0	0.5		168
238	chr11	76494471	AGCAGCAGCaGCGGCAgCgGCCG	+	4	8	1	8	0	0	0	0	0	0.5		169
176	chr1	40794722	AGCAGCAGCaGCaGCAgCAGCAG	+	3	8	1	0	0	0	0	0	0	0.5		170

## Sheet: Amplicon sequencing
gDNA from sorted cells.
	Cas9-mSA-sgPCSK9						negative control
	R1			R2			R1			R2			indel
	total	Indel	frequency	total	Indel	frequency	total	Indel	frequency	total	Indel	frequency	Average
PCSK9-ON	396834	167831	0.422925	171939	58196	0.338469	155720	121	0.000777036	121115	116	0.000957767	0.380697
OT1	117416	14166	0.120648	107369	11559	0.107657	102236	75	0.000733597	79517	62	0.000779707	0.114152
OT8	31390	2985	0.095094	21602	2497	0.115591	72325	52	0.000718977	56253	55	0.000977726	0.105343
OT3	42651	3973	0.0931514	37825	4027	0.106464	101180	63	0.000622653	78695	89	0.00113095	0.0998077
OT44	107884	12226	0.113325	107557	7387	0.0686799	112509	65	0.000577732	87507	64	0.00073137	0.0910026
OT47	45702	4142	0.0906306	36977	3162	0.0855126	63419	44	0.000693798	49326	54	0.00109476	0.0880716
OT46	59141	4368	0.0738574	38794	3342	0.0861473	196376	117	0.000595796	152737	121	0.000792211	0.0800024
OT21	44462	2652	0.0596464	30077	2320	0.0771354	94933	65	0.000684693	73837	42	0.000568821	0.0683909
OT7	42162	2587	0.0613586	32489	2418	0.0744252	14028	18	0.00128315	10911	23	0.00210796	0.0678919
OT10	25214	1754	0.0695645	20103	1082	0.0538228	372788	223	0.000598195	289946	115	0.000396626	0.0616937
OT52	43584	2947	0.0676166	45350	1685	0.0371555	30047	64	0.00213	23370	67	0.00286692	0.052386
OT19	52847	3125	0.059133	47205	2004	0.0424531	46931	85	0.00181117	36502	42	0.00115062	0.050793
OT53	17145	841	0.0490522	14072	667	0.0473991	29956	32	0.00106823	23299	88	0.00377699	0.0482256
OT48	68805	3221	0.0468135	44406	2099	0.0472684	36630	92	0.0025116	28490	55	0.0019305	0.0470409
OT49	111725	4917	0.0440098	91277	3960	0.0433844	176535	147	0.000832696	137305	154	0.00112159	0.0436971
OT57	18148	829	0.04568	16245	671	0.041305	31310	66	0.00210795	24352	24	0.000985545	0.0434925
OT2	67199	2231	0.0331999	48894	1973	0.0403526	451310	311	0.000689105	351019	378	0.00107686	0.0367762
OT11	43584	1647	0.0377891	41319	1162	0.0281227	24361	33	0.00135462	18948	20	0.00105552	0.0329559
OT15	32587	554	0.0170006	25330	533	0.0210422	43768	44	0.0010053	34042	31	0.00091064	0.0190214
