# Supplementary material for: Genome-wide detection of CRISPR editing in vivo using GUIDE-tag
Source: Nat Commun. 2022 Jan 21;13:437. doi: 10.1038/s41467-022-28135-9 (PMC8782884; doi:10.1038/s41467-022-28135-9)
Supplement: Supplementary file 12 — Source data file [file 41467_2022_28135_MOESM12_ESM.xlsx]

## Sheet: 1B
LD	bLDb	SpCas9+LD	SpCas9+bLDb	LD+SpCas9-mSA	bLDb+SpCas9-mSA	Cas12+LD	Cas12+bLDb	LD+Cas12-mSA	bLDb+Cas12-mSA
1.08	0.41	6.2	5.9	3.57	13.4	4	4.14	4.52	11
1.31	0.92	7.1	6.4	6.43	15.3	4.71	4.23	5.43	10.8
0.85	0.26	7.3	6.7	5.62	14.9	5.12	4.99	4.98	11.5

## Sheet: 1C
LD (7d)	bLDb (7d)	LD (14d)	bLDb (14d)
1.15385	4.23077	0.533333	6.92308
1.15385	5.38462	0.683516	5.76923
1.92308	8.46154	0.612798	5.38462
1.15385	4.61538	0.732367	3.84615
0.769231	6.53846	0.867632	6.53846
1.53846	11.5385	1.37932	7.30769
0.769231	2.69231	1.32479	8.84615
1.15385	3.84615	1.27974	8.07692
2.69231	3.84615	1.56224	4.23077
1.92308	4.61538	1.79385	5
2.30769	3.46154	1.96484	4.61538
1.53846	9.61538	2.17944	4.61538
	8.46154		5
	4.61538		4.23077
	9.23077		3.46154
	5		5.76923
	8.84615		6.15385
	4.23077		5.38462
	9.23077		5
	2.69231		3.84615
	6.53846		6.53846
	8.07692		4.61538
	5.76923		2.69231
	12.3077		7.30769

## Sheet: 1E
Day	biotin-dsDNA				biotin-dsDNA + sgFah + Cas9-mSA
0	1	1	1	1	1	1	1	1
1	0.995745	0.991736	0.993741	0.993742	1.01456	0.987805	1.02051	0.99537
2	1.03404	1.03306	1.03306	1.03302	1.04854	1.03252	0.984615	0.976852
3	1.01277	1.00413	1.00845	1.00812	1.03883	1.02033	0.958974	0.939815
4	1.00851	0.983471	0.99599	0.997631	1.02427	1.02033	0.887179	0.898148
5	1.01702	0.954545	0.994845	1.01053	1.01456	1.0122	0.915385	0.937963
6	1.03404	0.900826	0.963918	0.989474	1.03883	0.963415	0.851282	0.87037
7	1.00851	0.892562	0.896907	0.952632	1.02913	0.971545	0.881026	0.887963
8	0.940426	0.900826	0.850515	0.905263	0.985437	0.99187	0.984615	0.777778
9	0.851064	0.818182	0.804124	0.842105	0.975728	0.979675	1.02564	0.722222
10					0.936893	0.947154	1.02051	0.685185
11					1.02427	0.98374	0.923077	0.666667
12					0.912621	0.947154	0.94359	0.934455
13					0.864078	0.878049	0.948718	0.896948
14					0.849515	0.853659	1.01026	0.736111
15					0.854369	0.930894	1.10256	0.800926
16					0.878641	0.987805	1.07179	0.856481
17					0.878641	0.987805	1.07179	0.856481
18					0.941748	1.02033	1.03077	0.861111
19					0.917476	1.03659	0.984615	0.861111
20					0.859223	1.04878	0.989744	0.837963
21					0.859223	1.04472	1.03077	0.865741
22					0.839806	1.00813	1.00513	0.851852
23					0.999468	1.00407	0.994872	1.00101
24					1.00857	1.03252	0.984615	0.992139
25					1.03039	1.0813	0.979487	0.969425
26					0.994684	1.04065	0.948718	0.947265
27					1.00582	1.07317	0.938462	0.933097
28					1.02111	1.0935	0.948718	0.946458
29					1.02385	1.10976	0.937949	0.929838
30					1.03156	1.10569	0.957436	0.949675
31					1.0028	1.07317	0.866667	0.871348
32					1.14516	1.07724	0.882051	0.810185
33					1.10081	1.0813	1.09744	1.02315
36					1.09274	1.02033	1.05128	0.939815
40					1.07258	1.02756	1.05641	0.953704
45					0.981646	1.05655	0.994872	0.893519
50					1.00115	1.02823	1.03077	0.944444
55					0.906504	1.06855	1.04615	0.958333

## Sheet: 2B
		Indels_only			Forward_integration			Reverse_integration
Donor_only_D7		0.048846	0.0418498	0.048848	0.024423	0.0209249	0.0162827	0.073269	0.0278998	0
Cas9+donor_D7		6.64722	8.60414	8.09269	3.02695	2.91912	2.50505	2.6247	2.12886	2.00693
Cas9+donor_D34		2.98482	2.50439	2.04246	13.4917	11.4921	9.75544	0.874861	0.924517	0.725611

## Sheet: 2E
Ots	Indel %	UMI %
OT-1	1.7	4.80869
OT-1	1.7	4.56274
OT-1	1.7	7.89711
OT-2	1.23	2.78915
OT-2	1.23	2.92999
OT-2	1.23	5.91155
OT-3	1.09	2.9529
OT-3	1.09	2.61686
OT-3	1.09	3.37319
OT-4	0.9	2.30883
OT-4	0.9	3.37732
OT-4	0.9	2.66245
OT-5	0.63	2.156
OT-5	0.63	1.75576
OT-5	0.63	2.19991
OT-6	1.15	3.26947
OT-6	1.15	3.82465
OT-6	1.15	3.07987
OT-7	0.34	1.20627
OT-7	0.34	0.883471
OT-7	0.34	1.48917

## Sheet: 3A
		Indel%
Target	R1	R2	R3	Average
PCSK9-ON	19.3836	20.1804	22.3047	20.6229
OT1	30.8289	33.7497	32.0721	32.2169
OT8	15.9205	13.9896	15.02	14.9767
OT3	10.0632	14.1282	12.0835	12.0916
OT47	10.9027	11.6551	13.2989	11.9522
OT7	10.3493	11.1501	13.1893	11.5629
OT21	7.58346	9.33353	10.9649	9.29396
OT6	6.78952	7.15046	7.66055	7.20018
OT2	7.18175	6.91989	6.81222	6.97129
OT46	6.94577	5.79607	4.36298	5.7016
OT44	6.24943	4.19723	4.7078	5.05149
OT10	4.84996	4.98057	5.14109	4.99054
OT12	5.01918	3.92931	4.92949	4.62599
OT49	2.80012	4.25899	2.72533	3.26148
OT19	2.96017	3.17036	3.56055	3.23036
OT18	3.23122	3.15847	2.62936	3.00635
OT48	1.87723	3.86972	1.95258	2.56651
OT29	2.25115	3.0097	2.17167	2.47751
OT52	0.933045	2.08424	1.48203	1.49977
OT69	1.09371	1.71284	1.52983	1.44546
OT56	1.26092	1.87719	1.09319	1.41043
OT75	1.37093	1.52844	1.17735	1.35891
OT50	0.910648	1.40144	1.75904	1.35704
OT67	1.55408	1.34697	1.09959	1.33355
OT66	0.394423	2.19948	1.21075	1.26822
OT9	1.30027	1.28981	1.18011	1.25673
OT87	1.15507	0.772146	1.76946	1.23222
OT96	1.16212	0.850057	1.63687	1.21635
OT79	0.783051	1.14064	1.66752	1.19707
OT65	1.79103	1.14951	0.559464	1.16667
OT51	1.09277	1.14064	1.20927	1.14756
OT63	0.84791	1.12292	1.42394	1.13159
OT54	1.22128	1.14176	0.824016	1.06235
OT53	1.24245	0.805788	1.04784	1.03203
OT57	0.428188	0.825168	1.18074	0.811364
OT59	0.609588	0.911601	0.846749	0.789313
OT13	0.460017	0.449838	0.519984	0.476613
OT22	0.489325	0.490141	0.440189	0.473218
OT23	0.299432	0.349811	0.329742	0.326328
OT16	0.329567	0.319744	0.279912	0.309741
OT15	0.279791	0.310284	0.330053	0.306709
OT11	0.270049	0.259334	0.220022	0.249801
OT20	0.260294	0.250101	0.230408	0.246935
OT104	0.114296	0.342445	0.12904	0.19526
OT17	0.149705	0.179732	0.160069	0.163169

## Sheet: 3C
		iGUIDE	bio-iGUIDE
	Indel %	UMI%	UMI%
OT1	32.22	8.33987	8.76369
OT8	14.98	14.0392	12.2457
OT3	12.09	3.97386	1.85837
OT47	11.95	0.836601	1.25196
OT7	11.56	11.8693	15.493
OT21	9.29	1.75163	1.76056
OT6	7.2	7.71242	9.11581
OT2	6.97	5.64706	7.45305
OT46	5.7	1.22876	0.978091
OT44	5.05	2.01307	0.684664
OT10	4.99	6.3268	5.98592
OT12	4.63	4.23529	4.18623
OT49	3.26	0.0784314	0.43036
OT19	3.23	2.43137	3.77543
OT18	3.01	2.71895	2.64085
OT48	2.57	1.93464	1.13459
OT29	2.48	0.54902	0.586854
OT52	1.5	1.62092	0.332551
OT69	1.45	0.104575	0.371674
OT56	1.41	0.888889	0.43036
OT75	1.36	0.54902	0.625978
OT50	1.36	0.784314	1.09546
OT67	1.33	0.96732	0.684664
OT9	1.26	2.35294	1.78013
OT87	1.23	0.366013	0.136933
OT96	1.22	1.83007	0.391236
OT79	1.2	0.0784314	1.34977
OT51	1.15	1.9085	0.625978
OT63	1.13	0.54902	0.625978
OT54	1.06	1.98693	1.23239
OT53	1.03	0.0784314	1.09546
OT57	0.81	0	0.547731
OT59	0.79	2.03922	0.508607
OT13	0.48	1.41176	1.21283
OT22	0.47	0.75817	0.743349
OT23	0.33	0.313725	0.43036
OT16	0.31	0.601307	0.64554
OT15	0.31	0.679739	0.762911
OT11	0.25	1.56863	1.52582
OT20	0.25	0.392157	0.528169
OT17	0.16	0.392157	0.606416

## Sheet: 4C
	%
Translocation	1.2
Large deleTION	3.3
Small Indel	95.5

## Sheet: 4D
50-100	101-250	251-500	501-1000	1001-2000	2001-5000	>5k
1.82953	0.69945	0.439927	0.212616	0.103859	0.061851	0
1.53946	0.643	0.44744	0.220592	0.147061	0.056322	0
1.58475	0.635961	0.373798	0.253333	0.11605	0.062019	0

## Sheet: 5A
	Control	dsDNA	Bio-dsDNA
	0.15	2.4	5.85
	0.13	2.67	5.67
	0.2	2.9	6.2

[truncated: 1 more sheets: 5E]
